# Supplementary material for: Global Assessment of Mycobacterium avium subsp. hominissuis Genetic Requirement for Growth and Virulence
Source: mSystems. 2019 Dec 10;4(6):e00402-19. doi: 10.1128/mSystems.00402-19 (PMC6906737; doi:10.1128/mSystems.00402-19)
Supplement: DATA SET S1 [file mSystems.00402-19-sd001.xlsx]

## Sheet: A
Dataset 1A: MAH 104 and MAH 11 mutual orthologs (homologs with E-value>1e-10 for which each is the best match for the other).
MAH 104 locus tag	Gene name	MAH 11 locus tag	BLAST E-value	% aa identity	Size (aa) MAH 104	Size (aa) MAH 11	Gene annotation
MAV_0001	dnaA	B6K05_00005	0.0	99	498	498	chromosomal replication initiation protein
MAV_0002	dnaN	B6K05_00010	0.0	99	382	399	DNA polymerase III subunit beta
MAV_0003	recF	B6K05_00015	0.0	98	385	385	recombination protein F
MAV_0004	-	B6K05_00020	1e-124	98	181	181	hypothetical protein MAV_0004
MAV_0005	gyrB	B6K05_00025	0.0	100	677	677	DNA gyrase subunit B
MAV_0006	gyrA	B6K05_00030	0.0	100	838	839	DNA gyrase subunit A
MAV_0007	-	B6K05_00035	0.0	97	288	288	hypothetical protein MAV_0007
MAV_0009	-	B6K05_00260	1e-135	98	192	192	TetR family transcriptional regulator
MAV_0011	-	B6K05_00265	0.0	99	404	404	cytochrome P450
MAV_0012	-	B6K05_00270	2e-94	99	144	144	hypothetical protein MAV_0012
MAV_0013	-	B6K05_00275	1e-128	100	176	182	peptidyl-prolyl cis-trans isomerase B
MAV_0014	-	B6K05_00280	3e-58	96	93	141	hypothetical protein MAV_0014
MAV_0015	-	B6K05_00285	9e-63	100	93	93	septation inhibitor protein
MAV_0016	-	B6K05_00290	0.0	100	247	247	hypothetical protein MAV_0016
MAV_0018	-	B6K05_00295	1e-167	99	228	228	para-aminobenzoate synthase component II
MAV_0017	-	B6K05_00300	0.0	100	626	626	serine/threonine protein kinase
MAV_0020	-	B6K05_00315	0.0	100	492	492	PbpA protein
MAV_0021	-	B6K05_00320	0.0	100	469	469	cell cycle protein, FtsW/RodA/SpoVE family protein
MAV_0022	-	B6K05_00325	0.0	100	499	499	protein phosphatase 2C
MAV_0023	-	B6K05_00330	3e-89	100	132	155	FHA domain-containing protein
MAV_0024	-	B6K05_00335	0.0	100	545	545	hypothetical protein MAV_0024
MAV_0028	-	B6K05_00345	1e-105	88	167	167	hypothetical protein MAV_0028
MAV_0029	-	B6K05_00350	3e-56	97	87	87	acyl carrier protein
MAV_0030	-	B6K05_00355	0.0	96	518	518	long-chain-fatty-acid--
MAV_0031	-	B6K05_00360	0.0	90	633	633	hypothetical protein MAV_0031
MAV_0032	-	B6K05_00365	7e-18	48	80	117	hypothetical protein MAV_0032
MAV_0036	-	B6K05_00380	0.0	95	342	349	hypothetical protein MAV_0036
MAV_0037	-	B6K05_00385	3e-78	100	109	109	hypothetical protein MAV_0037
MAV_0038	-	B6K05_00390	0.0	98	330	330	hypothetical protein MAV_0038
MAV_0039	-	B6K05_00395	0.0	99	460	460	acyl-CoA dehydrogenase
MAV_0040	-	B6K05_00400	8e-98	100	138	138	transcription factor WhiB family protein
MAV_0041	-	B6K05_00405	0.0	98	262	262	helix-turn-helix domain-containing protein
MAV_0042	-	B6K05_00410	0.0	99	275	275	NLP/P60 family protein
MAV_0043	-	B6K05_00415	3e-77	95	120	120	hypothetical protein MAV_0043
MAV_0044	-	B6K05_00420	0.0	99	483	483	hypothetical protein MAV_0044
MAV_0045	-	B6K05_00425	9e-73	100	105	105	hypothetical protein MAV_0045
MAV_0046	-	B6K05_00430	6e-49	100	77	103	hypothetical protein MAV_0046
MAV_0048	-	B6K05_00435	0.0	95	562	555	hypothetical protein MAV_0048
MAV_0049	-	B6K05_00440	5e-71	100	105	105	hypothetical protein MAV_0049
MAV_0050	-	B6K05_00445	1e-178	99	257	257	hypothetical protein MAV_0050
MAV_0051	-	B6K05_00450	0.0	99	423	423	transporter, major facilitator family protein
MAV_0052	-	B6K05_00455	1e-143	100	201	201	hypothetical protein MAV_0052
MAV_0053	-	B6K05_00460	2e-72	100	113	113	hypothetical protein MAV_0053
MAV_0054	-	B6K05_00465	1e-159	91	366	360	proline-rich 28 kDa antigen
MAV_0055	leuS	B6K05_00470	0.0	99	969	969	leucyl-tRNA synthetase
MAV_0056	-	B6K05_00475	1e-158	99	223	223	short chain dehydrogenase
MAV_0057	-	B6K05_00480	1e-112	99	167	167	MarR family transcriptional regulator
MAV_0058	-	B6K05_00485	1e-180	99	248	248	ABC transporter ATP-binding protein
MAV_0059	-	B6K05_00490	0.0	99	598	602	amino acid ABC transporter permease
MAV_0060	-	B6K05_00495	1e-179	99	246	246	GntR family transcriptional regulator
MAV_0061	-	B6K05_00500	0.0	99	259	259	MmcI protein
MAV_0062	-	B6K05_00505	0.0	99	304	304	hydrolase, alpha/beta fold family protein, putative
MAV_0063	-	B6K05_00510	0.0	97	402	402	hypothetical protein MAV_0063
MAV_0064	-	B6K05_00515	0.0	98	267	267	AP endonuclease, family protein 2
MAV_0065	-	B6K05_00520	0.0	99	389	389	hypothetical protein MAV_0065
MAV_0066	-	B6K05_00525	0.0	98	375	375	hypothetical protein MAV_0066
MAV_0067	-	B6K05_00530	0.0	99	368	368	myo-inositol-1-phosphate synthase
MAV_0068	-	B6K05_00535	1e-127	100	180	180	PadR family transcriptional regulator
MAV_0069	-	B6K05_00540	0.0	98	294	294	hypothetical protein MAV_0069
MAV_0070	-	B6K05_00545	1e-105	100	145	145	hypothetical protein MAV_0070
MAV_0071	-	B6K05_00550	0.0	99	877	877	transglycosylase
MAV_0072	-	B6K05_00555	0.0	98	545	545	hypothetical protein MAV_0072
MAV_0073	-	B6K05_00560	1e-152	98	213	213	DJ-1/PfpI family protein
MAV_0074	rpsF	B6K05_00565	5e-66	100	96	96	30S ribosomal protein S6
MAV_0076	rpsR	B6K05_00575	4e-57	100	84	84	30S ribosomal protein S18
MAV_0077	rplI	B6K05_00580	1e-103	98	152	152	50S ribosomal protein L9
MAV_0079	-	B6K05_00590	0.0	92	438	875	replicative DNA helicase
MAV_0080	-	B6K05_00595	0.0	98	295	295	acyltransferase domain-containing protein
MAV_0081	-	B6K05_00600	0.0	98	269	269	hypothetical protein MAV_0081
MAV_0082	-	B6K05_00605	1e-134	100	189	189	TetR family transcriptional regulator
MAV_0084	-	B6K05_00620	0.0	99	977	977	transport protein MmpL4
MAV_0085	-	B6K05_00625	0.0	97	354	354	hypothetical protein MAV_0085
MAV_0086	-	B6K05_00630	8e-57	100	91	91	hypothetical protein MAV_0086
MAV_0087	-	B6K05_00635	1e-180	100	246	246	oxidoreductase, short chain dehydrogenase/reductase family protein
MAV_0088	-	B6K05_00640	1e-147	99	210	211	hypothetical protein MAV_0088
MAV_0089	-	B6K05_00645	0.0	99	478	478	FAD binding domain-containing protein
MAV_0092	-	B6K05_00650	1e-163	100	225	225	Crp/Fnr family transcriptional regulator protein
MAV_0091	-	B6K05_00655	1e-104	98	147	147	glyoxalase family protein
MAV_0093	-	B6K05_00660	0.0	99	251	251	alpha/beta hydrolase fold
MAV_0094	-	B6K05_00665	0.0	100	283	295	LysR family transcriptional regulator
MAV_0095	-	B6K05_00670	0.0	99	305	305	hypothetical protein MAV_0095
MAV_0098	-	B6K05_00680	1e-163	98	229	229	hypothetical protein MAV_0098
MAV_0099	-	B6K05_00685	1e-146	98	200	207	hypothetical protein MAV_0099
MAV_0101	-	B6K05_00695	0.0	100	285	285	ABC transporter transmembrane protein
MAV_0102	-	B6K05_00700	0.0	99	518	518	mce related protein
MAV_0103	-	B6K05_00705	0.0	100	357	359	virulence factor Mce
MAV_0104	-	B6K05_00710	0.0	99	348	348	virulence factor Mce
MAV_0105	-	B6K05_00715	0.0	99	371	371	virulence factor Mce
MAV_0106	-	B6K05_00720	0.0	99	410	410	mce related protein
MAV_0107	-	B6K05_00725	0.0	98	416	416	mce related protein
MAV_0108	-	B6K05_00730	1e-140	98	198	198	hypothetical protein MAV_0108
MAV_0109	-	B6K05_00735	0.0	99	261	261	hypothetical protein MAV_0109
MAV_0110	-	B6K05_00740	0.0	99	410	421	TetR family transcriptional regulator
MAV_0111	-	B6K05_00745	1e-47	100	74	74	hypothetical protein MAV_0111
MAV_0112	-	B6K05_00750	3e-47	69	117	118	hypothetical protein MAV_0112
MAV_0119	-	B6K05_00755	1e-166	98	229	229	thiopurine S-methyltransferase (tpmt) superfamily protein
MAV_0120	-	B6K05_00760	1e-100	100	140	140	hypothetical protein MAV_0120
MAV_0121	-	B6K05_00765	0.0	99	501	513	carbonate dehydratase
MAV_0122	-	B6K05_00770	0.0	98	285	285	hypothetical protein MAV_0122
MAV_0123	-	B6K05_00775	0.0	99	325	327	D-isomer specific 2-hydroxyacid dehydrogenase family protein
MAV_0124	-	B6K05_00780	1e-100	99	141	141	hypothetical protein MAV_0124
MAV_0126	-	B6K05_00785	0.0	99	451	451	bifunctional wax ester synthase/acyl-CoA diacylglycerol acyltransferase
MAV_0129	-	B6K05_00800	1e-138	98	191	191	hypothetical protein MAV_0129
MAV_0130	-	B6K05_00805	0.0	99	294	294	cyclopropane-fatty-acyl-phospholipid synthase 1
MAV_0132	-	B6K05_00810	5e-81	99	117	117	glyoxalase family protein
MAV_0133	-	B6K05_00815	8e-61	100	88	88	hypothetical protein MAV_0133
MAV_0134	-	B6K05_00820	0.0	100	297	297	hypothetical protein MAV_0134
MAV_0135	-	B6K05_00825	1e-144	100	204	204	PadR family transcriptional regulator
MAV_0136	-	B6K05_00830	3e-99	100	140	140	hypothetical protein MAV_0136
MAV_0137	-	B6K05_00835	0.0	99	345	345	oxidoreductase
MAV_0138	-	B6K05_00840	0.0	99	405	405	transporter, major facilitator family protein
MAV_0139	-	B6K05_00845	1e-64	100	93	93	hypothetical protein MAV_0139
MAV_0140	-	B6K05_00850	1e-166	98	242	256	nitrate/sulfonate/bicarbonate ABC transporter ATPase
MAV_0141	-	B6K05_00855	0.0	99	321	321	sulfonate binding protein
MAV_0143	-	B6K05_00860	1e-156	98	233	233	aliphatic sulfonates ABC transporter permease
MAV_0142	-	B6K05_00865	0.0	97	317	317	FAD dependent oxidoreductase
MAV_0144	-	B6K05_00870	0.0	98	405	405	hypothetical protein MAV_0144
MAV_0145	-	B6K05_00875	0.0	100	403	403	acyl-CoA dehydrogenase
MAV_0146	-	B6K05_00880	1e-156	99	215	215	TetR family transcriptional regulator
MAV_0147	-	B6K05_00885	0.0	99	442	442	sensor histidine kinase
MAV_0148	-	B6K05_00890	0.0	98	260	260	enoyl-CoA hydratase/isomerase
MAV_0149	-	B6K05_00895	1e-134	97	192	192	TetR family transcriptional regulator
MAV_0150	-	B6K05_00900	9e-95	99	132	132	glyoxalase family protein
MAV_0151	-	B6K05_00905	3e-66	100	103	103	PE family protein
MAV_0153	-	B6K05_00915	1e-72	100	104	104	hypothetical protein MAV_0153
MAV_0154	-	B6K05_00920	1e-64	100	95	95	hypothetical protein MAV_0154
MAV_0155	-	B6K05_00925	0.0	100	276	276	hypothetical protein MAV_0155
MAV_0156	-	B6K05_00930	0.0	100	307	307	hypothetical protein MAV_0156
MAV_0157	snm	B6K05_00935	0.0	99	476	509	secretion protein Snm4
MAV_0158	-	B6K05_00940	0.0	99	521	553	subtilase family protein
MAV_0159	-	B6K05_00945	0.0	99	528	528	hypothetical protein MAV_0159
MAV_0160	-	B6K05_00950	0.0	99	612	612	ATPase AAA
MAV_0161	-	B6K05_00955	1e-100	100	146	146	hypothetical protein MAV_0161
MAV_0162	-	B6K05_00960	0.0	98	286	286	hypothetical protein MAV_0162
MAV_0164	sigI	B6K05_00965	0.0	98	285	285	RNA polymerase sigma factor SigI
MAV_0163	-	B6K05_00970	0.0	97	292	292	hypothetical protein MAV_0163
MAV_0166	-	B6K05_00980	0.0	100	1527	1527	ferredoxin-dependent glutamate synthase 1
MAV_0167	gltD	B6K05_00985	0.0	100	491	491	glutamate synthase subunit beta
MAV_0169	-	B6K05_00990	0.0	99	283	283	hypothetical protein MAV_0169
MAV_0170	-	B6K05_00995	1e-101	100	146	146	hypothetical protein MAV_0170
MAV_0171	-	B6K05_01000	0.0	99	334	334	hypothetical protein MAV_0171
MAV_0172	-	B6K05_01005	0.0	99	400	400	DNA polymerase IV
MAV_0173	-	B6K05_01010	1e-152	99	213	213	TetR family transcriptional regulator
MAV_0175	-	B6K05_01015	0.0	99	473	489	monooxygenase, flavin-binding family protein
MAV_0174	-	B6K05_01020	1e-111	100	161	161	ribonuclease activity regulator protein RraA
MAV_0176	-	B6K05_01025	1e-84	100	136	136	hypothetical protein MAV_0176
MAV_0177	-	B6K05_01030	1e-110	98	168	168	copper resistance protein CopC
MAV_0178	-	B6K05_01035	1e-145	99	210	210	nuclear export factor GLE1 family protein
MAV_0179	-	B6K05_01040	1e-147	98	218	218	hypothetical protein MAV_0179
MAV_0180	-	B6K05_01045	4e-94	99	132	132	hypothetical protein MAV_0180
MAV_0181	-	B6K05_01050	1e-106	100	154	177	hypothetical protein MAV_0181
MAV_0182	-	B6K05_01055	1e-152	100	207	207	[Mn]-superoxide dismutase [Mycobacterium avium 104]
MAV_0184	-	B6K05_01060	1e-169	99	244	244	hypothetical protein MAV_0184
MAV_0186	-	B6K05_01065	0.0	99	272	272	glycerophosphoryl diester phosphodiesterase family protein
MAV_0185	-	B6K05_01070	0.0	99	317	317	transcriptional regulator
MAV_0187	-	B6K05_01075	0.0	98	264	264	hypothetical protein MAV_0187
MAV_0188	-	B6K05_01080	0.0	100	315	315	prephenate dehydratase
MAV_0189	-	B6K05_01085	1e-166	99	231	231	phosphoglycerate mutase family protein
MAV_0190	-	B6K05_01090	3e-32	100	52	63	hypothetical protein MAV_0190
MAV_0191	-	B6K05_01095	5e-78	100	114	116	hypothetical protein MAV_0191
MAV_0192	-	B6K05_01100	0.0	99	411	447	hypothetical protein MAV_0192
MAV_0194	serS	B6K05_01105	0.0	99	425	425	seryl-tRNA synthetase
MAV_0193	-	B6K05_01110	0.0	100	249	249	AraC family transcriptional regulator
MAV_0196	-	B6K05_01115	1e-138	98	190	190	hypothetical protein MAV_0196
MAV_0195	-	B6K05_01120	1e-115	99	161	161	hypothetical protein MAV_0195
MAV_0197	-	B6K05_01125	1e-150	99	212	212	TetR family transcriptional regulator
MAV_0198	-	B6K05_01130	0.0	99	524	524	FAD dependent oxidoreductase, putative
MAV_0199	-	B6K05_01135	8e-77	100	111	111	hypothetical protein MAV_0199
MAV_0200	-	B6K05_01140	0.0	99	512	512	Rieske 2Fe-2S family protein
MAV_0202	-	B6K05_01145	0.0	100	255	255	acyltransferase family protein
MAV_0203	-	B6K05_01150	0.0	99	259	259	acyltransferase family protein
MAV_0204	-	B6K05_01155	0.0	99	261	261	acyltransferase family protein
MAV_0205	-	B6K05_01160	0.0	99	271	271	hypothetical protein MAV_0205
MAV_0206	-	B6K05_01165	0.0	99	542	542	N-acetylmuramoyl-L-alanine amidase
MAV_0207	-	B6K05_01170	3e-42	100	88	88	Erp protein
MAV_0208	glf	B6K05_01180	0.0	99	402	402	UDP-galactopyranose mutase
MAV_0209	-	B6K05_01185	0.0	100	625	628	bifunctional udp-galactofuranosyl transferase glft
MAV_0210	-	B6K05_01190	1e-100	100	150	166	PAP2 superfamily protein
MAV_0211	-	B6K05_01195	0.0	99	305	305	phosphoribose diphosphate:decaprenyl-phosphate phosphoribosyltransferase
MAV_0212	-	B6K05_01200	0.0	99	645	645	hypothetical protein MAV_0212
MAV_0214	-	B6K05_01205	0.0	100	347	347	antigen 85-A
MAV_0215	-	B6K05_01210	0.0	100	300	300	antigen 85-C
MAV_0216	-	B6K05_01215	0.0	100	336	336	cutinase superfamily protein
MAV_0217	-	B6K05_01220	0.0	100	632	632	long-chain-fatty-acid--CoA ligase
MAV_0218	-	B6K05_01225	0.0	99	1791	1790	polyketide synthase
MAV_0220	-	B6K05_01230	0.0	99	524	524	propionyl-CoA carboxylase beta chain
MAV_0219	-	B6K05_01235	0.0	96	279	297	methyltransferase, putative, family protein
MAV_0221	-	B6K05_01240	1e-178	97	268	273	AraC family transcriptional regulator
MAV_0222	-	B6K05_01245	0.0	98	589	589	acyl-CoA dehydrogenase
MAV_0223	-	B6K05_01250	1e-121	99	171	171	hypothetical protein MAV_0223
MAV_0225	-	B6K05_01260	0.0	99	1093	1108	arabinosyltransferase C
MAV_0226	-	B6K05_01265	0.0	98	383	383	EmbR protein
MAV_0227	-	B6K05_01270	1e-146	99	207	207	hypothetical protein MAV_0227
MAV_0228	-	B6K05_01275	3e-44	100	70	70	hypothetical protein MAV_0228
MAV_0229	-	B6K05_01280	0.0	99	1052	1091	arabinosyltransferase A
MAV_0230	-	B6K05_01285	0.0	93	715	715	hypothetical protein MAV_0230
MAV_0231	-	B6K05_01290	0.0	100	254	254	short chain dehydrogenase
MAV_0232	-	B6K05_01295	0.0	99	466	466	oxidoreductase, FAD-binding
MAV_0233	-	B6K05_01300	3e-92	100	134	134	membrane protein
MAV_0234	-	B6K05_01305	1e-109	99	158	158	nucleoside diphosphate kinase regulator
MAV_0235	-	B6K05_01315	0.0	99	295	295	taurine catabolism dioxygenase TauD/TfdA
MAV_0236	-	B6K05_01320	0.0	100	276	276	O-antigen ABC transporter permease
MAV_0237	-	B6K05_01325	0.0	99	304	304	glycosyl transferase
MAV_0238	-	B6K05_01330	0.0	100	253	268	O-antigen export system ATP-binding protein RfbB
MAV_0239	-	B6K05_01335	1e-120	100	169	169	hypothetical protein MAV_0239
MAV_0241	-	B6K05_01345	0.0	100	398	398	cysteine desulfurase family protein
MAV_0242	-	B6K05_01350	0.0	99	326	326	quinone oxidoreductase
MAV_0244	-	B6K05_01360	0.0	98	372	372	hypothetical protein MAV_0244
MAV_0245	-	B6K05_01365	1e-42	100	63	63	hypothetical protein MAV_0245
MAV_0246	-	B6K05_01370	0.0	98	414	414	beta-lactamase
MAV_0247	-	B6K05_01375	0.0	99	274	274	enoyl-CoA hydratase
MAV_0248	-	B6K05_01380	1e-134	95	198	198	hypothetical protein MAV_0248
MAV_0249	-	B6K05_01385	1e-112	100	153	153	hypothetical protein MAV_0249
MAV_0250	hisC	B6K05_01390	0.0	99	355	355	aminotransferase
MAV_0287	-	B6K05_03790	8e-14	33	192	185	gp6 protein
MAV_0300	-	B6K05_01415	0.0	99	354	354	phosphotransferase enzyme family protein, putative
MAV_0301	-	B6K05_01420	0.0	99	314	314	methyltransferase, putative, family protein
MAV_0302	-	B6K05_01425	7e-52	100	75	79	hypothetical protein MAV_0302
MAV_0304	-	B6K05_01430	1e-171	100	234	234	DNA-binding response regulator
MAV_0305	-	B6K05_01435	0.0	99	496	496	sensor histidine kinase
MAV_0306	-	B6K05_01440	1e-107	100	161	161	lipoprotein LpqH
MAV_0308	-	B6K05_01450	0.0	98	322	322	alcohol dehydrogenase, zinc-binding
MAV_0309	-	B6K05_01455	1e-146	100	204	207	TetR family transcriptional regulator
MAV_0311	-	B6K05_01465	0.0	98	254	254	short chain dehydrogenase/reductase SDR
MAV_0312	-	B6K05_01470	0.0	98	352	352	phosphotransferase enzyme family protein
MAV_0313	-	B6K05_01475	1e-161	99	227	227	thiopurine S-methyltransferase (tpmt) superfamily protein
MAV_0314	-	B6K05_01480	1e-142	99	202	202	phosphoglycerate mutase family protein, putative
MAV_0316	-	B6K05_01485	0.0	99	350	350	phosphotransferase enzyme family protein
MAV_0315	-	B6K05_01490	9e-77	99	116	116	hypothetical protein MAV_0315
MAV_0317	-	B6K05_01495	0.0	98	302	315	quaternary amine ABC transporter substrate-binding protein
MAV_0318	-	B6K05_01500	0.0	99	364	364	amino acid ABC transporter ATP-binding protein
MAV_0319	-	B6K05_01505	1e-154	98	228	228	ABC transporter permease
MAV_0320	-	B6K05_01510	1e-159	99	238	238	ABC transporter permease
MAV_0322	-	B6K05_01515	1e-120	100	166	199	hypothetical protein MAV_0322
MAV_0321	-	B6K05_01520	0.0	99	314	314	prephenate dehydrogenase
MAV_0323	-	B6K05_01525	1e-118	100	173	173	hypothetical protein MAV_0323
MAV_0324	-	B6K05_01530	1e-100	98	152	152	cytidine and deoxycytidylate deaminase family protein
MAV_0326	-	B6K05_01540	0.0	99	305	329	endoglucanase A
MAV_0327	-	B6K05_01545	1e-85	98	121	121	hypothetical protein MAV_0327
MAV_0328	-	B6K05_01550	1e-68	100	103	298	hypothetical protein MAV_0328
MAV_0330	-	B6K05_01560	2e-58	100	88	88	hypothetical protein MAV_0330
MAV_0331	-	B6K05_01565	0.0	99	545	545	hypothetical protein MAV_0331
MAV_0332	-	B6K05_01575	0.0	100	377	377	hypothetical protein MAV_0332
MAV_0334	-	B6K05_01585	8e-59	100	86	128	hypothetical protein MAV_0334
MAV_0335	-	B6K05_01590	0.0	99	421	421	hypothetical protein MAV_0335
MAV_0336	-	B6K05_01595	0.0	98	412	412	metallo-beta-lactamase superfamily protein
MAV_0337	-	B6K05_01600	1e-113	98	160	160	hypothetical protein MAV_0337
MAV_0338	-	B6K05_01605	0.0	98	324	324	hypothetical protein MAV_0338
MAV_0339	-	B6K05_01610	1e-154	100	218	218	GntR family transcriptional regulator
MAV_0340	-	B6K05_01615	0.0	99	451	451	nitrilotriacetate monooxygenase component A
MAV_0341	-	B6K05_01620	0.0	99	394	394	caib/baif family protein
MAV_0343	-	B6K05_01625	0.0	99	308	308	malyl-CoA lyase
MAV_0342	pyc	B6K05_01630	0.0	99	1127	1127	pyruvate carboxylase
MAV_0344	-	B6K05_01635	0.0	99	375	375	citrate synthase
MAV_0345	prpB	B6K05_01640	0.0	97	300	300	methylisocitrate lyase
MAV_0346	-	B6K05_01645	0.0	98	501	501	2-methylcitrate dehydratase 2
MAV_0348	-	B6K05_01650	0.0	98	474	474	XRE family transcriptional regulator
MAV_0347	-	B6K05_01655	0.0	98	292	294	kinase, PfkB family protein
MAV_0349	-	B6K05_01660	0.0	99	329	329	D-isomer specific 2-hydroxyacid dehydrogenase family protein
MAV_0350	-	B6K05_01665	1e-142	100	198	198	TetR family transcriptional regulator
MAV_0351	-	B6K05_01670	0.0	99	257	257	short chain dehydrogenase/reductase SDR
MAV_0352	-	B6K05_01675	2e-44	97	69	69	lactoylglutathione lyase, putative
MAV_0353	-	B6K05_01680	0.0	99	359	359	hypothetical protein MAV_0353
MAV_0354	-	B6K05_01685	0.0	99	285	285	oxidoreductase, short chain dehydrogenase/reductase family protein
MAV_0355	-	B6K05_01690	0.0	99	451	451	bifunctional wax ester synthase/acyl-coadiacylglycerol acyltransferase
MAV_0356	-	B6K05_01695	1e-113	99	161	161	nudix hydrolase
MAV_0357	-	B6K05_01700	0.0	99	301	301	haloalkane dehalogenase
MAV_0358	-	B6K05_01705	0.0	99	411	411	cytochrome P450
MAV_0359	-	B6K05_01710	6e-84	99	120	122	hypothetical protein MAV_0359
MAV_0361	-	B6K05_01715	9e-79	98	115	115	hypothetical protein MAV_0361
MAV_0360	ligC	B6K05_01720	0.0	99	364	369	ATP-dependent DNA ligase
MAV_0362	ligD	B6K05_01725	0.0	98	342	342	DNA polymerase LigD polymerase subunit
MAV_0365	-	B6K05_01730	0.0	98	670	670	hypothetical protein MAV_0365
MAV_0364	-	B6K05_01735	0.0	98	351	351	hypothetical protein MAV_0364
MAV_0366	-	B6K05_01740	0.0	100	400	400	cytochrome P450 superfamily protein
MAV_0367	-	B6K05_01745	1e-136	98	191	191	TetR family transcriptional regulator
MAV_0369	-	B6K05_01755	1e-165	99	231	231	serine esterase cutinase
MAV_0371	dapB	B6K05_01760	0.0	99	355	355	dihydrodipicolinate reductase
MAV_0372	-	B6K05_01765	0.0	97	378	378	hypothetical protein MAV_0372
MAV_0373	-	B6K05_01770	0.0	98	442	442	hypothetical protein MAV_0373
MAV_0374	-	B6K05_01775	6e-73	100	109	112	hypothetical protein MAV_0374
MAV_0375	-	B6K05_01780	0.0	99	460	460	hypothetical protein MAV_0375
MAV_0376	-	B6K05_01785	0.0	98	562	562	hypothetical protein MAV_0376
MAV_0377	-	B6K05_01790	1e-104	100	152	163	hypothetical protein MAV_0377
MAV_0379	-	B6K05_01795	2e-87	100	125	125	hypothetical protein MAV_0379
MAV_0378	-	B6K05_01800	1e-105	85	277	269	hypothetical protein MAV_0378
MAV_0381	-	B6K05_01820	0.0	100	428	428	aspartate transaminase
MAV_0382	-	B6K05_01825	0.0	98	612	612	DNA polymerase III subunits gamma/tau
MAV_0383	-	B6K05_01830	0.0	99	420	420	cyclopropane-fatty-acyl-phospholipid synthase
MAV_0384	-	B6K05_01835	0.0	98	474	474	FAD/FMN-containing dehydrogenase
MAV_0386	-	B6K05_01840	1e-102	100	145	145	KanY protein
MAV_0385	-	B6K05_01845	0.0	99	245	245	N-acetylmuramoyl-L-alanine amidase
MAV_0387	-	B6K05_01850	2e-69	99	108	116	hypothetical protein MAV_0387
MAV_0388	recR	B6K05_01855	1e-143	100	203	203	recombination protein RecR
MAV_0389	-	B6K05_01860	1e-164	98	235	235	CobB/CobQ-like glutamine amidotransferase
MAV_0390	-	B6K05_01865	0.0	99	416	416	mur ligase family protein
MAV_0391	-	B6K05_01880	0.0	99	329	329	DNA polymerase III subunit epsilon
MAV_0392	leuA	B6K05_01885	0.0	99	599	599	2-isopropylmalate synthase
MAV_0393	-	B6K05_01890	0.0	99	421	421	aspartate kinase
MAV_0394	asd	B6K05_01895	0.0	99	344	344	aspartate-semialdehyde dehydrogenase
MAV_0395	-	B6K05_01900	0.0	99	382	382	hypothetical protein MAV_0395
MAV_0396	-	B6K05_01905	1e-94	100	144	153	hypothetical protein MAV_0396
MAV_0397	-	B6K05_01910	1e-109	99	172	172	hypothetical protein MAV_0397
MAV_0398	-	B6K05_01915	1e-161	99	220	220	hypothetical protein MAV_0398
MAV_0399	-	B6K05_01920	0.0	99	436	436	glutamate--cysteine ligase
MAV_0400	-	B6K05_01925	0.0	98	433	433	hypothetical protein MAV_0400
MAV_0401	-	B6K05_01930	1e-166	99	232	232	hypothetical protein MAV_0401
MAV_0402	-	B6K05_01935	0.0	99	321	321	hypothetical protein MAV_0402
MAV_0403	-	B6K05_01940	0.0	98	381	381	pyridoxal-phosphate-dependent transferase
MAV_0404	-	B6K05_01945	1e-163	98	226	226	thiopurine S-methyltransferase (tpmt) superfamily protein
MAV_0405	-	B6K05_01950	0.0	98	490	490	CBS domain-containing protein
MAV_0406	glpK	B6K05_01955	0.0	99	508	508	glycerol kinase
MAV_0407	-	B6K05_01960	1e-168	99	238	238	PadR family transcriptional regulator
MAV_0409	-	B6K05_01965	7e-86	99	129	129	hypothetical protein MAV_0409
MAV_0408	-	B6K05_01970	0.0	98	290	290	integral membrane protein
MAV_0410	-	B6K05_01975	0.0	99	330	330	integral membrane protein
MAV_0411	-	B6K05_01980	0.0	98	440	440	lipoprotein
MAV_0412	-	B6K05_01985	0.0	100	327	327	ATPase
MAV_0413	-	B6K05_01990	0.0	98	377	377	hypothetical protein MAV_0413
MAV_0414	-	B6K05_01995	1e-154	99	217	217	hypothetical protein MAV_0414
MAV_0415	-	B6K05_02000	0.0	97	419	419	hypothetical protein MAV_0415
MAV_0416	-	B6K05_02005	1e-105	100	154	154	GatB/Yqey domain-containing protein
MAV_0418	selA	B6K05_02020	0.0	99	426	433	selenocysteine synthase
MAV_0420	selD	B6K05_02030	0.0	99	330	330	selenide, water dikinase
MAV_0421	-	B6K05_02035	1e-140	98	193	193	molybdopterin oxidoreductase Fe4S4 region
MAV_0422	-	B6K05_02040	0.0	99	887	903	formate dehydrogenase, alpha subunit
MAV_0423	-	B6K05_02045	0.0	99	324	324	4Fe-4S ferredoxin iron-sulfur binding domain-containing protein
MAV_0424	-	B6K05_02050	0.0	99	361	365	polysulphide reductase
MAV_0425	-	B6K05_02055	0.0	99	328	328	dehydrogenase
MAV_0426	-	B6K05_02060	1e-127	98	180	184	intracellular protease, PfpI family protein
MAV_0427	-	B6K05_02065	1e-165	99	229	229	methylase, putative
MAV_0429	-	B6K05_02075	0.0	99	343	343	hypothetical protein MAV_0429
MAV_0430	-	B6K05_02080	0.0	99	736	736	stage II sporulation protein E (SpoIIE)
MAV_0431	-	B6K05_02085	1e-132	98	190	190	stage II sporulation protein E (SpoIIE), putative
MAV_0432	-	B6K05_02090	3e-93	100	136	136	serine/threonine protein kinase
MAV_0433	-	B6K05_02095	1e-88	100	129	129	antagonist protein RsbS
MAV_0434	-	B6K05_02100	0.0	100	300	300	anti-anti-sigma factor
MAV_0435	-	B6K05_02105	2e-75	100	113	113	anti-anti-sigma factor
MAV_0436	-	B6K05_02110	1e-119	100	169	169	hypothetical protein MAV_0436
MAV_0437	-	B6K05_02115	1e-147	98	210	236	hydrolase
MAV_0438	-	B6K05_02120	2e-53	96	96	105	hypothetical protein MAV_0438
MAV_0440	-	B6K05_02130	1e-138	98	197	197	restriction endonuclease family protein
MAV_0441	-	B6K05_02135	1e-169	99	229	229	ANTAR domain-containing protein
MAV_0444	-	B6K05_02160	0.0	99	367	367	cysteine synthase/cystathionine beta-synthase family protein
MAV_0445	-	B6K05_02165	0.0	99	337	337	secreted protein
MAV_0446	-	B6K05_02170	0.0	100	786	809	transglycosylase
MAV_0447	-	B6K05_02175	1e-47	100	70	116	transcription factor WhiB
MAV_0448	-	B6K05_02180	0.0	100	371	380	anion-transporting ATPase
MAV_0449	-	B6K05_02185	0.0	100	323	340	anion-transporting ATPase
MAV_0451	-	B6K05_02190	1e-108	99	158	158	translation initiation inhibitor
MAV_0452	-	B6K05_02195	0.0	99	267	267	metallo-beta-lactamase family protein
MAV_0453	-	B6K05_02200	1e-162	100	224	224	Crp/Fnr family transcriptional regulator protein
MAV_0454	-	B6K05_02205	3e-87	100	126	126	hypothetical protein MAV_0454
MAV_0455	nth	B6K05_02210	1e-170	99	232	232	endonuclease III
MAV_0456	-	B6K05_02215	1e-152	98	222	222	hypothetical protein MAV_0456
MAV_0457	-	B6K05_02220	0.0	100	272	272	hydrolase, nudix family protein
MAV_0458	-	B6K05_02230	0.0	99	321	321	hydrolase, alpha/beta fold family protein
MAV_0460	-	B6K05_02235	1e-126	100	179	179	hypothetical protein MAV_0460
MAV_0461	-	B6K05_02240	1e-159	99	223	223	hypothetical protein MAV_0461
MAV_0462	acsA	B6K05_02245	0.0	99	650	650	acetyl-CoA synthetase
MAV_0463	-	B6K05_02250	1e-123	99	180	180	hypothetical protein MAV_0463
MAV_0464	-	B6K05_02255	0.0	98	534	541	extracellular solute-binding protein, family protein 5
MAV_0465	dppB	B6K05_02260	0.0	99	308	308	ABC transporter permease
MAV_0466	dppC	B6K05_02265	0.0	99	291	291	ABC transporter permease
MAV_0467	dppD	B6K05_02270	0.0	98	548	548	ABC transporter ATP-binding protein
MAV_0468	-	B6K05_02275	1e-167	99	243	252	hypothetical protein MAV_0468
MAV_0469	-	B6K05_02285	0.0	100	285	285	HAD-superfamily protein subfamily protein IB hydrolase
MAV_0470	-	B6K05_02295	0.0	98	350	350	hypothetical protein MAV_0470
MAV_0471	-	B6K05_02300	0.0	99	333	391	Type II/IV secretion system protein
MAV_0496	-	B6K05_12420	1e-116	53	378	412	transposase IS116/IS110/IS902
MAV_0509	-	B6K05_02305	1e-136	99	212	212	type II secretion system protein F
MAV_0510	-	B6K05_02310	1e-123	99	195	195	type II secretion system protein F
MAV_0511	-	B6K05_02315	6e-40	98	66	66	hypothetical protein MAV_0511
MAV_0512	-	B6K05_02320	1e-52	98	88	88	hypothetical protein MAV_0512
MAV_0514	-	B6K05_02325	5e-55	100	97	122	hypothetical protein MAV_0514
MAV_0513	-	B6K05_02330	0.0	99	328	345	hypothetical protein MAV_0513
MAV_0515	-	B6K05_02335	0.0	98	776	776	ATP-dependent rna helicase, dead/deah box family protein
MAV_0516	-	B6K05_02340	4e-45	100	67	67	hypothetical protein MAV_0516
MAV_0517	-	B6K05_02345	1e-135	99	196	196	hypothetical protein MAV_0517
MAV_0519	topA	B6K05_02350	0.0	99	932	932	DNA topoisomerase I
MAV_0518	-	B6K05_02355	0.0	100	517	517	adenylate cyclase, family protein 3
MAV_0520	-	B6K05_02360	0.0	99	388	401	DNA polymerase III subunit delta'
MAV_0522	-	B6K05_02370	0.0	97	579	579	hypothetical protein MAV_0522
MAV_0524	-	B6K05_02375	0.0	100	313	318	nucleoside-diphosphate-sugar epimerase
MAV_0523	-	B6K05_02380	1e-77	100	113	113	hypothetical protein MAV_0523
MAV_0525	-	B6K05_02385	1e-160	99	221	233	glycosyl transferase
MAV_0526	-	B6K05_02390	0.0	99	416	416	hypothetical protein MAV_0526
MAV_0528	-	B6K05_02395	0.0	99	362	362	hypothetical protein MAV_0528
MAV_0527	ppa	B6K05_02400	1e-117	100	162	162	inorganic pyrophosphatase
MAV_0529	dacB	B6K05_02405	0.0	100	450	450	D-alanyl-D-alanine carboxypeptidase/D-alanyl-D-alanine-endopeptidase
MAV_0530	-	B6K05_02410	0.0	99	357	357	hypothetical protein MAV_0530
MAV_0531	tilS	B6K05_02415	0.0	98	320	320	tRNA(Ile)-lysidine synthetase
MAV_0532	hpt	B6K05_02420	1e-145	99	203	203	hypoxanthine phosphoribosyltransferase
MAV_0533	-	B6K05_02425	1e-180	99	249	249	LpqG protein
MAV_0534	-	B6K05_02430	1e-46	95	99	99	PE family protein
MAV_0535	-	B6K05_02435	0.0	98	421	421	PPE family protein
MAV_0536	-	B6K05_02440	0.0	98	526	526	hypothetical protein MAV_0536
MAV_0537	-	B6K05_02445	0.0	99	337	337	zinc-binding dehydrogenase
MAV_0538	-	B6K05_02450	0.0	100	395	395	limonene 1,2-monooxygenase
MAV_0539	-	B6K05_02455	0.0	99	309	309	hydrolase, alpha/beta fold family protein
MAV_0540	-	B6K05_02460	1e-97	98	137	137	dioxygenase
MAV_0542	hflB	B6K05_02470	0.0	99	799	799	ATP-dependent metallopeptidase HflB
MAV_0543	folE	B6K05_02475	1e-150	99	204	204	GTP cyclohydrolase I
MAV_0544	folP	B6K05_02480	0.0	99	264	267	dihydropteroate synthase
MAV_0545	folB	B6K05_02485	2e-75	97	133	133	dihydroneopterin aldolase
MAV_0546	folK	B6K05_02490	1e-127	99	182	182	2-amino-4-hydroxy-6-hydroxymethyldihydropteridine pyrophosphokinase
MAV_0548	-	B6K05_02495	1e-108	98	158	158	hypothetical protein MAV_0548
MAV_0549	-	B6K05_02500	0.0	98	411	461	hypothetical protein MAV_0549
MAV_0550	-	B6K05_02505	0.0	99	303	303	chalcone/stilbene synthase family protein
MAV_0551	panC	B6K05_02510	0.0	99	308	308	pantoate--beta-alanine ligase
MAV_0552	panD	B6K05_02515	1e-100	100	143	143	aspartate alpha-decarboxylase
MAV_0553	-	B6K05_02520	0.0	99	271	271	pantothenate kinase
MAV_0554	lysS	B6K05_02525	0.0	99	499	499	lysyl-tRNA synthetase
MAV_0555	-	B6K05_02530	1e-72	99	108	112	Lsr2 protein
MAV_0556	-	B6K05_02535	0.0	100	822	843	negative regulator of genetic competence ClpC/mecB
MAV_0557	-	B6K05_02540	1e-45	98	71	71	hypothetical protein MAV_0557
MAV_0558	-	B6K05_02545	1e-175	99	258	258	hypothetical protein MAV_0558
MAV_0559	-	B6K05_02550	2e-96	95	165	182	phosphoglycerate mutase family protein, putative
MAV_0560	-	B6K05_02555	0.0	99	479	479	carotenoid oxygenase
MAV_0561	-	B6K05_02560	0.0	99	436	455	LpqF protein
MAV_0562	-	B6K05_02565	3e-70	100	102	106	antibiotic biosynthesis monooxygenase domain-containing protein
MAV_0564	-	B6K05_02570	1e-179	99	247	251	hydrolase, alpha/beta hydrolase fold family protein
MAV_0563	-	B6K05_02575	0.0	98	303	303	A/G-specific adenine glycosylase
MAV_0565	-	B6K05_02580	1e-147	100	205	205	carbonic anhydrase
MAV_0566	-	B6K05_02585	0.0	100	277	277	hypothetical protein MAV_0566
MAV_0567	-	B6K05_02590	0.0	100	357	357	DNA integrity scanning protein DisA
MAV_0568	radA	B6K05_02595	0.0	99	459	474	DNA repair protein RadA
MAV_0569	-	B6K05_02600	1e-131	99	188	188	LpqE protein
MAV_0570	-	B6K05_02605	1e-115	100	162	162	CarD family transcriptional regulator
MAV_0571	ispD	B6K05_02610	1e-137	97	229	229	2-C-methyl-D-erythritol 4-phosphate cytidylyltransferase
MAV_0572	ispF	B6K05_02615	1e-106	98	159	159	2-C-methyl-D-erythritol 2,4-cyclodiphosphate synthase
MAV_0573	cysS	B6K05_02620	0.0	99	468	468	cysteinyl-tRNA synthetase
MAV_0574	-	B6K05_02625	0.0	99	309	309	RNA methyltransferase, TrmH family protein, group 3
MAV_0576	-	B6K05_02630	0.0	98	297	297	glycerophosphoryl diester phosphodiesterase family protein
MAV_0575	-	B6K05_02635	0.0	98	477	477	hypothetical protein MAV_0575
MAV_0578	-	B6K05_02640	0.0	99	877	877	LuxR family transcriptional regulator
MAV_0577	-	B6K05_02645	0.0	99	413	413	arsenical pump membrane protein
MAV_0579	-	B6K05_02650	0.0	98	305	305	hypothetical protein MAV_0579
MAV_0580	-	B6K05_02655	1e-175	99	252	252	LamB/YcsF family protein
MAV_0581	-	B6K05_02660	0.0	99	286	286	Mn2+/Zn2+ ABC transporter permease
MAV_0582	-	B6K05_02665	0.0	99	273	273	ABC transporter ATP-binding protein
MAV_0583	-	B6K05_02670	0.0	99	311	311	periplasmic solute binding protein family protein
MAV_0585	-	B6K05_02675	0.0	100	359	359	LacI family transcriptional regulator
MAV_0584	-	B6K05_02680	1e-142	100	197	199	TetR family transcriptional regulator
MAV_0587	-	B6K05_02685	0.0	99	707	707	acyl-CoA dehydrogenase
MAV_0586	-	B6K05_02690	1e-130	99	190	190	TetR family transcriptional regulator
MAV_0588	-	B6K05_02695	0.0	99	293	293	oxidoreductase
MAV_0589	-	B6K05_02700	1e-133	100	177	177	hypothetical protein MAV_0589
MAV_0590	-	B6K05_02705	0.0	99	364	364	oxidoreductase, electron transfer component
MAV_0591	-	B6K05_02710	0.0	100	394	394	pigment production hydroxylase
MAV_0592	-	B6K05_02715	0.0	99	293	293	2-hydroxy-6-oxo-6-phenylhexa-2,4-dienoate hydrolase
MAV_0593	-	B6K05_02720	0.0	99	303	303	extradiol ring-cleavage dioxygenase
MAV_0594	-	B6K05_02725	1e-138	100	187	187	flavin reductase
MAV_0595	-	B6K05_02730	0.0	98	276	276	arylamine N-acetyltransferase
MAV_0596	-	B6K05_02735	0.0	99	388	388	aspartate aminotransferase
MAV_0597	-	B6K05_02740	0.0	99	319	319	acyl-CoA dehydrogenase
MAV_0598	-	B6K05_02745	0.0	99	314	314	acyl-CoA dehydrogenase
MAV_0599	-	B6K05_02750	0.0	100	381	381	acyl-CoA dehydrogenase
MAV_0600	fadD	B6K05_02755	0.0	99	509	509	long-chain-fatty-acid--CoA ligase
MAV_0601	-	B6K05_02760	0.0	100	382	382	acyl-CoA dehydrogenase
MAV_0602	-	B6K05_02765	0.0	100	262	262	short chain dehydrogenase
MAV_0603	-	B6K05_02770	1e-147	100	199	199	TetR family transcriptional regulator
MAV_0604	-	B6K05_02775	0.0	100	386	386	acetyl-CoA acetyltransferase
MAV_0605	-	B6K05_02780	1e-140	97	246	246	hypothetical protein MAV_0605
MAV_0606	-	B6K05_02785	1e-138	99	201	215	hypothetical protein MAV_0606
MAV_0607	-	B6K05_02790	0.0	99	358	358	oxidoreductase, 2-nitropropane dioxygenase family protein
MAV_0608	-	B6K05_02795	0.0	99	247	247	coenzyme A transferase, subunit B
MAV_0609	-	B6K05_02800	0.0	99	293	293	coenzyme A transferase, subunit A
MAV_0610	-	B6K05_02805	0.0	98	251	251	enoyl-CoA hydratase
MAV_0611	-	B6K05_02810	1e-179	100	244	252	short chain dehydrogenase
MAV_0612	-	B6K05_02815	0.0	99	301	301	short chain dehydrogenase
MAV_0613	-	B6K05_02820	1e-100	100	138	138	AclJ protein
MAV_0614	-	B6K05_02825	7e-95	100	132	132	hypothetical protein MAV_0614
MAV_0615	-	B6K05_02830	0.0	100	386	386	acetyl-CoA acetyltransferase
MAV_0616	-	B6K05_02835	0.0	99	416	416	cytochrome P450 124
MAV_0617	-	B6K05_02840	0.0	99	356	356	acyl-CoA dehydrogenase
MAV_0618	-	B6K05_02845	0.0	99	387	387	acyl-CoA dehydrogenase
MAV_0619	-	B6K05_02850	0.0	100	317	317	hypothetical protein MAV_0619
MAV_0620	-	B6K05_02855	4e-94	100	133	133	hypothetical protein MAV_0620
MAV_0621	-	B6K05_02860	0.0	99	389	389	lipid-transfer protein
MAV_0623	-	B6K05_02895	0.0	98	286	286	MaoC like domain-containing protein
MAV_0624	-	B6K05_02900	0.0	99	560	560	3-ketosteroid-delta-1-dehydrogenase
MAV_0625	-	B6K05_02905	0.0	100	261	261	2-keto-4-pentenoate hydratase
MAV_0626	-	B6K05_02910	0.0	99	304	304	acetaldehyde dehydrogenase
MAV_0627	-	B6K05_02915	0.0	99	352	352	4-hydroxy-2-ketovalerate aldolase
MAV_0628	-	B6K05_02920	2e-69	99	101	101	hypothetical protein MAV_0628
MAV_0629	-	B6K05_02925	0.0	99	375	375	hypothetical protein MAV_0629
MAV_0630	-	B6K05_02930	0.0	99	257	260	short chain dehydrogenase
MAV_0631	-	B6K05_02935	0.0	100	381	381	hypothetical protein MAV_0631
MAV_0632	-	B6K05_02940	1e-104	99	145	145	hypothetical protein MAV_0632
MAV_0633	-	B6K05_02945	0.0	100	385	385	Rieske (2Fe-2S) domain-containing protein
MAV_0634	-	B6K05_02950	1e-121	100	174	174	carnitine operon protein CaiE
MAV_0635	-	B6K05_02955	2e-97	100	135	137	hypothetical protein MAV_0635
MAV_0636	-	B6K05_02960	0.0	100	397	397	acetyl-CoA acetyltransferase
MAV_0637	-	B6K05_02965	0.0	100	354	354	lipid-transfer protein
MAV_0638	-	B6K05_02970	0.0	99	322	331	hypothetical protein MAV_0638
MAV_0639	-	B6K05_02975	0.0	98	343	343	FMN-dependent monooxygenase
MAV_0640	-	B6K05_02980	1e-167	100	226	226	hypothetical protein MAV_0640
MAV_0641	-	B6K05_02985	0.0	100	406	406	P450 heme-thiolate protein
MAV_0642	-	B6K05_02990	0.0	97	290	290	hypothetical protein MAV_0642
MAV_0643	-	B6K05_02995	0.0	100	270	270	enoyl-CoA hydratase
MAV_0644	-	B6K05_03000	0.0	99	546	546	acyl-CoA synthetase
MAV_0645	-	B6K05_03005	0.0	100	255	255	phosphotransferase enzyme family protein, putative
MAV_0646	-	B6K05_03010	0.0	99	275	275	amidohydrolase family protein
MAV_0648	-	B6K05_03015	0.0	99	516	516	hypothetical protein MAV_0648
MAV_0647	-	B6K05_03020	1e-168	100	237	237	hypothetical protein MAV_0647
MAV_0649	-	B6K05_03025	1e-37	98	70	70	hypothetical protein MAV_0649
MAV_0650	-	B6K05_03030	0.0	99	503	503	acyl-CoA synthetase
MAV_0651	-	B6K05_03035	0.0	100	365	365	acyl-CoA dehydrogenase
MAV_0652	-	B6K05_03040	0.0	99	392	392	acyl-CoA dehydrogenase
MAV_0653	-	B6K05_03045	4e-39	100	63	63	hypothetical protein MAV_0653
MAV_0654	fabG	B6K05_03050	0.0	100	289	304	3-ketoacyl-(acyl-carrier-protein) reductase
MAV_0655	-	B6K05_03055	1e-178	100	254	254	hypothetical protein MAV_0655
MAV_0656	-	B6K05_03060	0.0	100	280	280	ABC transporter transmembrane protein
MAV_0657	-	B6K05_03065	0.0	99	384	400	virulence factor Mce
MAV_0658	-	B6K05_03070	0.0	99	350	350	virulence factor Mce
MAV_0659	-	B6K05_03075	0.0	99	354	354	virulence factor Mce
MAV_0661	-	B6K05_03085	0.0	100	381	384	virulence factor Mce
MAV_0663	-	B6K05_03095	1e-176	99	243	243	hypothetical protein MAV_0663
MAV_0664	-	B6K05_03100	1e-116	99	163	163	hypothetical protein MAV_0664
MAV_0665	-	B6K05_03105	1e-143	99	192	192	hypothetical protein MAV_0665
MAV_0666	otsA	B6K05_03110	0.0	100	492	492	UDP-forming alpha,alpha-trehalose-phosphate synthase
MAV_0668	pstB	B6K05_03115	1e-162	99	234	251	ABC transporter ATP-binding protein
MAV_0669	-	B6K05_03120	1e-179	100	260	260	hypothetical protein MAV_0669
MAV_0670	-	B6K05_03125	0.0	100	311	311	enoyl-CoA hydratase
MAV_0671	-	B6K05_03130	0.0	99	281	281	short chain dehydrogenase
MAV_0672	-	B6K05_03135	0.0	100	263	263	oxidoreductase
MAV_0673	-	B6K05_03140	0.0	100	521	521	cell envelope-related function transcriptional attenuator
MAV_0674	-	B6K05_03145	1e-53	100	80	80	hypothetical protein MAV_0674
MAV_0676	-	B6K05_03150	0.0	98	492	498	6-aminohexanoate-cyclic-dimer hydrolase
MAV_0677	-	B6K05_03155	0.0	99	261	261	hydrolase, alpha/beta fold family protein
MAV_0678	-	B6K05_03160	1e-160	100	222	222	hypothetical protein MAV_0678
MAV_0679	-	B6K05_03165	4e-99	99	148	156	lipoprotein LpqH
MAV_0681	-	B6K05_03175	0.0	98	313	313	transglycosylase
MAV_0682	-	B6K05_03180	1e-147	97	249	249	hypothetical protein MAV_0682
MAV_0683	-	B6K05_03185	0.0	98	619	619	hypothetical protein MAV_0683
MAV_0698	-	B6K05_22210	1e-67	52	219	234	site-specific recombinase, phage integrase family protein
MAV_0700	-	B6K05_03195	1e-159	100	238	238	hypothetical protein MAV_0700
MAV_0701	phoP	B6K05_03200	1e-174	100	239	239	DNA-binding response regulator PhoP
MAV_0703	-	B6K05_03205	0.0	100	478	478	sensor histidine kinase
MAV_0702	-	B6K05_03210	1e-95	98	134	134	HIT domain-containing protein
MAV_0704	-	B6K05_03215	1e-102	100	140	140	steroid delta-isomerase
MAV_0705	-	B6K05_03220	0.0	100	375	375	alcohol dehydrogenase B
MAV_0706	-	B6K05_03225	1e-133	100	182	182	hypothetical protein MAV_0706
MAV_0707	-	B6K05_03230	2e-45	100	69	69	hypothetical protein MAV_0707
MAV_0708	-	B6K05_03235	0.0	100	451	451	cytochrome P450 51
MAV_0709	-	B6K05_03240	0.0	100	275	275	short chain dehydrogenase
MAV_0711	-	B6K05_03250	1e-155	100	215	215	TetR family transcriptional regulator
MAV_0713	-	B6K05_03255	0.0	99	489	489	aldehyde dehydrogenase (NAD) family protein
MAV_0714	-	B6K05_03260	0.0	100	249	249	short chain dehydrogenase
MAV_0715	-	B6K05_03265	0.0	99	292	292	oxidoreductase
MAV_0716	pcaC	B6K05_03270	1e-104	100	145	145	hypothetical protein MAV_0716
MAV_0718	purD	B6K05_03275	0.0	98	422	422	phosphoribosylamine--glycine ligase
MAV_0717	ggt	B6K05_03280	0.0	97	527	527	gamma-glutamyltransferase
MAV_0719	-	B6K05_03285	0.0	99	306	306	esterase superfamily protein
MAV_0721	-	B6K05_03290	1e-129	100	189	205	TetR family transcriptional regulator
MAV_0720	-	B6K05_03295	0.0	98	263	263	hypothetical protein MAV_0720
MAV_0722	purB	B6K05_03300	0.0	99	472	472	adenylosuccinate lyase
MAV_0723	-	B6K05_03305	0.0	99	415	415	P450 monooxygenase
MAV_0724	-	B6K05_03310	1e-142	100	206	206	hypothetical protein MAV_0724
MAV_0725	purC	B6K05_03315	0.0	100	296	296	phosphoribosylaminoimidazole-succinocarboxamide synthase
MAV_0727	-	B6K05_03320	0.0	100	720	720	protease 2
MAV_0726	-	B6K05_03325	4e-95	100	148	148	hypothetical protein MAV_0726
MAV_0728	-	B6K05_03330	1e-130	100	187	187	TetR family transcriptional regulator
MAV_0729	-	B6K05_03335	0.0	100	537	537	EmrB efflux protein
MAV_0730	-	B6K05_03340	0.0	100	533	533	EmrB efflux protein
MAV_0731	-	B6K05_03345	1e-165	100	230	234	hypothetical protein MAV_0731
MAV_0732	-	B6K05_03350	0.0	100	555	555	FAD-binding dehydrogenase
MAV_0733	-	B6K05_03355	1e-154	100	212	212	metallo-beta-lactamase superfamily protein, putative
MAV_0734	-	B6K05_03360	1e-168	100	230	230	hypothetical protein MAV_0734
MAV_0735	purS	B6K05_03365	2e-51	100	79	79	phosphoribosylformylglycinamidine synthase subunit PurS
MAV_0736	purQ	B6K05_03370	1e-161	100	224	224	phosphoribosylformylglycinamidine synthase I
MAV_0737	-	B6K05_03375	1e-112	100	153	153	hypothetical protein MAV_0737
MAV_0738	-	B6K05_03380	0.0	100	273	273	mercuric reductase/transcriptional regulator, fusion
MAV_0739	-	B6K05_03385	1e-113	100	155	155	cupin domain-containing protein
MAV_0740	-	B6K05_03390	0.0	100	265	265	29 kDa antigen Cfp29
MAV_0741	-	B6K05_03395	0.0	100	336	336	Dyp-type peroxidase family protein
MAV_0742	-	B6K05_03400	0.0	100	435	435	aminopeptidase
MAV_0743	-	B6K05_03405	1e-81	100	115	115	glyoxalase family protein
MAV_0744	purL	B6K05_03415	0.0	100	765	765	phosphoribosylformylglycinamidine synthase II
MAV_0745	-	B6K05_03420	1e-145	100	216	216	caax amino protease family protein
MAV_0746	-	B6K05_03425	5e-88	100	129	129	hypothetical protein MAV_0746
MAV_0747	purF	B6K05_03430	0.0	100	508	508	amidophosphoribosyltransferase
MAV_0748	purM	B6K05_03435	0.0	100	364	364	phosphoribosylaminoimidazole synthetase
MAV_0749	-	B6K05_03440	1e-38	100	61	61	hypothetical protein MAV_0749
MAV_0750	-	B6K05_03445	0.0	100	364	364	glycine cleavage T-protein (aminomethyl transferase)
MAV_0751	-	B6K05_03450	0.0	99	289	295	4-amino-4-deoxychorismate lyase
MAV_0753	-	B6K05_03455	1e-142	99	202	220	hypothetical protein MAV_0753
MAV_0755	-	B6K05_03460	2e-60	100	92	100	SseC protein
MAV_0756	-	B6K05_03465	0.0	100	277	277	thiosulfate sulfurtransferase
MAV_0757	-	B6K05_03470	1e-101	98	156	156	integral membrane protein
MAV_0758	-	B6K05_03475	8e-95	99	139	139	thioredoxin
MAV_0759	-	B6K05_03480	0.0	99	270	270	hypothetical protein MAV_0759
MAV_0760	-	B6K05_03485	0.0	99	260	260	transcriptional regulator
MAV_0761	-	B6K05_03490	0.0	98	316	316	acetyltransferase, GNAT family protein
MAV_0766	pstA	B6K05_03505	0.0	99	304	304	phosphate ABC transporter permease
MAV_0767	pstB	B6K05_03510	0.0	100	258	258	phosphate transporter ATP-binding protein
MAV_0768	phoU	B6K05_03520	1e-159	100	222	222	phosphate transport system regulatory protein PhoU
MAV_0769	-	B6K05_03525	0.0	99	666	705	LytR/CpsA/Psr family protein
MAV_0770	-	B6K05_03530	1e-13	100	29	71	hypothetical protein MAV_0770
MAV_0771	-	B6K05_03535	0.0	98	377	377	dihydrouridine synthase
MAV_0772	-	B6K05_03540	0.0	100	340	340	fatty acid desaturase
MAV_0773	-	B6K05_03545	1e-139	100	190	190	hypothetical protein MAV_0773
MAV_0774	-	B6K05_03550	0.0	98	357	357	hypothetical protein MAV_0774
MAV_0775	-	B6K05_03555	2e-36	100	67	67	zinc transporter
MAV_0776	-	B6K05_03560	4e-76	99	110	110	ArsR family transcriptional regulator
MAV_0777	-	B6K05_03565	1e-121	98	166	177	cytidine/deoxycytidylate deaminase
MAV_0778	-	B6K05_03570	0.0	97	298	298	methyltransferase, putative, family protein
MAV_0783	-	B6K05_03580	1e-107	98	156	169	hypothetical protein MAV_0783
MAV_0784	-	B6K05_03585	3e-48	96	90	90	hypothetical protein MAV_0784
MAV_0786	-	B6K05_03590	0.0	97	313	313	gp53 protein
MAV_0787	-	B6K05_03595	0.0	93	464	464	gp50 protein
MAV_0788	-	B6K05_03605	8e-74	74	136	139	hypothetical protein MAV_0788
MAV_0789	-	B6K05_03610	0.0	96	265	296	hypothetical protein MAV_0789
MAV_0790	-	B6K05_03615	1e-160	91	311	357	PPE family protein
MAV_0791	-	B6K05_03620	0.0	54	574	571	hypothetical protein MAV_0791
MAV_0792	-	B6K05_03625	8e-40	53	129	130	gp34 protein
MAV_0795	-	B6K05_03630	1e-65	98	103	103	hypothetical protein MAV_0795
MAV_0796	-	B6K05_03635	0.0	98	531	531	hypothetical protein MAV_0796
MAV_0797	-	B6K05_03640	0.0	98	289	289	gp37 protein
MAV_0798	-	B6K05_03645	0.0	98	578	578	gp36 protein
MAV_0799	-	B6K05_03650	0.0	99	494	518	gp23 protein
MAV_0800	-	B6K05_03655	0.0	98	304	332	phage tail tape measure protein, family protein, core region
MAV_0801	-	B6K05_03665	6e-93	99	133	133	hypothetical protein MAV_0801
MAV_0802	-	B6K05_03670	1e-115	99	161	161	gp32 protein
MAV_0803	-	B6K05_03675	0.0	98	348	348	gp31 protein
MAV_0804	-	B6K05_03680	1e-102	100	140	140	hypothetical protein MAV_0804
MAV_0805	-	B6K05_03685	1e-120	99	173	192	hypothetical protein MAV_0805
MAV_0806	-	B6K05_03690	1e-105	100	145	145	hypothetical protein MAV_0806
MAV_0807	-	B6K05_03695	1e-116	98	160	160	hypothetical protein MAV_0807
MAV_0808	-	B6K05_03700	2e-54	89	112	112	hypothetical protein MAV_0808
MAV_0809	-	B6K05_03705	0.0	99	345	345	hypothetical protein MAV_0809
MAV_0810	-	B6K05_03710	7e-61	97	132	132	hypothetical protein MAV_0810
MAV_0811	-	B6K05_03715	0.0	98	421	421	hypothetical protein MAV_0811
MAV_0812	-	B6K05_03720	0.0	99	473	473	hypothetical protein MAV_0812
MAV_0813	-	B6K05_03725	0.0	99	485	485	phage terminase, large subunit, putative
MAV_0814	-	B6K05_03730	1e-66	93	119	119	hypothetical protein MAV_0814
MAV_0815	-	B6K05_03735	2e-48	100	73	114	hypothetical protein MAV_0815
MAV_0816	-	B6K05_03740	2e-48	94	77	77	hypothetical protein MAV_0816
MAV_0817	-	B6K05_03745	2e-98	99	136	136	hypothetical protein MAV_0817
MAV_0818	-	B6K05_03750	2e-97	97	136	136	hypothetical protein MAV_0818
MAV_0819	-	B6K05_03775	1e-142	95	194	195	gp75 protein
MAV_0820	-	B6K05_03780	2e-78	95	121	122	hypothetical protein MAV_0820
MAV_0821	-	B6K05_03785	4e-85	95	121	121	hypothetical protein MAV_0821
MAV_0826	-	B6K05_17905	1e-48	98	74	94	hypothetical protein MAV_0826
MAV_0829	recT	B6K05_03860	0.0	96	370	370	recombination and repair protein RecT
MAV_0830	-	B6K05_03865	0.0	98	284	284	gp60 protein
MAV_0832	-	B6K05_03870	3e-53	95	86	86	hypothetical protein MAV_0832
MAV_0846	-	B6K05_04175	0.0	98	279	279	carveol dehydrogenase
MAV_0847	-	B6K05_04180	1e-129	98	184	184	TetR family transcriptional regulator
MAV_0848	-	B6K05_04185	5e-47	100	72	72	hypothetical protein MAV_0848
MAV_0849	-	B6K05_04190	0.0	99	426	426	cytochrome p450
MAV_0850	-	B6K05_04195	2e-53	100	77	77	hypothetical protein MAV_0850
MAV_0852	-	B6K05_04200	8e-45	100	67	67	hypothetical protein MAV_0852
MAV_0853	ddpX	B6K05_04205	1e-159	97	232	232	D-alanyl-D-alanine dipeptidase
MAV_0854	-	B6K05_04210	0.0	99	270	270	methyltransferase-UbiE family protein
MAV_0855	-	B6K05_04215	0.0	98	274	274	short chain dehydrogenase
MAV_0856	-	B6K05_04220	0.0	99	525	525	methylmalonyl-CoA mutase, N-terminus of large subunit
MAV_0857	-	B6K05_04225	8e-99	100	146	146	methylmalonyl-CoA mutase
MAV_0859	-	B6K05_04235	0.0	99	346	346	caib/baif family protein
MAV_0860	-	B6K05_04240	0.0	99	421	421	amidohydrolase 2
MAV_0861	-	B6K05_04245	1e-72	100	104	104	hypothetical protein MAV_0861
MAV_0862	-	B6K05_04250	1e-78	100	112	112	FdxB protein
MAV_0863	-	B6K05_04255	0.0	99	467	467	AMP-binding enzyme
MAV_0864	-	B6K05_04260	0.0	98	301	301	acyl-CoA dehydrogenase domain-containing protein
MAV_0865	-	B6K05_04265	0.0	100	360	360	acyl-CoA dehydrogenase middle domain-containing protein
MAV_0867	-	B6K05_04270	0.0	99	254	254	enoyl-CoA hydratase/isomerase family protein
MAV_0868	-	B6K05_04275	0.0	98	283	283	proline imino-peptidase
MAV_0869	-	B6K05_04280	1e-128	98	172	172	phenolic acid decarboxylase
MAV_0871	-	B6K05_04290	0.0	100	295	295	LAO/AO transport system ATPase
MAV_0873	-	B6K05_04295	0.0	99	297	297	dehydrogenase E1 component superfamily protein
MAV_0872	-	B6K05_04300	1e-127	100	183	217	LuxR family transcriptional regulator
MAV_0874	-	B6K05_04305	0.0	99	406	406	hypothetical protein MAV_0874
MAV_0875	-	B6K05_04310	0.0	98	538	538	FAD binding domain-containing protein
MAV_0876	-	B6K05_04315	1e-163	100	225	225	transcriptional regulator
MAV_0877	-	B6K05_04320	0.0	100	287	287	2-hydroxy-6-ketonona-2,4-dienedoic acid hydrolase
MAV_0878	mhpA	B6K05_04325	0.0	98	580	580	3-(3-hydroxyphenyl)propionate hydroxylase
MAV_0880	-	B6K05_04335	0.0	99	575	575	3-ketosteroid-delta-1-dehydrogenase
MAV_0881	-	B6K05_04340	0.0	99	436	436	hypothetical protein MAV_0881
MAV_0882	-	B6K05_04345	0.0	100	275	275	3-alpha-hydroxysteroid dehydrogenase
MAV_0883	-	B6K05_04350	0.0	98	329	329	cyclase superfamily protein
MAV_0884	-	B6K05_04355	0.0	99	273	273	hydrolase, alpha/beta fold family protein, putative
MAV_0886	-	B6K05_04365	0.0	99	268	268	short chain dehydrogenase/reductase SDR
MAV_0887	-	B6K05_04370	1e-166	99	225	225	TetR family transcriptional regulator
MAV_0888	-	B6K05_04375	2e-39	98	62	64	hypothetical protein MAV_0888
MAV_0890	-	B6K05_04385	0.0	99	353	390	amidohydrolase family protein
MAV_0891	-	B6K05_04390	0.0	100	417	417	peptidase, M24 family protein
MAV_0892	-	B6K05_04395	0.0	98	375	375	peptidase, M24 family protein
MAV_0893	-	B6K05_04400	0.0	98	805	815	caib/baif family protein
MAV_0894	-	B6K05_04405	0.0	99	269	269	oxidoreductase, short chain dehydrogenase/reductase family protein
MAV_0895	-	B6K05_04410	0.0	100	280	280	short chain dehydrogenase
MAV_0896	-	B6K05_04415	0.0	100	282	282	carveol dehydrogenase ((+)-trans-carveol dehydrogenase)
MAV_0898	-	B6K05_04425	0.0	99	391	391	acyl-CoA dehydrogenase
MAV_0899	-	B6K05_04430	6e-59	100	89	89	hypothetical protein MAV_0899
MAV_0900	-	B6K05_04435	0.0	99	272	272	acyl-CoA dehydrogenase
MAV_0901	-	B6K05_04440	0.0	99	365	365	acyl-CoA dehydrogenase
MAV_0902	-	B6K05_04445	1e-106	100	148	148	hypothetical protein MAV_0902
MAV_0903	-	B6K05_04450	0.0	99	409	409	Xaa-Pro dipeptidase
MAV_0904	-	B6K05_04455	2e-76	100	109	109	hypothetical protein MAV_0904
MAV_0905	-	B6K05_04460	0.0	100	427	427	Rieske (2Fe-2S) domain-containing protein
MAV_0906	pcaC	B6K05_04465	1e-130	99	177	177	hypothetical protein MAV_0906
MAV_0907	-	B6K05_04470	0.0	100	432	432	amidohydrolase 2
MAV_0909	-	B6K05_04480	0.0	99	384	384	acetyl-CoA acetyltransferase
MAV_0910	-	B6K05_04485	1e-146	100	204	204	TetR family transcriptional regulator
MAV_0911	-	B6K05_04490	1e-120	98	175	175	hypothetical protein MAV_0911
MAV_0912	-	B6K05_04495	0.0	100	424	424	cytochrome p450
MAV_0913	-	B6K05_04500	1e-28	100	48	62	hypothetical protein MAV_0913
MAV_0914	-	B6K05_04505	2e-66	100	97	97	hypothetical protein MAV_0914
MAV_0915	-	B6K05_04510	4e-44	100	66	66	hypothetical protein MAV_0915
MAV_0916	-	B6K05_04515	0.0	100	401	401	cytochrome P450 monooxygenase
MAV_0917	-	B6K05_04520	0.0	99	271	271	6-phosphogluconate dehydrogenase
MAV_0918	-	B6K05_04525	0.0	97	344	338	hypothetical protein MAV_0918
MAV_0919	-	B6K05_04530	0.0	98	550	550	hypothetical protein MAV_0919
MAV_0920	-	B6K05_04535	6e-17	93	58	106	hypothetical protein MAV_0920
MAV_0921	-	B6K05_04540	0.0	99	307	307	hypothetical protein MAV_0921
MAV_0922	-	B6K05_04545	1e-175	98	247	247	hypothetical protein MAV_0922
MAV_0923	-	B6K05_04550	0.0	99	318	318	hypothetical protein MAV_0923
MAV_0924	-	B6K05_04555	7e-69	98	98	98	hypothetical protein MAV_0924
MAV_0925	-	B6K05_04560	0.0	99	436	436	respiratory-chain NADH dehydrogenase 51 kd subunit family protein
MAV_0926	-	B6K05_04565	1e-104	98	153	157	hypothetical protein MAV_0926
MAV_0927	-	B6K05_04570	0.0	100	288	288	hypothetical protein MAV_0927
MAV_0928	-	B6K05_04575	4e-99	100	137	137	Rieske (2Fe-2S) domain-containing protein
MAV_0929	-	B6K05_04580	0.0	99	380	380	amidohydrolase family protein
MAV_0930	-	B6K05_04585	0.0	99	363	363	amidohydrolase family protein
MAV_0931	-	B6K05_04590	0.0	98	297	297	3-hydroxyisobutyrate dehydrogenase
MAV_0933	-	B6K05_04600	1e-149	100	205	205	nitroreductase family protein
MAV_0934	-	B6K05_04605	0.0	99	332	332	acyl-CoA dehydrogenase
MAV_0935	-	B6K05_04610	0.0	98	391	391	acyl-CoA dehydrogenase
MAV_0936	-	B6K05_04615	0.0	97	457	457	esterase family protein
MAV_0937	-	B6K05_04620	1e-131	98	187	187	hypothetical protein MAV_0937
MAV_0938	-	B6K05_04625	0.0	98	296	296	hypothetical protein MAV_0938
MAV_0939	-	B6K05_04630	1e-99	99	138	148	hypothetical protein MAV_0939
MAV_0940	-	B6K05_04635	0.0	100	454	454	cytochrome P450 superfamily protein
MAV_0941	-	B6K05_04640	1e-42	100	66	66	hypothetical protein MAV_0941
MAV_0942	-	B6K05_04645	1e-171	100	233	233	3-oxoacyl-(acyl-carrier-protein) reductase, putative
MAV_0944	-	B6K05_04650	0.0	99	523	523	aldehyde dehydrogenase (NAD) family protein
MAV_0945	-	B6K05_04655	0.0	100	401	401	L-carnitine dehydratase/bile acid-inducible protein F
MAV_0946	-	B6K05_04660	0.0	100	272	272	TrnB1 protein
MAV_0947	-	B6K05_04665	0.0	100	281	281	TrnB2 protein
MAV_0948	-	B6K05_04670	0.0	99	420	420	virulence factor Mce
MAV_0949	-	B6K05_04675	0.0	100	340	340	virulence factor Mce
MAV_0950	-	B6K05_04680	0.0	99	372	372	virulence factor Mce
MAV_0951	-	B6K05_04685	0.0	99	475	475	virulence factor Mce
MAV_0953	-	B6K05_04695	0.0	99	576	576	mce-family protein mce1f
MAV_0954	-	B6K05_04700	1e-128	100	173	173	hypothetical protein MAV_0954
MAV_0955	-	B6K05_04705	1e-145	100	201	201	hypothetical protein MAV_0955
MAV_0956	-	B6K05_04710	1e-177	99	247	247	hypothetical protein MAV_0956
MAV_0958	-	B6K05_04715	8e-28	100	43	129	hypothetical protein MAV_0958
MAV_0959	-	B6K05_04720	1e-139	99	200	200	TetR family transcriptional regulator
MAV_0960	-	B6K05_04725	0.0	99	254	254	hypothetical protein MAV_0960
MAV_0961	-	B6K05_04730	0.0	100	265	268	hypothetical protein MAV_0961
MAV_0962	-	B6K05_04735	1e-138	100	192	192	cytochrome C oxidase, subunit III
MAV_0963	-	B6K05_04740	2e-55	100	85	85	hypothetical protein MAV_0963
MAV_0964	-	B6K05_04745	0.0	99	431	431	cytochrome p450
MAV_0966	-	B6K05_04750	1e-180	99	245	245	TetR family transcriptional regulator
MAV_0965	-	B6K05_04755	3e-87	100	122	122	hypothetical protein MAV_0965
MAV_0967	-	B6K05_04760	1e-175	100	251	251	enoyl-CoA hydratase/isomerase family protein
MAV_0969	-	B6K05_04765	1e-101	100	139	139	hypothetical protein MAV_0969
MAV_0970	-	B6K05_04770	0.0	100	396	396	amidohydrolase family protein
MAV_0971	-	B6K05_04775	0.0	99	473	476	long-chain-fatty-acid--CoA ligase
MAV_0972	-	B6K05_04780	1e-150	100	208	208	acyl-CoA dehydrogenase
MAV_0974	-	B6K05_04785	4e-37	98	61	61	hypothetical protein MAV_0974
MAV_0973	-	B6K05_04790	0.0	99	561	561	indole-3-pyruvate decarboxylase
MAV_0975	-	B6K05_04795	1e-104	100	147	147	cyclase/dehydrase superfamily protein
MAV_0976	-	B6K05_04800	0.0	98	359	359	alpha-methylacyl-CoA racemase
MAV_0977	-	B6K05_04805	1e-111	100	154	154	cyclase/dehydrase superfamily protein
MAV_0978	-	B6K05_04810	1e-107	100	151	151	hypothetical protein MAV_0978
MAV_0979	-	B6K05_04815	0.0	98	393	393	aminotransferase
MAV_0980	-	B6K05_04820	0.0	100	403	403	acetyl-CoA acetyltransferase
MAV_0981	-	B6K05_04825	0.0	98	715	715	acyl-CoA dehydrogenase
MAV_0982	-	B6K05_04830	1e-145	99	200	200	methyltransferase type 12
MAV_0983	-	B6K05_04835	0.0	98	286	286	hypothetical protein MAV_0983
MAV_0984	-	B6K05_04840	0.0	99	402	402	hypothetical protein MAV_0984
MAV_0985	-	B6K05_04845	1e-110	98	158	182	TetR family transcriptional regulator
MAV_0986	-	B6K05_04850	0.0	98	330	330	hypothetical protein MAV_0986
MAV_0987	-	B6K05_04855	1e-66	98	97	97	antibiotic biosynthesis monooxygenase domain-containing protein
MAV_0988	-	B6K05_04860	6e-98	100	137	137	hypothetical protein MAV_0988
MAV_0989	-	B6K05_04865	0.0	100	381	381	thiolase
MAV_0990	-	B6K05_04870	0.0	99	549	549	DNA or RNA helicase of superfamily protein II
MAV_0991	-	B6K05_04875	0.0	99	752	752	hypothetical protein MAV_0991
MAV_0992	-	B6K05_04880	9e-44	100	66	69	hypothetical protein MAV_0992
MAV_0993	moaC	B6K05_04885	1e-96	100	142	176	molybdenum cofactor biosynthesis protein C
MAV_0994	-	B6K05_04890	1e-111	100	160	160	molybdenum cofactor synthesis domain-containing protein
MAV_0995	moaE	B6K05_04895	1e-96	99	141	141	molybdopterin converting factor, subunit 2
MAV_0997	-	B6K05_04910	4e-60	98	92	92	ThiS family protein
MAV_0999	-	B6K05_04920	3e-87	98	135	135	hypothetical protein MAV_0999
MAV_1000	-	B6K05_04925	6e-95	100	135	135	cold shock DNA-binding domain-containing protein
MAV_1001	-	B6K05_04930	0.0	99	642	642	acyl-CoA dehydrogenase
MAV_1003	-	B6K05_04935	0.0	99	334	334	glutathione S-transferase
MAV_1004	-	B6K05_04945	1e-118	98	166	166	hypothetical protein MAV_1004
MAV_1005	-	B6K05_04950	0.0	99	567	567	hypothetical protein MAV_1005
MAV_1007	-	B6K05_04955	0.0	92	299	299	hypothetical protein MAV_1007
MAV_1006	-	B6K05_04960	1e-112	100	154	154	hypothetical protein MAV_1006
MAV_1008	-	B6K05_04965	3e-43	96	91	91	hypothetical protein MAV_1008
MAV_1009	-	B6K05_04975	0.0	98	289	289	SpoU rRNA methylase family protein
MAV_1011	-	B6K05_04980	1e-53	100	90	90	hypothetical protein MAV_1011
MAV_1010	-	B6K05_04985	0.0	100	259	259	hypothetical protein MAV_1010
MAV_1012	-	B6K05_04990	0.0	99	374	374	phosphoserine aminotransferase
MAV_1013	-	B6K05_04995	0.0	99	336	341	hypothetical protein MAV_1013
MAV_1015	-	B6K05_05000	0.0	99	546	566	ferredoxin/ferredoxin--NADP reductase
MAV_1014	-	B6K05_05005	1e-114	100	158	158	glyoxalase family protein
MAV_1016	-	B6K05_05010	0.0	100	373	373	citrate synthase 2
MAV_1017	pdxH	B6K05_05015	1e-151	99	207	209	pyridoxamine 5'-phosphate oxidase
MAV_1019	-	B6K05_05025	0.0	98	516	516	phytoene dehydrogenase
MAV_1020	-	B6K05_05030	8e-58	100	87	87	hypothetical protein MAV_1020
MAV_1021	-	B6K05_05035	0.0	99	445	445	sensor histidine kinase
MAV_1022	-	B6K05_05040	1e-163	100	233	233	PrrA family transcriptional regulator
MAV_1023	-	B6K05_05045	0.0	99	424	424	MFS transporter
MAV_1024	-	B6K05_05050	0.0	100	396	396	glycosyl transferase, group 1 family protein
MAV_1025	-	B6K05_05055	0.0	99	706	706	hypothetical protein MAV_1025
MAV_1028	-	B6K05_05070	1e-177	100	243	243	enoyl-CoA hydratase
MAV_1029	-	B6K05_05075	0.0	99	369	369	metallo-beta-lactamase family protein
MAV_1030	-	B6K05_05080	0.0	97	528	528	penicillin-binding protein 4
MAV_1031	-	B6K05_05085	0.0	99	790	790	cation-transporting ATPase Exp7
MAV_1032	-	B6K05_05090	5e-39	100	62	62	hypothetical protein MAV_1032
MAV_1033	-	B6K05_05095	1e-110	100	153	153	hypothetical protein MAV_1033
MAV_1034	-	B6K05_05100	2e-83	99	129	144	hypothetical protein MAV_1034
MAV_1035	-	B6K05_05105	0.0	100	513	513	hypothetical protein MAV_1035
MAV_1036	-	B6K05_05110	3e-87	99	128	128	hypothetical protein MAV_1036
MAV_1037	-	B6K05_05115	2e-37	100	59	72	hypothetical protein MAV_1037
MAV_1039	-	B6K05_05120	2e-67	100	95	112	hypothetical protein MAV_1039
MAV_1042	-	B6K05_05130	0.0	100	272	274	hypothetical protein MAV_1042
MAV_1043	-	B6K05_05135	0.0	99	359	359	hypothetical protein MAV_1043
MAV_1044	-	B6K05_05140	0.0	99	408	408	manganese transport protein MntH
MAV_1045	dapB	B6K05_05145	0.0	99	358	358	dihydrodipicolinate reductase N-terminus domain-containing protein
MAV_1046	-	B6K05_05150	0.0	99	263	263	short chain dehydrogenase
MAV_1047	pstS	B6K05_05155	0.0	100	369	369	phosphate ABC transporter phosphate-binding protein PstS
MAV_1048	pstC	B6K05_05160	0.0	99	328	328	phosphate ABC transporter permease
MAV_1049	pstA	B6K05_05165	0.0	99	302	302	phosphate ABC transporter permease
MAV_1050	-	B6K05_05170	0.0	99	302	302	Ku protein
MAV_1051	-	B6K05_05175	0.0	99	302	302	kinase, PfkB family protein
MAV_1052	-	B6K05_05180	0.0	99	470	470	mannitol 2-dehydrogenase
MAV_1053	-	B6K05_05185	0.0	99	286	286	hypothetical protein MAV_1053
MAV_1054	-	B6K05_05190	0.0	99	466	497	D-mannonate oxidoreductase
MAV_1056	-	B6K05_05195	0.0	99	766	766	ATP-dependent DNA ligase
MAV_1057	-	B6K05_05200	0.0	99	645	645	fumarylacetoacetate hydrolase family protein, putative
MAV_1058	-	B6K05_05205	0.0	99	304	304	methyltransferase, putative, family protein
MAV_1060	-	B6K05_05210	0.0	99	265	268	enoyl-CoA hydratase/isomerase family protein
MAV_1061	-	B6K05_05215	0.0	99	288	288	hypothetical protein MAV_1061
MAV_1062	-	B6K05_05220	1e-166	99	232	254	stas domain-containing protein
MAV_1064	-	B6K05_05230	0.0	100	301	301	hypothetical protein MAV_1064
MAV_1065	cobF	B6K05_05235	0.0	99	247	247	precorrin 6A synthase
MAV_1066	-	B6K05_05240	0.0	99	287	287	formamidopyrimidine-DNA glycosylase
MAV_1067	-	B6K05_05245	1e-178	98	249	249	short chain dehydrogenase
MAV_1068	pgi	B6K05_05250	0.0	99	554	554	glucose-6-phosphate isomerase
MAV_1069	-	B6K05_05255	5e-59	100	90	106	hypothetical protein MAV_1069
MAV_1071	pcrA	B6K05_05260	0.0	100	774	774	ATP-dependent DNA helicase PcrA
MAV_1072	-	B6K05_05265	1e-135	100	196	196	hypothetical protein MAV_1072
MAV_1073	-	B6K05_05270	0.0	99	350	350	M23 peptidase domain-containing protein
MAV_1074	sucC	B6K05_05275	0.0	99	387	387	succinyl-CoA synthetase subunit beta
MAV_1075	-	B6K05_05280	0.0	99	300	300	succinyl-CoA synthetase subunit alpha
MAV_1076	-	B6K05_05285	0.0	99	508	508	acetyl-CoA acetyltransferase
MAV_1077	-	B6K05_05290	0.0	100	277	282	hypothetical protein MAV_1077
MAV_1078	-	B6K05_05295	0.0	99	302	302	34 kDa antigenic protein
MAV_1079	-	B6K05_05300	0.0	97	471	471	hypothetical protein MAV_1079
MAV_1080	purN	B6K05_05305	1e-148	100	209	209	phosphoribosylglycinamide formyltransferase
MAV_1081	purH	B6K05_05310	0.0	99	527	527	bifunctional phosphoribosylaminoimidazolecarboxamide formyltransferase/IMP cyclohydrolase
MAV_1082	-	B6K05_05315	1e-118	94	192	189	hypothetical protein MAV_1082
MAV_1084	-	B6K05_05325	0.0	99	638	661	von Willebrand factor type A
MAV_1085	-	B6K05_05330	0.0	100	282	282	morphine 6-dehydrogenase
MAV_1086	-	B6K05_05335	1e-146	100	200	200	hypothetical protein MAV_1086
MAV_1087	-	B6K05_05340	0.0	100	263	263	enoyl-CoA hydratase
MAV_1088	-	B6K05_05345	0.0	100	388	388	acyl-CoA dehydrogenase fadE12
MAV_1089	-	B6K05_05350	0.0	100	663	663	carbamoyl-phosphate synthase L subunit
MAV_1090	-	B6K05_05355	0.0	99	531	531	acetyl-CoA carboxylase carboxyltransferase
MAV_1091	-	B6K05_05360	0.0	100	382	382	acyl-CoA dehydrogenase
MAV_1092	-	B6K05_05365	0.0	99	573	573	hypothetical protein MAV_1092
MAV_1093	rpmF	B6K05_05370	1e-33	98	57	57	50S ribosomal protein L32
MAV_1094	-	B6K05_05375	1e-161	100	228	228	two component response transcriptional regulator MprA
MAV_1095	-	B6K05_05380	0.0	100	495	522	sensor histidine kinase
MAV_1096	-	B6K05_05390	0.0	100	488	488	protease
MAV_1097	-	B6K05_05395	1e-109	100	165	165	molybdenum cofactor synthesis protein
MAV_1098	mscL	B6K05_05400	1e-106	100	151	151	large-conductance mechanosensitive channel
MAV_1099	-	B6K05_05405	1e-150	100	226	226	hypothetical protein MAV_1099
MAV_1100	-	B6K05_05410	2e-72	100	108	108	regulatory protein, FmdB family protein
MAV_1101	-	B6K05_05415	1e-134	100	196	196	5,10-methenyltetrahydrofolate synthetase
MAV_1102	-	B6K05_05420	0.0	100	297	302	GalU protein
MAV_1103	-	B6K05_05425	0.0	100	428	428	molybdopterin biosynthesis protein moeA
MAV_1104	-	B6K05_05430	1e-144	100	203	203	acetyltransferase, GNAT family protein
MAV_1105	-	B6K05_05435	0.0	100	335	348	hypothetical protein MAV_1105
MAV_1107	-	B6K05_05445	6e-20	100	38	86	hypothetical protein MAV_1107
MAV_1113	-	B6K05_05455	1e-153	100	217	217	TetR family transcriptional regulator
MAV_1114	-	B6K05_05460	1e-119	99	164	164	hypothetical protein MAV_1114
MAV_1115	-	B6K05_05465	1e-143	100	201	201	TetR family transcriptional regulator
MAV_1116	-	B6K05_05470	0.0	100	389	389	Rieske (2Fe-2S) domain-containing protein
MAV_1117	-	B6K05_05475	0.0	100	377	377	M42 glutamyl aminopeptidase superfamily protein
MAV_1118	-	B6K05_05480	0.0	99	338	338	D-glycero-D-manno-heptose 7-phosphate kinase
MAV_1119	gmhA	B6K05_05485	1e-145	100	202	202	phosphoheptose isomerase
MAV_1120	-	B6K05_05490	1e-132	100	188	188	hypothetical protein MAV_1120
MAV_1121	-	B6K05_05495	0.0	100	330	330	cyclic nucleotide-binding protein
MAV_1122	-	B6K05_05500	1e-157	100	220	229	hypothetical protein MAV_1122
MAV_1123	-	B6K05_05505	1e-156	100	217	217	hypothetical protein MAV_1123
MAV_1124	-	B6K05_05510	1e-143	100	198	205	alkylated DNA repair protein
MAV_1125	arcA	B6K05_05515	0.0	100	402	402	arginine deiminase
MAV_1126	-	B6K05_05520	0.0	99	519	528	dolichyl-phosphate-mannose-protein mannosyltransferase
MAV_1128	-	B6K05_05525	0.0	99	278	278	hypothetical protein MAV_1128
MAV_1127	pabB	B6K05_05530	0.0	99	416	416	aminodeoxychorismate synthase component I
MAV_1129	-	B6K05_05535	0.0	98	307	307	sigma factor
MAV_1130	-	B6K05_05540	0.0	99	390	390	dehydrogenase
MAV_1131	-	B6K05_05545	0.0	99	555	555	hypothetical protein MAV_1131
MAV_1132	-	B6K05_05550	0.0	99	617	617	cyclic diguanylate phosphodiesterase domain-containing protein
MAV_1133	-	B6K05_05555	0.0	99	264	264	methyltransferase FkbM
MAV_1134	-	B6K05_05560	0.0	99	541	541	hypothetical protein MAV_1134
MAV_1135	-	B6K05_05565	0.0	99	487	487	chain length determinant protein
MAV_1136	-	B6K05_05570	0.0	99	496	496	O-antigen polymerase family protein
MAV_1137	-	B6K05_05575	0.0	99	337	337	glycosyl transferase, group 1 family protein
MAV_1139	-	B6K05_05585	1e-158	99	224	560	hypothetical protein MAV_1139
MAV_1140	-	B6K05_05640	1e-166	100	225	225	TetR family transcriptional regulator
MAV_1141	-	B6K05_05645	1e-170	100	231	231	TetR family transcriptional regulator
MAV_1144	-	B6K05_05655	0.0	98	338	338	polysaccharide deacetylase
MAV_1143	-	B6K05_05660	3e-83	100	120	120	two-component sensor histidine kinase protein, putative
MAV_1145	metG	B6K05_05665	0.0	99	519	519	methionyl-tRNA synthetase
MAV_1146	-	B6K05_05670	0.0	99	284	284	hydrolase, TatD family protein
MAV_1147	-	B6K05_05675	0.0	99	340	362	resuscitation-promoting factor RpfB
MAV_1148	ksgA	B6K05_05680	0.0	99	317	318	dimethyladenosine transferase
MAV_1149	ispE	B6K05_05685	0.0	99	316	316	4-diphosphocytidyl-2-C-methyl-D-erythritol kinase
MAV_1150	-	B6K05_05695	0.0	99	544	544	long-chain-fatty-acid--CoA ligase
MAV_1151	pth	B6K05_05700	1e-138	99	191	191	peptidyl-tRNA hydrolase
MAV_1152	-	B6K05_05705	1e-153	100	219	219	50S ribosomal protein L25
MAV_1153	-	B6K05_05710	0.0	99	289	289	retinol dehydrogenase
MAV_1154	-	B6K05_05715	1e-159	99	219	219	LpqT protein
MAV_1155	arsC	B6K05_05720	3e-80	99	115	115	arsenate reductase
MAV_1156	-	B6K05_05725	0.0	99	326	326	ribose-phosphate pyrophosphokinase
MAV_1157	glmU	B6K05_05730	0.0	100	490	490	bifunctional N-acetylglucosamine-1-phosphate uridyltransferase/glucosamine-1-phosphate acetyltransferase
MAV_1159	-	B6K05_05740	1e-160	100	219	219	TetR family transcriptional regulator
MAV_1160	lysA	B6K05_05745	0.0	100	444	446	diaminopimelate decarboxylase
MAV_1162	-	B6K05_05755	0.0	100	334	334	nucleoside triphosphate pyrophosphohydrolase
MAV_1163	-	B6K05_05760	1e-176	100	242	243	LpqU protein
MAV_1164	eno	B6K05_05765	0.0	100	429	429	phosphopyruvate hydratase
MAV_1165	-	B6K05_05770	1e-157	99	225	225	septum formation initiator subfamily protein, putative
MAV_1166	-	B6K05_05775	1e-100	99	142	162	hypothetical protein MAV_1166
MAV_1167	-	B6K05_05780	0.0	100	315	316	exopolyphosphatase
MAV_1168	-	B6K05_05785	3e-70	100	102	102	hypothetical protein MAV_1168
MAV_1169	-	B6K05_05790	1e-164	100	226	226	KDP operon transcriptional regulator KdpE
MAV_1170	-	B6K05_05795	0.0	100	854	858	sensor protein KdpD
MAV_1171	kdpC	B6K05_05800	0.0	100	291	291	K+-transporting ATPase, C subunit
MAV_1172	kdpB	B6K05_05805	0.0	99	716	716	potassium-transporting ATPase subunit B
MAV_1173	kdpA	B6K05_05810	0.0	100	556	556	potassium-transporting ATPase subunit A
MAV_1174	-	B6K05_05820	2e-11	100	27	27	potassium-transporting ATPase, F subunit, putative
MAV_1175	-	B6K05_05825	0.0	100	512	512	two component sensor histidine kinase trcs
MAV_1176	-	B6K05_05830	0.0	100	254	257	TrcR family transcriptional regulator
MAV_1181	-	B6K05_05860	0.0	98	403	403	hypothetical protein MAV_1181
MAV_1182	-	B6K05_05865	0.0	99	265	265	hypothetical protein MAV_1182
MAV_1184	-	B6K05_05870	0.0	99	256	256	hypothetical protein MAV_1184
MAV_1185	-	B6K05_05875	0.0	100	379	379	hypothetical protein MAV_1185
MAV_1186	-	B6K05_05880	0.0	98	543	543	long-chain-fatty-acid--CoA ligase
MAV_1187	-	B6K05_05885	1e-110	99	157	157	hypothetical protein MAV_1187
MAV_1188	-	B6K05_05890	0.0	99	295	295	glutamine amidotransferase, class-II
MAV_1189	-	B6K05_05895	0.0	99	289	289	phospholipase, patatin family protein
MAV_1190	-	B6K05_05900	0.0	100	345	345	patatin
MAV_1191	-	B6K05_05905	7e-89	99	131	131	LpqV protein
MAV_1192	-	B6K05_05910	1e-140	100	197	197	cysteine dioxygenase type I superfamily protein
MAV_1194	-	B6K05_05915	3e-99	100	145	145	hypothetical protein MAV_1194
MAV_1193	-	B6K05_05920	0.0	100	594	594	hypothetical protein MAV_1193
MAV_1195	-	B6K05_05925	0.0	100	263	263	enoyl-CoA hydratase
MAV_1196	-	B6K05_05930	0.0	100	345	345	3-hydroxyisobutyryl-CoA hydrolase
MAV_1197	-	B6K05_05935	1e-178	100	255	283	permease of the major facilitator superfamily protein
MAV_1198	-	B6K05_05940	0.0	100	405	405	acetyl-CoA acetyltransferase
MAV_1199	-	B6K05_05945	0.0	100	324	324	hypothetical protein MAV_1199
MAV_1200	-	B6K05_05950	0.0	99	354	354	alpha/beta hydrolase domain-containing protein
MAV_1201	-	B6K05_05955	0.0	100	468	468	cystathionine beta-synthase
MAV_1202	-	B6K05_05960	1e-168	100	239	239	Pra protein
MAV_1203	-	B6K05_05965	0.0	100	388	388	cystathionine gamma-synthase
MAV_1204	greA	B6K05_05970	1e-115	100	159	164	transcription elongation factor GreA
MAV_1205	-	B6K05_05975	5e-98	100	141	141	hypothetical protein MAV_1205
MAV_1206	-	B6K05_05980	0.0	100	290	290	mycothiol conjugate amidase Mca
MAV_1207	-	B6K05_05985	7e-71	100	106	106	hypothetical protein MAV_1207
MAV_1208	-	B6K05_05990	0.0	100	671	671	hypothetical protein MAV_1208
MAV_1209	-	B6K05_05995	7e-92	100	127	127	steroid delta-isomerase
MAV_1210	-	B6K05_06000	0.0	100	257	257	channel protein, hemolysin III family protein
MAV_1211	-	B6K05_06005	0.0	100	262	262	short chain Z-isoprenyl diphosphate synthetase
MAV_1212	-	B6K05_06010	0.0	100	456	456	hypothetical protein MAV_1212
MAV_1213	-	B6K05_06015	8e-92	100	141	141	hypothetical protein MAV_1213
MAV_1214	coaA	B6K05_06020	0.0	100	302	312	pantothenate kinase
MAV_1215	glyA	B6K05_06025	0.0	100	426	426	serine hydroxymethyltransferase
MAV_1216	-	B6K05_06030	0.0	100	275	275	Fatty acid desaturase
MAV_1217	-	B6K05_06035	0.0	100	433	433	PhoH2 protein
MAV_1218	-	B6K05_06040	0.0	100	291	291	carbohydrate degrading enzyme
MAV_1220	-	B6K05_06045	0.0	100	477	477	adenylate cyclase, family protein 3
MAV_1221	fumC	B6K05_06055	0.0	100	470	470	fumarate hydratase
MAV_1222	glpX	B6K05_06060	0.0	100	328	328	fructose 1,6-bisphosphatase II
MAV_1223	-	B6K05_06065	1e-162	98	228	228	hypothetical protein MAV_1223
MAV_1224	-	B6K05_06070	0.0	100	267	267	dienelactone hydrolase family protein
MAV_1226	-	B6K05_06075	0.0	99	514	514	carboxylesterase superfamily protein
MAV_1225	-	B6K05_06080	0.0	100	366	366	3-beta hydroxysteroid dehydrogenase/isomerase family protein
MAV_1227	xseB	B6K05_06085	1e-53	100	82	82	exodeoxyribonuclease VII small subunit
MAV_1228	xseA	B6K05_06090	0.0	100	379	415	exodeoxyribonuclease VII large subunit
MAV_1229	-	B6K05_06095	1e-142	100	198	198	hypothetical protein MAV_1229
MAV_1230	ispH	B6K05_06100	0.0	100	296	332	4-hydroxy-3-methylbut-2-enyl diphosphate reductase
MAV_1231	-	B6K05_06105	0.0	100	368	397	hypothetical protein MAV_1231
MAV_1232	ychF	B6K05_06110	0.0	99	350	357	GTP-dependent nucleic acid-binding protein EngD
MAV_1236	-	B6K05_06115	8e-46	98	69	314	HNH endonuclease, putative
MAV_1239	-	B6K05_06125	7e-41	100	68	68	hypothetical protein MAV_1239
MAV_1240	-	B6K05_06130	8e-83	100	123	123	PilT domain-containing protein
MAV_1241	-	B6K05_06135	8e-97	100	135	146	hypothetical protein MAV_1241
MAV_1242	-	B6K05_06140	1e-178	100	245	245	short chain dehydrogenase/reductase SDR
MAV_1243	-	B6K05_06145	1e-140	100	198	198	transcriptional regulator
MAV_1244	-	B6K05_06150	2e-92	100	132	132	glyoxalase family protein
MAV_1245	-	B6K05_06155	1e-80	100	127	127	secreted protein antigen
MAV_1246	-	B6K05_06160	8e-66	100	110	110	hypothetical protein MAV_1246
MAV_1247	-	B6K05_06165	1e-87	100	136	182	hypothetical protein MAV_1247
MAV_1248	-	B6K05_06170	2e-75	99	107	107	antibiotic biosynthesis monooxygenase
MAV_1249	-	B6K05_06175	1e-168	100	227	227	hypothetical protein MAV_1249
MAV_1251	-	B6K05_06180	7e-40	100	62	65	hypothetical protein MAV_1251
MAV_1250	-	B6K05_06185	0.0	100	272	275	adenylate and guanylate cyclase catalytic domain-containing protein
MAV_1252	zwf	B6K05_06190	0.0	100	469	469	glucose-6-phosphate 1-dehydrogenase
MAV_1253	gnd	B6K05_06195	0.0	100	340	340	6-phosphogluconate dehydrogenase
MAV_1254	-	B6K05_06200	0.0	100	277	287	hydrolase, alpha/beta fold family protein
MAV_1255	-	B6K05_06205	1e-116	100	157	157	3-demethylubiquinone-9 3-methyltransferase
MAV_1256	-	B6K05_06210	0.0	100	302	302	hydrolase, alpha/beta fold family protein
MAV_1257	-	B6K05_06215	0.0	100	408	413	hypothetical protein MAV_1257
MAV_1258	-	B6K05_06220	1e-139	100	201	201	hypothetical protein MAV_1258
MAV_1259	-	B6K05_06225	0.0	99	521	560	pyruvate phosphate dikinase
MAV_1260	-	B6K05_06230	1e-116	98	169	169	DoxX subfamily protein, putative
MAV_1261	-	B6K05_06235	0.0	99	582	582	hypothetical protein MAV_1261
MAV_1262	metE	B6K05_06240	0.0	99	756	756	5-methyltetrahydropteroyltriglutamate--homocysteine S-methyltransferase
MAV_1263	-	B6K05_06245	1e-144	99	209	213	NAD dependent epimerase/dehydratase family protein
MAV_1264	-	B6K05_06250	0.0	100	280	280	oxidoreductase, short chain dehydrogenase/reductase family protein
MAV_1265	-	B6K05_06255	0.0	99	429	429	TetR family transcriptional regulator
MAV_1266	-	B6K05_06260	1e-157	99	215	215	nitroreductase family protein
MAV_1267	-	B6K05_06265	0.0	98	366	366	acyl-CoA dehydrogenase domain-containing protein
MAV_1268	-	B6K05_06270	0.0	98	385	385	acyl-CoA dehydrogenase domain-containing protein
MAV_1269	-	B6K05_06275	0.0	98	571	585	von Willebrand factor type A
MAV_1270	-	B6K05_06280	0.0	99	280	280	denitrification regulatory protein nirQ
MAV_1271	-	B6K05_06285	0.0	99	371	372	hypothetical protein MAV_1271
MAV_1272	-	B6K05_06290	0.0	98	381	380	hypothetical protein MAV_1272
MAV_1273	-	B6K05_06295	0.0	99	341	341	NAD dependent epimerase/dehydratase family protein
MAV_1274	-	B6K05_06300	0.0	99	404	404	cytochrome P450 superfamily protein
MAV_1275	-	B6K05_06305	0.0	100	482	494	aldehyde dehydrogenase family protein
MAV_1276	-	B6K05_06310	0.0	100	382	382	acetyl-CoA acetyltransferase
MAV_1277	-	B6K05_06315	0.0	99	263	263	carnitinyl-CoA dehydratase
MAV_1278	-	B6K05_06320	0.0	98	337	337	oxidoreductase
MAV_1279	-	B6K05_06325	1e-117	100	166	166	isoprenylcysteine carboxyl methyltransferase (icmt) family protein
MAV_1280	-	B6K05_06330	0.0	100	349	349	transferase
MAV_1281	-	B6K05_06335	0.0	99	382	382	hypothetical protein MAV_1281
MAV_1282	-	B6K05_06340	1e-167	99	240	240	caax amino protease family protein
MAV_1283	-	B6K05_06345	0.0	100	270	270	enoyl-CoA hydratase
MAV_1284	-	B6K05_06350	0.0	100	360	360	Mcr protein
MAV_1285	-	B6K05_06355	0.0	100	254	254	3-hydroxyacyl-CoA dehydrogenase
MAV_1287	-	B6K05_06360	0.0	99	754	780	mmpL protein
MAV_1288	-	B6K05_06365	1e-152	100	211	211	hypothetical protein MAV_1288
MAV_1289	-	B6K05_06370	1e-170	99	233	237	NAD-dependent deacetylase
MAV_1290	-	B6K05_06375	1e-81	99	121	121	GntR family transcriptional regulator
MAV_1291	-	B6K05_06380	1e-132	98	186	186	hypothetical protein MAV_1291
MAV_1292	-	B6K05_06385	1e-105	100	147	147	pyridoxamine 5'-phosphate oxidase family protein
MAV_1293	-	B6K05_06390	2e-31	95	74	74	hypothetical protein MAV_1293
MAV_1294	-	B6K05_06395	1e-135	100	191	191	base excision DNA repair protein, HhH-GPD family protein
MAV_1295	-	B6K05_06400	1e-30	100	48	48	hypothetical protein MAV_1295
MAV_1297	-	B6K05_06415	2e-61	99	164	232	hypothetical protein MAV_1297
MAV_1298	pimE	B6K05_06420	0.0	98	394	437	mannosyltransferase
MAV_1299	phhB	B6K05_06425	7e-63	98	93	94	pterin-4-alpha-carbinolamine dehydratase
MAV_1300	-	B6K05_06430	1e-180	98	257	257	hypothetical protein MAV_1300
MAV_1301	-	B6K05_06435	1e-83	99	130	130	hydrolase, NUDIX family protein
MAV_1303	-	B6K05_06440	0.0	99	1230	1230	nitrate reductase, alpha subunit
MAV_1304	narH	B6K05_06445	0.0	99	538	538	nitrate reductase, beta subunit
MAV_1305	narJ	B6K05_06450	1e-161	99	227	227	nitrate reductase molybdenum cofactor assembly chaperone
MAV_1306	narI	B6K05_06455	1e-177	99	243	243	respiratory nitrate reductase, gamma subunit
MAV_1307	typA	B6K05_06460	0.0	99	629	629	GTP-binding protein TypA/BipA
MAV_1308	-	B6K05_06465	0.0	100	647	647	extracellular solute-binding protein, family protein 5
MAV_1309	-	B6K05_06470	1e-144	99	202	202	TetR family transcriptional regulator
MAV_1310	-	B6K05_06475	0.0	99	300	300	N-Acetyl-1-D-myo-Inosityl-2-amino-2-deoxy-alpha- D-glucopyranoside deacetylase MshB
MAV_1311	-	B6K05_06480	1e-101	100	153	153	hypothetical protein MAV_1311
MAV_1312	fbiC	B6K05_06485	0.0	99	867	883	FO synthase
MAV_1313	-	B6K05_06490	0.0	100	257	257	hypothetical protein MAV_1313
MAV_1314	-	B6K05_06495	4e-74	100	110	110	hypothetical protein MAV_1314
MAV_1316	-	B6K05_06500	5e-75	100	108	108	ferredoxin
MAV_1317	-	B6K05_06505	0.0	100	372	372	N-succinyldiaminopimelate aminotransferase
MAV_1318	-	B6K05_06510	0.0	99	794	794	OB-fold nucleic acid binding domain-containing protein
MAV_1321	-	B6K05_06515	0.0	98	2089	2120	mycocerosic acid synthase
MAV_1320	-	B6K05_06520	4e-55	100	81	81	hypothetical protein MAV_1320
MAV_1323	-	B6K05_06525	5e-43	98	67	67	hypothetical protein MAV_1323
MAV_1322	-	B6K05_06530	0.0	98	350	350	PPE family protein
MAV_1324	-	B6K05_06535	0.0	98	395	395	PPE family protein
MAV_1325	cysC	B6K05_06540	1e-170	100	230	230	adenylylsulfate kinase
MAV_1326	sat	B6K05_06545	0.0	99	419	419	sulfate adenylyltransferase
MAV_1327	-	B6K05_06550	4e-78	99	110	110	hypothetical protein MAV_1327
MAV_1328	-	B6K05_06555	0.0	98	579	579	acyl-CoA synthetase
MAV_1329	-	B6K05_06560	0.0	99	552	552	PPE family protein
MAV_1330	-	B6K05_06565	0.0	100	530	530	hypothetical protein MAV_1330
MAV_1331	pruA	B6K05_06570	0.0	100	546	546	1-pyrroline-5-carboxylate dehydrogenase
MAV_1332	-	B6K05_06575	0.0	100	320	320	proline dehydrogenase
MAV_1333	-	B6K05_06580	1e-144	100	200	200	TetR family transcriptional regulator
MAV_1334	-	B6K05_06585	0.0	100	389	389	lipid-transfer protein
MAV_1335	-	B6K05_06590	1e-112	100	153	153	hypothetical protein MAV_1335
MAV_1336	-	B6K05_06595	0.0	100	373	373	acyl-CoA dehydrogenase domain-containing protein
MAV_1338	-	B6K05_06610	0.0	100	394	394	acyl-CoA dehydrogenase
MAV_1339	-	B6K05_06615	0.0	100	398	398	cytochrome P450 superfamily protein
MAV_1340	-	B6K05_06620	0.0	100	486	486	aldehyde dehydrogenase
MAV_1341	-	B6K05_06625	0.0	99	763	763	caib/baif family protein
MAV_1342	-	B6K05_06630	0.0	100	302	302	hydrolase, alpha/beta hydrolase fold family protein
MAV_1343	-	B6K05_06635	0.0	100	473	473	acyl-CoA synthetase
MAV_1344	-	B6K05_06640	0.0	100	444	444	major facilitator family protein transporter
MAV_1345	-	B6K05_06645	0.0	100	317	317	tetrahydropicolinate succinylase
MAV_1346	-	B6K05_06650	0.0	100	278	278	PE family protein
MAV_1347	-	B6K05_06655	0.0	100	383	383	PPE family protein
MAV_1349	dapE	B6K05_06660	0.0	100	354	354	succinyl-diaminopimelate desuccinylase
MAV_1348	-	B6K05_06665	0.0	100	692	692	TPR repeat-containing protein
MAV_1350	-	B6K05_06670	1e-131	100	187	187	hypothetical protein MAV_1350
MAV_1351	-	B6K05_06675	0.0	100	592	592	long-chain-acyl-CoA synthetase
MAV_1352	folP	B6K05_06680	0.0	100	291	291	dihydropteroate synthase
MAV_1353	-	B6K05_06685	0.0	100	329	329	glucosyl-3-phosphoglycerate synthase
MAV_1354	-	B6K05_06690	1e-77	100	116	116	hypothetical protein MAV_1354
MAV_1355	-	B6K05_06695	1e-140	100	193	193	DNA-3-methyladenine glycosylase I
MAV_1356	-	B6K05_06700	3e-34	100	57	57	hypothetical protein MAV_1356
MAV_1357	-	B6K05_06705	0.0	100	390	390	glycogen synthase
MAV_1358	glgC	B6K05_06710	0.0	100	398	404	glucose-1-phosphate adenylyltransferase
MAV_1359	-	B6K05_06715	0.0	99	564	564	hydrolase CocE/NonD family protein
MAV_1360	-	B6K05_06720	1e-161	100	224	224	isoprenylcysteine carboxyl methyltransferase (icmt) family protein
MAV_1361	-	B6K05_06725	0.0	100	519	519	ABC transporter transmembrane protein
MAV_1362	-	B6K05_06730	0.0	100	314	314	ABC transporter ATP-binding protein
MAV_1363	-	B6K05_06735	1e-156	100	212	212	TetR family transcriptional regulator
MAV_1364	-	B6K05_06740	1e-150	100	222	222	O-methyltransferase, family protein 3
MAV_1365	-	B6K05_06745	0.0	100	249	251	RNA polymerase sigma-70 factor
MAV_1366	-	B6K05_06755	0.0	100	504	504	trypsin
MAV_1367	-	B6K05_06760	6e-91	100	131	131	sec-independent translocase
MAV_1368	-	B6K05_06765	0.0	100	385	386	Mrp protein
MAV_1369	-	B6K05_06770	0.0	99	391	392	hypothetical protein MAV_1369
MAV_1370	-	B6K05_06775	1e-127	99	180	180	integral membrane protein
MAV_1371	-	B6K05_06780	0.0	100	429	435	Mg/Co/Ni transporter MgtE
MAV_1372	-	B6K05_06785	1e-131	100	197	197	hypothetical protein MAV_1372
MAV_1373	-	B6K05_06790	1e-105	100	151	174	hypothetical protein MAV_1373
MAV_1374	-	B6K05_06795	0.0	100	470	470	extracellular solute-binding protein
MAV_1375	sugA	B6K05_06800	0.0	100	292	311	ABC transporter permease
MAV_1376	sugB	B6K05_06805	0.0	100	264	279	ABC transporter permease
MAV_1377	sugC	B6K05_06810	0.0	100	392	392	ABC transporter ATP-binding protein
MAV_1378	-	B6K05_06815	1e-139	100	197	197	hypothetical protein MAV_1378
MAV_1379	corA	B6K05_06820	0.0	99	366	366	magnesium and cobalt transport protein CorA
MAV_1380	-	B6K05_06825	0.0	100	329	329	malate dehydrogenase
MAV_1381	-	B6K05_06830	0.0	99	400	400	NAD-dependent malic enzyme
MAV_1383	-	B6K05_06835	0.0	97	289	289	LpqZ protein
MAV_1382	-	B6K05_06840	0.0	99	283	283	short chain alcohol dehydrogenase
MAV_1384	-	B6K05_06845	0.0	100	274	274	short chain alcohol dehydrogenase
MAV_1386	-	B6K05_06855	0.0	99	257	257	hypothetical protein MAV_1386
MAV_1387	-	B6K05_06860	0.0	98	626	671	drug transporter
MAV_1388	-	B6K05_06865	0.0	99	1137	1137	ATPase
MAV_1389	-	B6K05_06870	0.0	98	394	394	NikQ protein
MAV_1390	-	B6K05_06875	1e-133	97	184	184	hypothetical protein MAV_1390
MAV_1391	-	B6K05_06880	1e-178	97	256	256	short chain dehydrogenase/reductase SDR
MAV_1392	pcaC	B6K05_06885	1e-143	94	203	203	hypothetical protein MAV_1392
MAV_1394	-	B6K05_06895	1e-114	97	161	211	hypothetical protein MAV_1394
MAV_1395	-	B6K05_06900	1e-172	98	244	247	2-hydroxycyclohexanecarboxyl-CoA dehydrogenase
MAV_1396	-	B6K05_06905	5e-47	98	73	73	hypothetical protein MAV_1396
MAV_1397	-	B6K05_06910	0.0	98	454	454	cytochrome P450 superfamily protein
MAV_1399	-	B6K05_06920	0.0	98	347	347	homoserine dehydrogenase
MAV_1400	-	B6K05_06925	1e-139	99	195	202	LprE protein
MAV_1401	-	B6K05_06930	0.0	100	566	566	ATP-dependent rna helicase, dead/deah box family protein
MAV_1402	-	B6K05_06935	0.0	100	379	379	acyltransferase, putative
MAV_1403	-	B6K05_06940	1e-142	100	197	197	TetR family transcriptional regulator
MAV_1404	-	B6K05_06945	0.0	100	409	413	cytochrome P450 130
MAV_1405	-	B6K05_06950	0.0	100	455	455	oxidoreductase, FAD-binding
MAV_1406	-	B6K05_06955	0.0	100	405	405	transporter, major facilitator family protein
MAV_1407	-	B6K05_06960	0.0	100	275	275	uracil-DNA glycosylase
MAV_1408	-	B6K05_06965	0.0	100	375	375	hypothetical protein MAV_1408
MAV_1409	-	B6K05_06970	0.0	100	343	343	alkanal monooxygenase alpha chain
MAV_1410	-	B6K05_06975	0.0	100	1299	1299	cyclic diguanylate phosphodiesterase domain-containing protein
MAV_1411	-	B6K05_06980	1e-102	100	144	144	HIT family protein
MAV_1414	-	B6K05_06985	0.0	100	461	461	amidase
MAV_1413	-	B6K05_06990	1e-120	100	165	165	T/U mismatch-specific DNA glycosylase
MAV_1415	-	B6K05_06995	0.0	100	385	385	chain A, Myco adenylyl cyclase, holoenzyme, inhibited state
MAV_1416	-	B6K05_07000	1e-137	100	191	191	hypothetical protein MAV_1416
MAV_1417	-	B6K05_07005	0.0	100	604	604	serine/threonine protein kinase
MAV_1418	-	B6K05_07010	0.0	100	381	381	transcriptional regulator
MAV_1419	-	B6K05_07015	1e-74	100	110	110	hypothetical protein MAV_1419
MAV_1420	-	B6K05_07020	0.0	100	638	638	ABC transporter
MAV_1421	-	B6K05_07025	0.0	100	585	585	ABC transporter ATP-binding protein
MAV_1423	-	B6K05_07030	1e-125	100	171	185	LprB protein
MAV_1424	-	B6K05_07035	1e-139	100	189	189	LprC protein
MAV_1425	-	B6K05_07040	1e-118	100	167	167	phosphoglycerate mutase family protein
MAV_1426	-	B6K05_07045	0.0	98	472	472	hypothetical protein MAV_1426
MAV_1427	-	B6K05_07050	0.0	100	383	383	DNA repair exonuclease
MAV_1428	-	B6K05_07055	0.0	100	876	876	hypothetical protein MAV_1428
MAV_1430	-	B6K05_07060	0.0	100	414	414	hydrolase, alpha/beta fold family protein
MAV_1429	-	B6K05_07065	0.0	100	558	558	extracellular solute-binding protein, family protein 5
MAV_1431	oppD	B6K05_07070	0.0	100	611	611	ABC transporter ATP-binding protein
MAV_1432	oppC	B6K05_07075	0.0	100	308	308	ABC transporter permease
MAV_1433	oppB	B6K05_07080	0.0	100	324	324	ABC transporter permease
MAV_1434	-	B6K05_07085	1e-119	100	163	163	carbonic anhydrase
MAV_1435	-	B6K05_07090	6e-91	100	129	148	hypothetical protein MAV_1435
MAV_1436	cysD	B6K05_07095	0.0	100	309	309	sulfate adenylyltransferase subunit 2
MAV_1437	cysNC	B6K05_07100	0.0	99	616	616	bifunctional sulfate adenylyltransferase subunit 1/adenylylsulfate kinase protein
MAV_1439	-	B6K05_07105	1e-112	99	159	161	StaS protein
MAV_1438	-	B6K05_07110	1e-94	100	131	131	glyoxalase/bleomycin resistance protein/dioxygenase
MAV_1440	-	B6K05_07115	5e-96	99	137	137	glyoxalase/bleomycin resistance protein/dioxygenase
MAV_1441	-	B6K05_07120	0.0	97	292	292	hypothetical protein MAV_1441
MAV_1442	-	B6K05_07125	0.0	99	290	290	hypothetical protein MAV_1442
MAV_1443	-	B6K05_07130	0.0	100	581	581	TrkA domain-containing protein
MAV_1444	-	B6K05_07135	6e-85	99	123	123	steroid delta-isomerase
MAV_1446	-	B6K05_07140	1e-133	98	189	189	nudix hydrolase
MAV_1445	-	B6K05_07145	8e-65	100	95	95	hypothetical protein MAV_1445
MAV_1447	-	B6K05_07150	1e-170	100	233	233	hypothetical protein MAV_1447
MAV_1448	-	B6K05_07155	1e-121	100	168	168	hypothetical protein MAV_1448
MAV_1449	-	B6K05_07160	1e-99	100	143	143	hypothetical protein MAV_1449
MAV_1450	-	B6K05_07165	0.0	99	353	353	hypothetical protein MAV_1450
MAV_1480	-	B6K05_07170	4e-63	100	97	97	hypothetical protein MAV_1480
MAV_1484	-	B6K05_07175	0.0	100	368	387	integrase
MAV_1485	-	B6K05_07180	2e-48	100	74	74	hypothetical protein MAV_1485
MAV_1486	-	B6K05_07185	0.0	100	467	484	gp54 protein
MAV_1487	-	B6K05_07190	0.0	100	374	396	hypothetical protein MAV_1487
MAV_1489	-	B6K05_07195	1e-117	100	166	166	hypothetical protein MAV_1489
MAV_1490	-	B6K05_07200	1e-104	100	156	156	flagellar hook-length control protein
MAV_1493	-	B6K05_07205	1e-161	100	232	232	Y4cG protein
MAV_1492	-	B6K05_07210	1e-80	100	118	118	transcriptional regulator
MAV_1494	-	B6K05_07215	1e-115	100	159	159	cadmium inducible protein cadi
MAV_1495	arsB	B6K05_07220	0.0	100	368	368	arsenical-resistance protein
MAV_1496	-	B6K05_07225	1e-168	100	224	224	low molecular weight phosphotyrosine protein phosphatase
MAV_1497	-	B6K05_07230	1e-90	100	131	137	low molecular weight phosphotyrosine protein phosphatase
MAV_1499	-	B6K05_07240	2e-57	100	86	86	hypothetical protein MAV_1499
MAV_1500	-	B6K05_07245	1e-170	100	239	239	hypothetical protein MAV_1500
MAV_1501	-	B6K05_07250	0.0	100	271	271	gp13 protein
MAV_1502	-	B6K05_07255	4e-68	100	101	101	hypothetical protein MAV_1502
MAV_1503	-	B6K05_07260	1e-164	100	229	229	hypothetical protein MAV_1503
MAV_1504	-	B6K05_07270	0.0	100	510	510	gp2 protein
MAV_1505	-	B6K05_07275	1e-23	100	40	104	hypothetical protein MAV_1505
MAV_1508	lysA	B6K05_07290	0.0	100	472	472	diaminopimelate decarboxylase
MAV_1509	-	B6K05_07295	0.0	100	441	441	homoserine dehydrogenase
MAV_1510	thrC	B6K05_07300	0.0	100	360	360	threonine synthase
MAV_1511	thrB	B6K05_07305	0.0	100	311	311	homoserine kinase
MAV_1512	-	B6K05_07310	3e-31	100	48	101	hypothetical protein MAV_1512
MAV_1514	rho	B6K05_07315	0.0	100	596	617	transcription termination factor Rho
MAV_1515	rpmE	B6K05_07320	2e-55	100	80	80	50S ribosomal protein L31
MAV_1516	prfA	B6K05_07325	0.0	100	357	357	peptide chain release factor 1
MAV_1517	-	B6K05_07330	0.0	100	312	315	modification methylase, HemK family protein
MAV_1518	-	B6K05_07335	1e-154	100	219	219	Sua5/YciO/YrdC/YwlC family protein
MAV_1519	-	B6K05_07340	0.0	100	407	407	glycosyl transferase, group 4 family protein
MAV_1520	-	B6K05_07345	1e-108	100	160	160	hypothetical protein MAV_1520
MAV_1521	atpB	B6K05_07350	0.0	100	252	252	F0F1 ATP synthase subunit A
MAV_1522	-	B6K05_07355	9e-52	100	84	84	F0F1 ATP synthase subunit C
MAV_1523	-	B6K05_07360	1e-123	100	177	177	F0F1 ATP synthase subunit B
MAV_1524	-	B6K05_07365	0.0	100	446	446	F0F1 ATP synthase subunit delta
MAV_1525	atpA	B6K05_07370	0.0	100	554	554	F0F1 ATP synthase subunit alpha
MAV_1526	atpG	B6K05_07375	0.0	100	304	304	F0F1 ATP synthase subunit gamma
MAV_1527	atpD	B6K05_07380	0.0	100	485	485	F0F1 ATP synthase subunit beta
MAV_1528	atpC	B6K05_07385	3e-80	100	121	121	F0F1 ATP synthase subunit epsilon
MAV_1530	-	B6K05_07390	3e-98	100	143	147	hypothetical protein MAV_1530
MAV_1529	-	B6K05_07395	1e-141	100	195	197	ATP:cob(I)alamin adenosyltransferase
MAV_1531	murA	B6K05_07400	0.0	100	417	417	UDP-N-acetylglucosamine 1-carboxyvinyltransferase
MAV_1535	-	B6K05_07420	1e-116	100	165	165	pyridoxamine 5'-phosphate oxidase family protein
MAV_1537	-	B6K05_07440	0.0	100	499	499	AraC family transcriptional regulator
MAV_1538	-	B6K05_07445	0.0	100	294	297	LysR family transcriptional regulator
MAV_1539	-	B6K05_07450	0.0	100	414	415	major facilitator family protein transporter
MAV_1540	-	B6K05_07460	0.0	100	544	544	HAMP domain-containing protein
MAV_1541	-	B6K05_07465	1e-161	99	220	223	hypothetical protein MAV_1541
MAV_1542	-	B6K05_07470	8e-51	100	76	98	hypothetical protein MAV_1542
MAV_1543	mce	B6K05_07475	1e-109	100	154	154	methylmalonyl-CoA epimerase
MAV_1544	-	B6K05_07480	0.0	100	393	393	acetyl-CoA acetyltransferase
MAV_1545	-	B6K05_07485	0.0	100	303	303	thioredoxin
MAV_1547	-	B6K05_07495	0.0	99	694	696	alpha-amylase
MAV_1549	-	B6K05_07500	0.0	99	871	871	alpha-glucan phosphorylase
MAV_1548	-	B6K05_07505	0.0	99	663	670	DeaD/DeaH family protein helicase
MAV_1550	pncB	B6K05_07510	0.0	100	444	444	nicotinate phosphoribosyltransferase
MAV_1551	clpS	B6K05_07515	5e-75	100	105	105	ATP-dependent Clp protease adaptor protein ClpS
MAV_1552	-	B6K05_07520	1e-140	100	195	195	hypothetical protein MAV_1552
MAV_1553	-	B6K05_07525	0.0	100	346	346	peptidase family protein T4
MAV_1554	-	B6K05_07530	1e-157	99	223	223	rhomboid family protein
MAV_1555	murI	B6K05_07535	0.0	100	275	275	glutamate racemase
MAV_1556	-	B6K05_07540	0.0	100	254	260	metal-dependent hydrolase of the beta-lactamase superfamily protein III
MAV_1557	rph	B6K05_07545	0.0	99	259	259	ribonuclease PH
MAV_1558	rdgB	B6K05_07550	1e-140	99	204	204	deoxyribonucleotide triphosphate pyrophosphatase
MAV_1559	-	B6K05_07555	1e-79	99	116	116	hypothetical protein MAV_1559
MAV_1560	-	B6K05_07560	2e-78	99	112	130	hypothetical protein MAV_1560
MAV_1563	-	B6K05_07575	1e-106	98	150	150	LppJ protein
MAV_1565	-	B6K05_07580	3e-72	99	110	120	hypothetical protein MAV_1565
MAV_1566	-	B6K05_07585	0.0	100	862	869	ABC transporter ATP-binding protein
MAV_1567	-	B6K05_07590	0.0	100	578	578	ABC transporter ATP-binding protein
MAV_1568	-	B6K05_07595	0.0	100	355	358	phosphotransferase enzyme family protein, putative
MAV_1569	-	B6K05_07600	1e-100	100	142	142	pyridoxamine 5'-phosphate oxidase family protein
MAV_1570	-	B6K05_07605	0.0	100	273	273	carveol dehydrogenase
MAV_1571	-	B6K05_07610	0.0	100	397	397	acyl-CoA dehydrogenase
MAV_1572	-	B6K05_07615	1e-179	100	246	249	short chain dehydrogenase
MAV_1573	-	B6K05_07620	0.0	100	406	406	acetyl-CoA acetyltransferase
MAV_1574	-	B6K05_07625	0.0	100	399	399	L-carnitine dehydratase/bile acid-inducible protein F
MAV_1575	-	B6K05_07630	0.0	100	397	397	acyl-CoA dehydrogenase
MAV_1576	-	B6K05_07635	1e-166	99	230	230	GntR family transcriptional regulator
MAV_1578	-	B6K05_07640	4e-76	97	120	120	hypothetical protein MAV_1578
MAV_1577	-	B6K05_07645	0.0	98	518	518	AMP-binding enzyme
MAV_1579	-	B6K05_07650	0.0	99	524	524	acyl-CoA dehydrogenase
MAV_1580	-	B6K05_07655	0.0	98	485	485	AMP-dependent synthetase and ligase
MAV_1581	-	B6K05_07660	0.0	99	268	268	enoyl-CoA hydratase/isomerase family protein
MAV_1582	-	B6K05_07665	0.0	100	270	270	enoyl-CoA hydratase/isomerase family protein
MAV_1583	-	B6K05_07670	0.0	100	260	273	enoyl-CoA hydratase/isomerase family protein
MAV_1584	-	B6K05_07675	1e-170	100	231	231	hypothetical protein MAV_1584
MAV_1585	-	B6K05_07680	0.0	100	296	296	enoyl-CoA hydratase/isomerase family protein
MAV_1586	-	B6K05_07685	0.0	100	262	267	TetR family transcriptional regulator
MAV_1587	-	B6K05_07690	0.0	100	265	265	oxidoreductase, short chain dehydrogenase/reductase family protein
MAV_1588	-	B6K05_07695	0.0	100	338	338	dihydrodipicolinate synthetase family protein
MAV_1589	-	B6K05_07700	6e-50	100	80	80	hypothetical protein MAV_1589
MAV_1590	-	B6K05_07705	0.0	100	274	274	enoyl-CoA hydratase
MAV_1591	-	B6K05_07710	0.0	100	400	400	amidohydrolase family protein
MAV_1592	-	B6K05_07715	0.0	100	545	545	acyl-CoA synthetase
MAV_1593	-	B6K05_07720	0.0	100	276	276	amidohydrolase family protein
MAV_1594	-	B6K05_07725	0.0	100	348	348	acyl-CoA dehydrogenase
MAV_1595	-	B6K05_07730	0.0	100	397	397	acyl-CoA dehydrogenase
MAV_1596	-	B6K05_07735	0.0	100	381	381	thiolase
MAV_1597	-	B6K05_07740	0.0	100	404	404	L-carnitine dehydratase/bile acid-inducible protein F
MAV_1598	-	B6K05_07745	0.0	99	400	400	cytochrome P450 superfamily protein
MAV_1599	-	B6K05_07750	0.0	98	273	273	oxidoreductase, short chain dehydrogenase/reductase family protein
MAV_1600	-	B6K05_07755	0.0	98	550	550	acyl-CoA synthetase
MAV_1601	-	B6K05_07760	1e-152	100	210	210	thioesterase
MAV_1602	-	B6K05_07765	1e-143	99	209	209	isochorismatase
MAV_1603	-	B6K05_07770	0.0	99	337	337	Rieske (2Fe-2S) domain-containing protein
MAV_1604	-	B6K05_07775	0.0	98	540	540	steroid monooxygenase
MAV_1605	-	B6K05_07780	0.0	100	373	373	hypothetical protein MAV_1605
MAV_1606	-	B6K05_07785	8e-89	100	126	126	hypothetical protein MAV_1606
MAV_1607	-	B6K05_07790	0.0	100	342	357	hypothetical protein MAV_1607
MAV_1608	-	B6K05_07795	0.0	100	498	498	carboxyl transferase domain-containing protein
MAV_1609	-	B6K05_07800	0.0	100	406	406	cytochrome P450 family protein
MAV_1610	-	B6K05_07805	0.0	99	274	274	NAD dependent epimerase/dehydratase family protein
MAV_1611	-	B6K05_07810	1e-146	100	205	205	TetR family transcriptional regulator
MAV_1612	-	B6K05_07815	1e-161	99	225	225	hypothetical protein MAV_1612
MAV_1613	-	B6K05_07820	0.0	100	634	634	ABC transporter
MAV_1614	-	B6K05_07825	0.0	100	385	385	alcohol dehydrogenase B
MAV_1615	-	B6K05_07830	0.0	99	410	410	cytochrome P450 superfamily protein
MAV_1617	-	B6K05_07835	0.0	100	319	319	alpha/beta hydrolase domain-containing protein
MAV_1618	-	B6K05_07840	0.0	100	382	382	acyl-CoA dehydrogenase domain-containing protein
MAV_1620	-	B6K05_07845	0.0	100	413	413	acyl-CoA dehydrogenase middle domain-containing protein
MAV_1619	-	B6K05_07850	0.0	99	655	655	anti-anti-sigma factor
MAV_1621	-	B6K05_07855	1e-117	98	169	169	hypothetical protein MAV_1621
MAV_1622	-	B6K05_07860	0.0	99	496	496	oxidoreductase molybdopterin binding subunit
MAV_1624	-	B6K05_07865	3e-68	99	100	100	hypothetical protein MAV_1624
MAV_1623	-	B6K05_07870	1e-80	96	123	123	hypothetical protein MAV_1623
MAV_1625	-	B6K05_07875	0.0	99	402	402	amidohydrolase family protein
MAV_1626	-	B6K05_07880	0.0	99	343	343	hypothetical protein MAV_1626
MAV_1627	-	B6K05_07885	0.0	100	498	498	feruloyl-CoA synthetase
MAV_1628	-	B6K05_07890	0.0	99	311	311	acyl-CoA dehydrogenase
MAV_1629	-	B6K05_07895	0.0	99	382	382	acyl-CoA dehydrogenase
MAV_1630	-	B6K05_07900	0.0	98	365	365	acyl-CoA dehydrogenase
MAV_1631	-	B6K05_07905	0.0	99	356	356	acyl-CoA dehydrogenase
MAV_1632	-	B6K05_07910	0.0	98	283	283	hypothetical protein MAV_1632
MAV_1633	-	B6K05_07915	1e-170	99	238	238	NAD dependent epimerase/dehydratase family protein
MAV_1634	-	B6K05_07920	0.0	99	273	273	GntR family transcriptional regulator
MAV_1635	-	B6K05_07925	0.0	99	806	806	caib/baif family protein
MAV_1636	-	B6K05_07930	7e-40	100	63	63	hypothetical protein MAV_1636
MAV_1637	-	B6K05_07935	0.0	99	411	411	cytochrome P450 superfamily protein
MAV_1638	-	B6K05_07940	0.0	100	375	377	Rieske (2Fe-2S) domain-containing protein
MAV_1639	-	B6K05_07945	0.0	99	521	521	AMP-binding enzyme, putative
MAV_1640	-	B6K05_07950	1e-101	99	141	141	hypothetical protein MAV_1640
MAV_1641	-	B6K05_07955	1e-127	99	176	176	hypothetical protein MAV_1641
MAV_1642	-	B6K05_07960	1e-102	100	140	145	MaoC like domain-containing protein
MAV_1643	-	B6K05_07965	0.0	99	488	488	aldehyde dehydrogenase
MAV_1645	-	B6K05_07970	0.0	99	450	450	hypothetical protein MAV_1645
MAV_1644	-	B6K05_07975	0.0	99	381	381	Rieske (2Fe-2S) domain-containing protein
MAV_1646	-	B6K05_07980	0.0	99	302	302	MerR family transcriptional regulator
MAV_1648	-	B6K05_07985	1e-174	99	240	240	secreted protein
MAV_1647	-	B6K05_07990	1e-67	100	101	101	hypothetical protein MAV_1647
MAV_1650	-	B6K05_07995	0.0	100	3092	3092	fatty acid synthase
MAV_1651	acpS	B6K05_08000	1e-86	100	125	130	4'-phosphopantetheinyl transferase
MAV_1652	-	B6K05_08005	0.0	99	446	450	hypothetical protein MAV_1652
MAV_1653	-	B6K05_08010	1e-112	100	157	157	alkyl hydroperoxide reductase/ Thiol specific antioxidant/ Mal allergen
MAV_1655	-	B6K05_08015	1e-44	100	75	75	hypothetical protein MAV_1655
MAV_1654	-	B6K05_08020	0.0	100	579	579	hypothetical protein MAV_1654
MAV_1656	-	B6K05_08025	5e-62	100	88	88	hypothetical protein MAV_1656
MAV_1658	-	B6K05_08035	0.0	100	412	412	hypothetical protein MAV_1658
MAV_1659	-	B6K05_08040	0.0	99	781	781	mmpl family protein
MAV_1660	-	B6K05_08045	0.0	99	297	297	hypothetical protein MAV_1660
MAV_1661	-	B6K05_08050	0.0	99	379	398	ErfK/YbiS/YcfS/YnhG family protein
MAV_1662	-	B6K05_08055	5e-99	100	141	141	hypothetical protein MAV_1662
MAV_1664	-	B6K05_08065	1e-157	100	215	215	oligoribonuclease
MAV_1665	-	B6K05_08070	0.0	97	521	521	ATP-binding protein
MAV_1666	-	B6K05_08075	0.0	99	268	268	short chain dehydrogenase
MAV_1667	-	B6K05_08080	0.0	100	431	446	permease of the major facilitator superfamily protein
MAV_1668	-	B6K05_08085	0.0	100	253	253	hypothetical protein MAV_1668
MAV_1669	-	B6K05_08090	1e-140	100	197	218	TetR family transcriptional regulator
MAV_1670	-	B6K05_08095	0.0	100	529	529	carboxyl transferase domain-containing protein
MAV_1671	-	B6K05_08100	0.0	100	671	671	acetyl-/propionyl-coenzyme A carboxylase alpha chain
MAV_1672	-	B6K05_08105	0.0	100	388	388	acyl-CoA dehydrogenase
MAV_1673	-	B6K05_08110	1e-122	100	166	166	MoaC domain-containing protein
MAV_1674	-	B6K05_08115	0.0	98	273	273	CitE protein
MAV_1675	-	B6K05_08120	0.0	99	363	363	pyruvate dehydrogenase E1 component, alpha subunit
MAV_1676	-	B6K05_08125	0.0	99	351	351	pyruvate dehydrogenase E1 component subunit beta
MAV_1677	-	B6K05_08130	0.0	99	388	388	branched-chain alpha-keto acid dehydrogenase subunit E2
MAV_1678	-	B6K05_08135	0.0	100	256	256	enoyl-CoA hydratase
MAV_1679	-	B6K05_08140	1e-100	100	136	136	hypothetical protein MAV_1679
MAV_1682	-	B6K05_08145	1e-155	100	219	219	serine esterase cutinase
MAV_1683	-	B6K05_08150	2e-71	100	102	102	hypothetical protein MAV_1683
MAV_1685	-	B6K05_08160	0.0	100	415	415	alpha/beta hydrolase domain-containing protein
MAV_1686	-	B6K05_08165	0.0	100	491	491	acyltransferase, ws/dgat/mgat subfamily protein
MAV_1687	-	B6K05_08170	0.0	100	583	605	acyltransferase family protein
MAV_1692	-	B6K05_08190	0.0	98	689	689	ABC transporter permease
MAV_1694	ssb	B6K05_08195	1e-113	99	160	160	hypothetical protein MAV_1694
MAV_1695	-	B6K05_08200	0.0	99	558	558	ABC transporter ATP-binding protein
MAV_1696	-	B6K05_08205	0.0	99	1617	1617	NAD-glutamate dehydrogenase
MAV_1697	-	B6K05_08210	1e-96	99	137	137	hypothetical protein MAV_1697
MAV_1698	-	B6K05_08215	1e-154	99	223	223	hypothetical protein MAV_1698
MAV_1699	-	B6K05_08220	0.0	98	336	336	hypothetical protein MAV_1699
MAV_1700	-	B6K05_08225	0.0	99	521	521	alpha-amylase family protein
MAV_1701	-	B6K05_08230	5e-93	100	129	129	hypothetical protein MAV_1701
MAV_1702	-	B6K05_08235	1e-158	100	215	215	HNH endonuclease family protein
MAV_1703	-	B6K05_08240	4e-49	100	76	76	hypothetical protein MAV_1703
MAV_1705	-	B6K05_08245	1e-106	100	155	155	hypothetical protein MAV_1705
MAV_1704	pepN	B6K05_08250	0.0	99	863	863	aminopeptidase N
MAV_1706	-	B6K05_08255	1e-154	100	207	207	hypothetical protein MAV_1706
MAV_1707	-	B6K05_08260	1e-116	100	159	159	ribose-5-phosphate isomerase B
MAV_1708	-	B6K05_08265	0.0	98	268	268	endonuclease VIII and DNA n-glycosylase with an AP lyase activity
MAV_1709	lipP	B6K05_08270	0.0	100	396	396	carboxylesterase, putative
MAV_1712	tig	B6K05_08285	0.0	100	464	464	trigger factor
MAV_1713	clpP	B6K05_08290	1e-145	100	196	196	ATP-dependent Clp protease proteolytic subunit
MAV_1714	clpP	B6K05_08295	1e-156	100	211	211	ATP-dependent Clp protease proteolytic subunit
MAV_1715	mmuM	B6K05_08300	0.0	92	293	293	homocysteine methyltransferase
MAV_1716	clpX	B6K05_08305	0.0	100	426	426	ATP-dependent protease ATP-binding subunit ClpX
MAV_1717	-	B6K05_08310	0.0	100	656	656	pyruvate synthase
MAV_1718	orB	B6K05_08315	0.0	99	363	363	2-oxoglutarate ferredoxin oxidoreductase subunit beta
MAV_1719	-	B6K05_08320	1e-137	98	197	197	molybdopterin-guanine dinucleotide biosynthesis protein A
MAV_1722	-	B6K05_08325	2e-93	98	146	177	secreted protein
MAV_1723	-	B6K05_08330	0.0	98	419	419	saccharopine dehydrogenase
MAV_1724	valS	B6K05_08335	0.0	99	882	882	valyl-tRNA synthetase
MAV_1725	-	B6K05_08340	0.0	100	485	485	FolC protein
MAV_1726	-	B6K05_08345	2e-81	100	125	125	hypothetical protein MAV_1726
MAV_1727	ndk	B6K05_08350	2e-94	99	136	136	nucleoside diphosphate kinase
MAV_1729	rplU	B6K05_08360	1e-69	100	103	103	50S ribosomal protein L21
MAV_1730	rpmA	B6K05_08365	6e-57	100	88	88	50S ribosomal protein L27
MAV_1731	obgE	B6K05_08370	0.0	99	492	492	GTPase ObgE
MAV_1732	proB	B6K05_08375	0.0	100	367	367	gamma-glutamyl kinase
MAV_1733	-	B6K05_08380	1e-156	100	216	216	TetR family transcriptional regulator
MAV_1734	-	B6K05_08385	0.0	99	425	425	cytochrome P450 124
MAV_1735	-	B6K05_08390	0.0	98	282	282	NAD-dependent deacetylase 1
MAV_1736	-	B6K05_08395	1e-127	99	175	180	isochorismatase family protein
MAV_1737	nadE	B6K05_08400	0.0	99	680	680	NAD synthetase
MAV_1738	-	B6K05_08405	4e-89	99	135	135	hypothetical protein MAV_1738
MAV_1739	-	B6K05_08410	1e-136	100	189	189	3-isopropylmalate dehydratase small subunit
MAV_1740	-	B6K05_08415	0.0	100	413	415	3-isopropylmalate dehydratase large subunit
MAV_1742	-	B6K05_08425	0.0	98	476	476	MmgE/PrpD family protein
MAV_1744	-	B6K05_08430	0.0	99	267	270	GntR family transcriptional regulator
MAV_1743	-	B6K05_08435	0.0	100	283	292	kinase, pfkB family protein
MAV_1745	-	B6K05_08440	0.0	100	731	731	adenylate and guanylate cyclase catalytic domain-containing protein
MAV_1747	proA	B6K05_08450	0.0	99	409	409	gamma-glutamyl phosphate reductase
MAV_1748	-	B6K05_08455	0.0	100	291	291	ATPase
MAV_1749	-	B6K05_08460	0.0	99	482	482	hypothetical protein MAV_1749
MAV_1750	nadD	B6K05_08465	1e-154	98	213	222	nicotinic acid mononucleotide adenylyltransferase
MAV_1751	-	B6K05_08470	2e-92	99	131	131	hypothetical protein MAV_1751
MAV_1752	-	B6K05_08475	1e-159	100	224	224	phosphoglycerate mutase family protein
MAV_1753	-	B6K05_08480	0.0	100	249	249	hypothetical protein MAV_1753
MAV_1754	-	B6K05_08485	0.0	99	277	277	DegV family protein
MAV_1755	-	B6K05_08490	0.0	99	968	968	MmpL4 protein
MAV_1756	-	B6K05_08495	5e-92	100	130	142	Mmps1 protein
MAV_1757	dapB	B6K05_08500	0.0	99	351	351	dihydrodipicolinate reductase N-terminus domain-containing protein
MAV_1758	-	B6K05_08505	1e-143	99	216	216	hypothetical protein MAV_1758
MAV_1759	-	B6K05_08510	0.0	99	570	578	acyl-CoA synthetase
MAV_1760	-	B6K05_08515	0.0	99	376	376	hypothetical protein MAV_1760
MAV_1761	-	B6K05_08520	0.0	99	988	988	MmpL10 protein
MAV_1762	-	B6K05_08525	0.0	99	473	473	condensation domain-containing protein
MAV_1763	-	B6K05_08530	0.0	99	3679	3679	tylactone synthase modules 4 & 5
MAV_1764	-	B6K05_08535	2e-97	99	140	140	pyridoxamine 5'-phosphate oxidase family protein
MAV_1765	-	B6K05_08540	0.0	98	368	368	pimeloyl-CoA dehydrogenase
MAV_1766	-	B6K05_08545	0.0	100	386	386	acyl-CoA dehydrogenase domain-containing protein
MAV_1767	-	B6K05_08550	0.0	98	286	286	helix-hairpin-helix repeat-containing competence protein ComEA
MAV_1768	-	B6K05_08555	0.0	98	499	500	competence protein
MAV_1769	-	B6K05_08560	0.0	99	325	325	hypothetical protein MAV_1769
MAV_1770	rpsT	B6K05_08565	1e-53	100	86	86	30S ribosomal protein S20
MAV_1772	-	B6K05_08575	0.0	99	325	325	hypothetical protein MAV_1772
MAV_1773	-	B6K05_08580	0.0	99	279	279	hypothetical protein MAV_1773
MAV_1775	-	B6K05_08585	1e-116	99	186	200	hypothetical protein MAV_1775
MAV_1774	-	B6K05_08590	0.0	98	280	280	ribonuclease Z
MAV_1776	-	B6K05_08595	1e-98	100	142	142	CBS domain-containing protein
MAV_1777	-	B6K05_08600	1e-141	99	200	200	hypothetical protein MAV_1777
MAV_1778	lepA	B6K05_08605	0.0	100	644	644	GTP-binding protein LepA
MAV_1779	-	B6K05_08610	0.0	99	252	252	LppR protein
MAV_1780	-	B6K05_08615	0.0	99	679	679	glycoside hydrolase
MAV_1781	-	B6K05_08620	1e-39	100	64	64	hypothetical protein MAV_1781
MAV_1782	-	B6K05_08625	0.0	100	343	343	sulfate ABC transporter sulfate-binding protein
MAV_1783	cysT	B6K05_08630	0.0	100	290	290	sulfate ABC transporter permease
MAV_1784	cysW	B6K05_08635	0.0	100	272	272	sulfate ABC transporter permease
MAV_1785	-	B6K05_08640	0.0	100	362	362	sulfate/thiosulfate import ATP-binding protein CysA
MAV_1786	-	B6K05_08645	0.0	100	247	247	phosphoadenosine phosphosulfate reductase
MAV_1787	-	B6K05_08650	0.0	100	555	555	sulfite reductase
MAV_1789	-	B6K05_08660	0.0	100	390	390	coproporphyrinogen III oxidase
MAV_1790	-	B6K05_08665	0.0	100	413	413	hypothetical protein MAV_1790
MAV_1792	-	B6K05_08670	0.0	100	450	450	salicylate synthase MbtI
MAV_1793	-	B6K05_08675	0.0	100	338	338	Fatty acid desaturase
MAV_1794	-	B6K05_08685	0.0	100	288	308	MerR family transcriptional regulator
MAV_1795	-	B6K05_08690	0.0	100	498	500	flavin-binding monooxygenase
MAV_1796	-	B6K05_08695	0.0	100	306	306	hypothetical protein MAV_1796
MAV_1797	-	B6K05_08700	0.0	100	282	282	oxidoreductase, short chain dehydrogenase/reductase family protein
MAV_1798	-	B6K05_08705	0.0	100	305	305	alpha/beta hydrolase domain-containing protein
MAV_1800	-	B6K05_08710	1e-102	100	138	138	hypothetical protein MAV_1800
MAV_1801	-	B6K05_08715	1e-157	100	222	222	TetR family transcriptional regulator
MAV_1802	-	B6K05_08720	0.0	100	376	376	2,3-dihydroxybiphenyl-1,2-dioxygenase
MAV_1803	-	B6K05_08725	0.0	100	313	313	2-hydroxyhepta-2,4-diene-1,7-dioate isomerase
MAV_1863	-	B6K05_04285	1e-132	53	390	379	beta-ketoadipyl CoA thiolase
MAV_1876	-	B6K05_12505	2e-36	85	64	64	hypothetical protein MAV_1876
MAV_1947	mhpB	B6K05_04330	7e-38	33	310	316	3-(2,3-dihydroxyphenyl)propionate dioxygenase
MAV_1976	-	B6K05_08745	0.0	100	283	283	short chain dehydrogenase
MAV_1977	-	B6K05_08750	1e-141	100	197	197	TetR family transcriptional regulator
MAV_1981	-	B6K05_08760	6e-37	100	60	115	topology modulation protein
MAV_1982	-	B6K05_08765	8e-21	97	37	60	hypothetical protein MAV_1982
MAV_1984	-	B6K05_08770	1e-110	100	155	155	transcription elongation factor GreA
MAV_1985	-	B6K05_08775	1e-119	95	177	177	transcription elongation factor GreA
MAV_1986	-	B6K05_08780	1e-147	99	210	210	transmembrane protein
MAV_1987	-	B6K05_08785	0.0	100	506	506	DNA-binding protein
MAV_1990	-	B6K05_08790	9e-74	99	109	138	18 kDa antigen 2
MAV_1992	-	B6K05_08795	3e-40	100	63	63	hypothetical protein MAV_1992
MAV_1993	-	B6K05_08800	2e-84	100	124	124	HspR protein
MAV_1995	-	B6K05_08805	0.0	100	359	359	diguanylate cyclase
MAV_1997	-	B6K05_08815	7e-79	98	120	120	hypothetical protein MAV_1997
MAV_1998	-	B6K05_08820	0.0	99	443	443	PPE family protein
MAV_1999	-	B6K05_08825	9e-68	99	100	109	hypothetical protein MAV_1999
MAV_2000	-	B6K05_08830	0.0	98	418	418	hypothetical protein MAV_2000
MAV_2003	-	B6K05_08835	0.0	99	380	447	hypothetical protein MAV_2003
MAV_2004	-	B6K05_08840	0.0	98	548	548	ABC transporter
MAV_2005	-	B6K05_08845	0.0	98	463	463	PapA2 protein
MAV_2006	-	B6K05_08850	0.0	99	446	446	PPE family protein
MAV_2007	-	B6K05_08855	0.0	99	353	353	phospho-2-dehydro-3-deoxyheptonate aldolase
MAV_2008	-	B6K05_08860	0.0	99	551	551	2,3-dihydroxybenzoate-AMP ligase
MAV_2009	-	B6K05_08865	0.0	100	1164	1165	MbtB protein
MAV_2010	-	B6K05_08870	1e-159	100	220	254	phenyloxazoline synthase mbtb
MAV_2011	-	B6K05_08875	0.0	100	439	439	erythronolide synthase, modules 1 and 2
MAV_2012	-	B6K05_08880	0.0	99	1014	1014	MbtD protein
MAV_2013	-	B6K05_08885	0.0	100	2190	2190	linear gramicidin synthetase subunit D
MAV_2014	-	B6K05_08890	0.0	99	1480	1480	sulfotransferase
MAV_2015	-	B6K05_08895	0.0	99	428	428	MbtG protein
MAV_2016	-	B6K05_08900	5e-49	100	71	71	hypothetical protein MAV_2016
MAV_2017	-	B6K05_08905	1e-126	100	178	178	low molecular weight antigen MTB12
MAV_2019	-	B6K05_08910	1e-116	100	172	172	low molecular weight antigen MTB12
MAV_2018	-	B6K05_08915	0.0	100	296	296	RNA polymerase ECF-subfamily protein sigma factor
MAV_2020	pcaC	B6K05_08920	1e-142	98	198	198	hypothetical protein MAV_2020
MAV_2021	-	B6K05_08925	1e-73	100	104	104	hypothetical protein MAV_2021
MAV_2022	hrcA	B6K05_08930	0.0	98	343	343	heat-inducible transcription repressor
MAV_2023	dnaJ	B6K05_08935	0.0	99	381	381	chaperone protein DnaJ
MAV_2024	-	B6K05_08940	1e-177	100	253	253	16S ribosomal RNA methyltransferase RsmE
MAV_2025	-	B6K05_08945	0.0	99	352	352	PhoH family protein
MAV_2026	-	B6K05_08950	1e-128	100	177	177	metalloprotease
MAV_2027	-	B6K05_08955	0.0	99	425	425	hypothetical protein MAV_2027
MAV_2028	-	B6K05_08960	0.0	100	436	436	CBS domain-containing protein
MAV_2029	era	B6K05_08965	0.0	99	299	299	GTP-binding protein Era
MAV_2031	-	B6K05_08970	0.0	99	485	485	Orn/Lys/Arg decarboxylase
MAV_2032	-	B6K05_08975	0.0	100	459	503	amidase
MAV_2033	recO	B6K05_08980	0.0	100	256	265	DNA repair protein RecO
MAV_2034	uppS	B6K05_08985	0.0	100	296	296	undecaprenyl pyrophosphate synthase
MAV_2035	-	B6K05_08990	1e-99	100	142	142	hypothetical protein MAV_2035
MAV_2036	-	B6K05_08995	1e-95	100	135	135	FurB protein
MAV_2037	-	B6K05_09000	6e-96	99	143	143	ArsR family transcriptional regulator
MAV_2038	glyS	B6K05_09005	0.0	100	459	463	glycyl-tRNA synthetase
MAV_2040	-	B6K05_09015	8e-46	100	73	73	hypothetical protein MAV_2040
MAV_2041	-	B6K05_09020	0.0	100	661	661	hypothetical protein MAV_2041
MAV_2042	-	B6K05_09025	0.0	100	423	423	deoxyguanosinetriphosphate triphosphohydrolase-like protein
MAV_2043	-	B6K05_09030	1e-146	100	205	205	[Cu-Zn] superoxide dismutase [Mycobacterium avium 104]
MAV_2045	dnaG	B6K05_09035	0.0	100	650	650	DNA primase
MAV_2044	-	B6K05_09040	7e-60	98	91	91	hypothetical protein MAV_2044
MAV_2047	-	B6K05_09050	1e-146	99	211	211	muconolactone delta-isomerase family protein
MAV_2048	-	B6K05_09055	0.0	99	463	463	fmnh2-utilizing oxygenase
MAV_2049	-	B6K05_09060	0.0	99	373	373	hypothetical protein MAV_2049
MAV_2050	-	B6K05_09065	0.0	98	373	373	fmnh2-utilizing oxygenase
MAV_2051	cysE	B6K05_09070	1e-161	100	229	229	serine O-acetyltransferase
MAV_2052	cysK	B6K05_09075	0.0	100	310	310	cysteine synthase A
MAV_2053	-	B6K05_09080	0.0	99	430	430	hypothetical protein MAV_2053
MAV_2054	-	B6K05_09085	0.0	100	307	307	major membrane protein 1
MAV_2055	-	B6K05_09090	0.0	99	670	670	cysteine desulphurases, SufS
MAV_2056	-	B6K05_09095	0.0	99	377	378	hypothetical protein MAV_2056
MAV_2058	-	B6K05_09100	0.0	100	258	267	sulfotransferase
MAV_2059	-	B6K05_09105	1e-178	100	255	255	TrnB1 protein
MAV_2060	-	B6K05_09110	0.0	99	282	282	TrnB2 protein
MAV_2061	-	B6K05_09115	0.0	99	422	422	virulence factor Mce
MAV_2062	-	B6K05_09120	0.0	98	342	342	virulence factor Mce
MAV_2063	-	B6K05_09125	0.0	100	377	377	virulence factor Mce
MAV_2064	-	B6K05_09130	0.0	99	444	444	virulence factor Mce
MAV_2069	-	B6K05_09140	0.0	98	486	489	virulence factor Mce
MAV_2070	-	B6K05_09145	1e-143	98	203	203	hypothetical protein MAV_2070
MAV_2071	-	B6K05_09150	1e-132	97	191	191	hypothetical protein MAV_2071
MAV_2072	-	B6K05_09155	1e-116	99	166	166	hypothetical protein MAV_2072
MAV_2073	-	B6K05_09160	6e-44	98	66	81	hypothetical protein MAV_2073
MAV_2075	-	B6K05_09165	0.0	99	1405	1411	FdhF protein
MAV_2076	-	B6K05_09170	1e-111	100	155	155	LppP protein
MAV_2078	-	B6K05_09180	0.0	99	650	650	acyl-CoA oxidase
MAV_2081	-	B6K05_09190	1e-108	100	162	162	MarR family transcriptional regulator
MAV_2082	-	B6K05_09195	0.0	99	653	653	ABC transporter
MAV_2083	-	B6K05_09200	0.0	99	284	284	cobalt transport protein
MAV_2084	-	B6K05_09205	1e-102	97	148	148	AsnC family transcriptional regulator
MAV_2085	-	B6K05_09210	0.0	99	284	289	amidinotransferase superfamily protein
MAV_2086	rocD	B6K05_09215	0.0	99	412	412	ornithine--oxo-acid transaminase
MAV_2087	-	B6K05_09220	0.0	99	461	483	amino acid transporter
MAV_2088	-	B6K05_09225	0.0	98	445	445	extracellular solute-binding protein
MAV_2089	uspE	B6K05_09230	0.0	99	275	275	ABC transporter permease
MAV_2090	uspA	B6K05_09235	0.0	99	294	294	ABC transporter permease
MAV_2091	-	B6K05_09240	0.0	99	505	505	modulator of DNA gyrase
MAV_2092	-	B6K05_09245	0.0	98	457	457	CalR5 protein
MAV_2093	-	B6K05_09250	0.0	98	288	288	hypothetical protein MAV_2093
MAV_2094	-	B6K05_09255	1e-102	100	140	140	hypothetical protein MAV_2094
MAV_2095	-	B6K05_09270	2e-69	100	98	98	hypothetical protein MAV_2095
MAV_2097	-	B6K05_09280	1e-137	97	203	203	transcriptional regulator
MAV_2098	-	B6K05_09285	0.0	98	281	281	short chain dehydrogenase
MAV_2101	-	B6K05_09300	0.0	99	468	468	aldehyde dehydrogenase
MAV_2102	-	B6K05_09305	0.0	97	305	304	hypothetical protein MAV_2102
MAV_2104	-	B6K05_09315	0.0	99	538	580	major facilitator superfamily protein MFS_1
MAV_2105	-	B6K05_09320	1e-163	98	229	231	hypothetical protein MAV_2105
MAV_2108	-	B6K05_09330	0.0	99	835	855	stage II sporulation protein E (SpoIIE)
MAV_2109	-	B6K05_09335	8e-55	96	100	109	StaS domain-containing protein
MAV_2110	-	B6K05_09345	0.0	98	310	310	methyltransferase, putative, family protein
MAV_2111	-	B6K05_09350	1e-156	99	212	212	methyltransferase, UbiE/COQ5 family protein
MAV_2114	-	B6K05_09360	1e-164	100	237	237	mebrane associated protein
MAV_2115	-	B6K05_09365	0.0	98	280	280	hypothetical protein MAV_2115
MAV_2116	-	B6K05_09370	0.0	99	510	510	AMP-binding enzyme, putative
MAV_2117	-	B6K05_09375	1e-144	98	206	206	hypothetical protein MAV_2117
MAV_2118	-	B6K05_09380	0.0	100	644	644	heat shock protein 90
MAV_2119	-	B6K05_09385	1e-47	100	71	71	hypothetical protein MAV_2119
MAV_2121	-	B6K05_09390	0.0	99	341	341	hypothetical protein MAV_2121
MAV_2120	-	B6K05_09395	0.0	99	551	551	Mn2+/Fe2+ transporter
MAV_2122	-	B6K05_09400	0.0	99	440	440	MgtE intracellular domain-contain protein
MAV_2123	-	B6K05_09405	0.0	98	247	247	PknM protein
MAV_2124	-	B6K05_09410	1e-83	100	119	119	glyoxalase family protein
MAV_2125	-	B6K05_09415	0.0	100	298	298	hypothetical protein MAV_2125
MAV_2126	-	B6K05_09420	2e-88	100	130	130	membrane protein
MAV_2127	-	B6K05_09425	0.0	100	391	391	acetyl-CoA C-acyltransferase
MAV_2128	-	B6K05_09430	1e-134	98	184	184	hypothetical protein MAV_2128
MAV_2129	-	B6K05_09435	1e-170	100	242	242	3'(2'),5'-bisphosphate nucleotidase, putative
MAV_2130	-	B6K05_09440	0.0	100	301	301	haloalkane dehalogenase
MAV_2131	-	B6K05_09445	0.0	100	242	242	hypothetical protein MAV_2131
MAV_2132	-	B6K05_09450	0.0	100	401	401	transferase
MAV_2133	-	B6K05_09455	0.0	100	325	325	hypothetical protein MAV_2133
MAV_2134	-	B6K05_09460	0.0	99	257	261	hypothetical protein MAV_2134
MAV_2137	-	B6K05_09465	1e-101	100	143	219	hypothetical protein MAV_2137
MAV_2138	-	B6K05_09470	0.0	100	402	402	cytochrome P450 superfamily protein
MAV_2139	-	B6K05_09475	0.0	99	329	329	hydrolase, alpha/beta fold family protein, putative
MAV_2140	-	B6K05_09480	1e-123	99	172	172	LppO protein
MAV_2141	-	B6K05_09485	1e-159	98	242	242	hypothetical protein MAV_2141
MAV_2142	-	B6K05_09490	0.0	98	284	284	thiosulfate sulfurtransferase
MAV_2143	-	B6K05_09495	0.0	99	381	381	glycosyl transferase
MAV_2144	-	B6K05_09500	0.0	99	394	394	hypothetical protein MAV_2144
MAV_2145	-	B6K05_09505	0.0	100	536	536	Na+/H+ antiporter
MAV_2147	-	B6K05_09510	1e-103	100	144	144	hypothetical protein MAV_2147
MAV_2146	-	B6K05_09515	0.0	98	430	430	alpha/beta hydrolase domain-containing protein
MAV_2148	-	B6K05_09520	4e-62	96	94	118	HicB family protein
MAV_2150	-	B6K05_09525	1e-73	98	108	108	ferredoxin
MAV_2151	-	B6K05_09530	0.0	100	315	315	LysR family transcriptional regulator
MAV_2152	-	B6K05_09535	1e-164	99	238	238	hypothetical protein MAV_2152
MAV_2153	-	B6K05_09540	0.0	98	247	247	phosphoadenosine phosphosulfate reductase
MAV_2154	-	B6K05_09545	0.0	99	555	555	sulfite reductase
MAV_2156	-	B6K05_09550	0.0	98	437	437	P450 heme-thiolate protein
MAV_2157	-	B6K05_09555	1e-155	97	220	220	TetR family transcriptional regulator
MAV_2158	-	B6K05_09560	0.0	98	486	486	serine/threonine protein kinase
MAV_2159	-	B6K05_09565	0.0	98	387	422	cytochrome P450 superfamily protein
MAV_2164	pcaC	B6K05_09590	1e-115	93	170	170	hypothetical protein MAV_2164
MAV_2165	pcaC	B6K05_09595	1e-123	96	181	181	hypothetical protein MAV_2165
MAV_2167	-	B6K05_09600	1e-128	99	176	176	TetR family transcriptional regulator
MAV_2166	-	B6K05_09605	0.0	98	387	389	acyl-CoA dehydrogenase domain-containing protein
MAV_2168	-	B6K05_09610	1e-165	96	258	258	N-acetylmuramoyl-L-alanine amidase
MAV_2169	-	B6K05_09615	0.0	100	252	252	serine esterase cutinase
MAV_2170	-	B6K05_09620	4e-56	100	80	80	acyl carrier protein
MAV_2172	-	B6K05_09625	0.0	99	495	495	FAD dependent oxidoreductase, putative
MAV_2171	-	B6K05_09630	1e-104	95	158	158	LppN protein
MAV_2173	-	B6K05_09635	1e-129	96	180	180	hypothetical protein MAV_2173
MAV_2174	-	B6K05_09640	0.0	99	435	435	P450 heme-thiolate protein
MAV_2175	-	B6K05_09645	1e-80	98	115	115	hypothetical protein MAV_2175
MAV_2176	dapB	B6K05_09650	0.0	99	361	361	dihydrodipicolinate reductase N-terminus domain-containing protein
MAV_2177	-	B6K05_09655	0.0	98	555	555	hypothetical protein MAV_2177
MAV_2178	-	B6K05_09660	1e-78	100	115	115	hypothetical protein MAV_2178
MAV_2179	-	B6K05_09665	0.0	99	355	355	hypothetical protein MAV_2179
MAV_2180	-	B6K05_09670	1e-148	100	207	207	metallo-beta-lactamase family protein
MAV_2182	-	B6K05_09680	0.0	97	353	353	transcriptional regulator
MAV_2183	-	B6K05_09685	0.0	99	272	272	beta-lactamase
MAV_2185	-	B6K05_09690	1e-122	100	170	170	hypothetical protein MAV_2185
MAV_2184	-	B6K05_09695	0.0	99	310	310	diacylglycerol kinase
MAV_2186	-	B6K05_09700	0.0	99	536	536	flavoprotein
MAV_2187	-	B6K05_09705	1e-134	98	193	193	TetR family transcriptional regulator
MAV_2188	-	B6K05_09710	0.0	99	513	513	glycerol-3-phosphate dehydrogenase 1
MAV_2189	-	B6K05_09715	0.0	98	506	512	FAD binding domain-containing protein
MAV_2190	-	B6K05_09720	0.0	99	473	473	propionyl-CoA carboxylase beta chain
MAV_2191	-	B6K05_09725	0.0	100	419	419	3-oxoacyl-(acyl carrier protein) synthase II
MAV_2192	-	B6K05_09730	0.0	100	416	416	3-oxoacyl-(acyl carrier protein) synthase II
MAV_2193	acpP	B6K05_09735	1e-75	100	115	115	acyl carrier protein
MAV_2194	-	B6K05_09740	0.0	100	302	302	malonyl CoA-acyl carrier protein transacylase
MAV_2195	-	B6K05_09745	0.0	99	441	438	hypothetical protein MAV_2195
MAV_2196	aceE	B6K05_09750	0.0	99	929	929	pyruvate dehydrogenase subunit E1
MAV_2197	-	B6K05_09755	1e-118	98	169	195	hypothetical protein MAV_2197
MAV_2198	-	B6K05_09760	2e-96	100	140	140	hypothetical protein MAV_2198
MAV_2199	-	B6K05_09765	1e-110	99	153	153	alkyl hydroperoxide reductase/ Thiol specific antioxidant/ Mal allergen
MAV_2200	-	B6K05_09775	1e-166	97	263	266	adenosylcobinamide amidohydrolase, putative
MAV_2202	-	B6K05_09780	0.0	99	372	372	epoxide hydrolase
MAV_2203	-	B6K05_09785	0.0	99	271	271	hypothetical protein MAV_2203
MAV_2205	cobD	B6K05_09790	0.0	98	314	314	cobalamin biosynthesis protein
MAV_2204	-	B6K05_09795	0.0	100	276	276	hypothetical protein MAV_2204
MAV_2206	-	B6K05_09800	1e-119	99	163	163	low molecular weight protein-tyrosine-phosphatase
MAV_2207	-	B6K05_09805	1e-145	99	206	206	hypothetical protein MAV_2207
MAV_2208	-	B6K05_09810	0.0	99	342	356	hypothetical protein MAV_2208
MAV_2209	-	B6K05_09815	0.0	99	378	378	hypothetical protein MAV_2209
MAV_2210	-	B6K05_09820	1e-167	99	245	245	hypothetical protein MAV_2210
MAV_2211	-	B6K05_09825	0.0	99	383	383	bifunctional RNase H/acid phosphatase
MAV_2213	-	B6K05_09835	0.0	99	389	389	cytochrome P450 superfamily protein
MAV_2214	-	B6K05_09840	1e-134	98	189	189	regulatory protein
MAV_2216	cheR	B6K05_09845	1e-143	97	216	216	CheR methyltransferase SAM binding domain-containing protein
MAV_2215	-	B6K05_09850	1e-172	99	236	236	hypothetical protein MAV_2215
MAV_2217	-	B6K05_18005	2e-24	31	273	368	integrase fusion protein
MAV_2235	-	B6K05_09860	0.0	98	546	546	adenylate cyclase, putative
MAV_2236	-	B6K05_09865	7e-52	100	83	83	hypothetical protein MAV_2236
MAV_2237	-	B6K05_09870	2e-95	100	134	138	hypothetical protein MAV_2237
MAV_2239	panB	B6K05_09880	0.0	99	285	285	3-methyl-2-oxobutanoate hydroxymethyltransferase
MAV_2240	-	B6K05_09885	0.0	98	463	463	acyltransferase, ws/dgat/mgat subfamily protein
MAV_2241	-	B6K05_09890	0.0	100	518	518	hydrolase, alpha/beta fold family protein, putative
MAV_2243	-	B6K05_09895	0.0	99	519	519	hydrolase, alpha/beta fold family protein
MAV_2244	glnA	B6K05_09900	0.0	99	446	446	glutamine synthetase, type I
MAV_2245	-	B6K05_09905	0.0	99	998	998	bifunctional glutamine-synthetase adenylyltransferase/deadenyltransferase
MAV_2246	-	B6K05_09910	1e-146	99	207	214	thioesterase family protein
MAV_2247	-	B6K05_09915	0.0	98	286	286	hypothetical protein MAV_2247
MAV_2267	glnA	B6K05_09920	0.0	100	478	478	glutamine synthetase, type I
MAV_2268	-	B6K05_09925	2e-67	83	140	140	RDD family protein, putative
MAV_2269	-	B6K05_09930	1e-177	98	250	250	integral membrane protein
MAV_2270	lipA	B6K05_09935	0.0	99	307	307	lipoyl synthase
MAV_2271	lipB	B6K05_09940	1e-162	98	233	233	lipoate-protein ligase B
MAV_2272	-	B6K05_09945	0.0	99	307	307	hypothetical protein MAV_2272
MAV_2273	sucB	B6K05_09950	0.0	98	596	594	dihydrolipoamide acetyltransferase
MAV_2275	-	B6K05_09955	0.0	98	592	592	short chain dehydrogenase
MAV_2276	-	B6K05_09960	3e-74	100	113	113	hypothetical protein MAV_2276
MAV_2277	-	B6K05_09965	1e-103	98	149	149	hypothetical protein MAV_2277
MAV_2279	-	B6K05_09970	0.0	98	515	515	leucyl aminopeptidase
MAV_2280	gcvT	B6K05_09975	0.0	99	367	367	glycine cleavage system aminomethyltransferase T
MAV_2281	ilvE	B6K05_09980	0.0	99	371	371	branched-chain amino acid aminotransferase
MAV_2282	cobS	B6K05_09985	1e-161	98	251	251	cobalamin synthase
MAV_2283	cobT	B6K05_09990	0.0	99	349	349	nicotinate-nucleotide--dimethylbenzimidazole phosphoribosyltransferase
MAV_2284	cobU	B6K05_09995	1e-124	99	178	178	cobinamide kinase / cobinamide phosphate guanyltransferase
MAV_2285	-	B6K05_10000	1e-163	99	230	230	hypothetical protein MAV_2285
MAV_2286	-	B6K05_10005	0.0	100	354	358	glycerate kinase subfamily protein
MAV_2287	-	B6K05_10010	4e-84	100	118	118	HesB/YadR/YfhF family protein
MAV_2288	-	B6K05_10015	1e-164	100	225	225	hypothetical protein MAV_2288
MAV_2289	-	B6K05_10020	0.0	100	324	324	adenosine kinase
MAV_2290	asnB	B6K05_10025	0.0	99	643	643	asparagine synthase (glutamine-hydrolyzing)
MAV_2291	-	B6K05_10030	0.0	100	328	328	cytochrome C oxidase, subunit 2
MAV_2292	-	B6K05_10035	5e-94	100	139	139	cytochrome C oxidase polypeptide 4
MAV_2293	-	B6K05_10040	1e-101	98	164	320	MmpS3 protein
MAV_2294	-	B6K05_10045	1e-143	97	210	210	hypothetical protein MAV_2294
MAV_2295	-	B6K05_10050	1e-103	100	147	147	hypothetical protein MAV_2295
MAV_2296	-	B6K05_10055	0.0	100	566	566	cytochrome b6
MAV_2297	-	B6K05_10060	0.0	100	401	401	ubiquinol-cytochrome C reductase, iron-sulfur subunit QcrA
MAV_2298	-	B6K05_10065	0.0	100	275	275	cytochrome C
MAV_2299	-	B6K05_10070	1e-129	100	180	203	cytochrome C oxidase, subunit 3
MAV_2300	-	B6K05_10080	0.0	98	643	643	hypothetical protein MAV_2300
MAV_2303	-	B6K05_10085	7e-38	100	64	64	hypothetical protein MAV_2303
MAV_2304	-	B6K05_10090	0.0	99	342	385	NLP/P60 family protein
MAV_2305	-	B6K05_10095	0.0	99	276	276	hypothetical protein MAV_2305
MAV_2306	-	B6K05_10100	0.0	98	377	377	glycosyl transferase, group 1
MAV_2307	-	B6K05_10105	0.0	99	600	600	acyl-CoA dehydrogenase
MAV_2308	-	B6K05_10110	4e-92	99	132	132	hypothetical protein MAV_2308
MAV_2309	-	B6K05_10115	1e-100	99	145	145	cyclase/dehydrase
MAV_2310	-	B6K05_10120	0.0	99	392	412	anion-transporting ATPase superfamily protein
MAV_2311	-	B6K05_10125	4e-86	99	129	129	hypothetical protein MAV_2311
MAV_2313	-	B6K05_10130	1e-175	99	241	241	1-acylglycerol-3-phosphate O-acyltransferase
MAV_2312	-	B6K05_10135	0.0	99	390	406	hypothetical protein MAV_2312
MAV_2314	-	B6K05_10140	0.0	100	289	294	hypothetical protein MAV_2314
MAV_2315	-	B6K05_10145	1e-115	100	162	162	hypothetical protein MAV_2315
MAV_2317	-	B6K05_10150	0.0	100	462	462	3-deoxy-7-phosphoheptulonate synthase
MAV_2316	-	B6K05_10155	0.0	98	481	481	hypothetical protein MAV_2316
MAV_2318	-	B6K05_10160	0.0	99	396	396	serine/threonine protein kinase
MAV_2320	-	B6K05_10165	3e-87	100	125	134	hypothetical protein MAV_2320
MAV_2319	-	B6K05_10170	0.0	99	505	505	integral membrane protein
MAV_2321	-	B6K05_10175	0.0	99	349	349	polyprenyl synthetase
MAV_2322	-	B6K05_10180	0.0	100	297	297	hypothetical protein MAV_2322
MAV_2323	-	B6K05_10185	1e-162	100	226	226	LppM protein
MAV_2324	-	B6K05_10190	1e-142	99	200	200	acetyltransferase, gnat family protein
MAV_2325	-	B6K05_10195	2e-91	100	133	133	hypothetical protein MAV_2325
MAV_2327	mraZ	B6K05_10200	1e-104	100	143	143	cell division protein MraZ
MAV_2328	mraW	B6K05_10205	0.0	98	335	335	S-adenosyl-methyltransferase MraW
MAV_2329	-	B6K05_10210	1e-176	97	424	424	hypothetical protein MAV_2329
MAV_2330	-	B6K05_10215	0.0	99	639	663	penicillin binding protein transpeptidase domain-containing protein
MAV_2331	murE	B6K05_10220	0.0	97	524	524	UDP-N-acetylmuramoylalanyl-D-glutamate--2,6-diaminopimelate ligase
MAV_2332	-	B6K05_10225	0.0	99	509	513	UDP-N-acetylmuramoyl-tripeptide--D-alanyl-D-alanine ligase
MAV_2333	mraY	B6K05_10230	0.0	100	359	359	phospho-N-acetylmuramoyl-pentapeptide-transferase
MAV_2334	murD	B6K05_10235	0.0	98	489	489	UDP-N-acetylmuramoyl-L-alanyl-D-glutamate synthetase
MAV_2335	ftsW	B6K05_10240	0.0	99	610	610	cell division protein FtsW
MAV_2336	murG	B6K05_10245	0.0	97	408	408	undecaprenyldiphospho-muramoylpentapeptide beta-N- acetylglucosaminyltransferase
MAV_2337	murC	B6K05_10250	0.0	99	496	496	UDP-N-acetylmuramate--L-alanine ligase
MAV_2338	-	B6K05_10255	0.0	99	314	314	cell division protein FtsQ-like protein
MAV_2340	ftsZ	B6K05_10260	0.0	100	386	386	cell division protein FtsZ
MAV_2341	-	B6K05_10265	1e-162	99	235	235	hypothetical protein MAV_2341
MAV_2342	-	B6K05_10270	0.0	99	261	261	hypothetical protein MAV_2342
MAV_2343	-	B6K05_10275	1e-141	100	199	214	hypothetical protein MAV_2343
MAV_2344	-	B6K05_10280	3e-61	100	96	96	transmembrane protein
MAV_2345	-	B6K05_10285	1e-177	100	250	260	Wag31 protein
MAV_2346	-	B6K05_10290	6e-64	93	133	130	hypothetical protein MAV_2346
MAV_2347	-	B6K05_10295	1e-153	99	217	229	phosphoribosyltransferase
MAV_2348	-	B6K05_10300	7e-46	94	74	84	CalR2 protein
MAV_2350	-	B6K05_10450	0.0	100	451	451	hypothetical protein MAV_2350
MAV_2351	-	B6K05_10455	1e-127	100	176	176	hypothetical protein MAV_2351
MAV_2353	pyrD	B6K05_10465	0.0	98	353	353	dihydroorotate dehydrogenase 2
MAV_2354	-	B6K05_10470	6e-58	100	89	89	hypothetical protein MAV_2354
MAV_2355	-	B6K05_10475	0.0	99	339	345	LppL protein
MAV_2356	-	B6K05_10480	2e-68	100	100	100	hypothetical protein MAV_2356
MAV_2357	-	B6K05_10485	0.0	99	264	264	hypothetical protein MAV_2357
MAV_2358	-	B6K05_10490	1e-140	100	195	195	hypothetical protein MAV_2358
MAV_2359	-	B6K05_10495	0.0	100	281	281	hypothetical protein MAV_2359
MAV_2360	-	B6K05_10500	0.0	100	255	255	inositol monophosphatase family protein
MAV_2361	cysS	B6K05_10505	0.0	100	384	415	cysteinyl-tRNA synthetase
MAV_2362	-	B6K05_10510	0.0	100	891	901	TPR repeat-containing protein
MAV_2365	-	B6K05_10530	0.0	99	575	575	acetolactate synthase
MAV_2366	-	B6K05_10535	8e-54	100	77	77	hypothetical protein MAV_2366
MAV_2368	-	B6K05_10555	0.0	99	493	492	transporter, major facilitator family protein
MAV_2370	-	B6K05_10560	0.0	98	2098	2124	mycocerosic acid synthase
MAV_2371	-	B6K05_10565	0.0	98	416	416	cytochrome p450
MAV_2372	-	B6K05_10570	3e-75	100	111	111	hypothetical protein MAV_2372
MAV_2373	-	B6K05_10575	1e-179	97	255	255	siderophore-interacting protein
MAV_2376	-	B6K05_10585	0.0	99	299	299	short chain dehydrogenase
MAV_2378	-	B6K05_10590	0.0	100	283	283	hypothetical protein MAV_2378
MAV_2379	metH	B6K05_10595	0.0	99	1257	1262	B12-dependent methionine synthase
MAV_2381	-	B6K05_10600	0.0	99	255	255	hypothetical protein MAV_2381
MAV_2383	-	B6K05_10610	0.0	99	419	419	mce related protein
MAV_2384	-	B6K05_10615	0.0	97	397	409	mce related protein
MAV_2385	-	B6K05_10620	0.0	99	371	371	virulence factor Mce
MAV_2386	-	B6K05_10625	0.0	100	346	351	virulence factor Mce
MAV_2387	-	B6K05_10630	0.0	99	351	351	virulence factor Mce
MAV_2388	-	B6K05_10635	0.0	99	530	530	mce related protein
MAV_2389	-	B6K05_10640	0.0	100	287	287	ABC-transporter integral membrane protein
MAV_2390	-	B6K05_10645	0.0	99	282	282	hypothetical protein MAV_2390
MAV_2391	-	B6K05_10650	1e-151	99	209	210	TetR family transcriptional regulator
MAV_2392	hisE	B6K05_10655	5e-62	100	93	93	phosphoribosyl-ATP pyrophosphatase
MAV_2393	hisG	B6K05_10660	0.0	100	284	284	ATP phosphoribosyltransferase
MAV_2394	-	B6K05_10665	1e-110	98	170	170	hypothetical protein MAV_2394
MAV_2396	-	B6K05_10670	0.0	98	456	456	mercuric reductase
MAV_2395	-	B6K05_10675	0.0	100	301	301	RecB family protein exonuclease
MAV_2397	-	B6K05_10680	0.0	99	281	281	PimT protein
MAV_2398	-	B6K05_10685	8e-66	100	99	99	hypothetical protein MAV_2398
MAV_2399	-	B6K05_10690	1e-133	98	196	204	LppK protein
MAV_2400	-	B6K05_10695	0.0	100	609	609	ATPase AAA
MAV_2401	-	B6K05_10700	1e-156	98	214	214	hypothetical protein MAV_2401
MAV_2403	-	B6K05_10710	2e-39	100	64	64	hypothetical protein MAV_2403
MAV_2404	-	B6K05_10715	0.0	99	303	303	PcrB protein
MAV_2405	-	B6K05_10720	0.0	100	256	256	peptidase, T1 family protein
MAV_2406	-	B6K05_10725	0.0	100	447	447	proteasome component
MAV_2407	-	B6K05_10730	0.0	99	349	349	hypothetical protein MAV_2407
MAV_2408	-	B6K05_10735	0.0	99	322	322	hypothetical protein MAV_2408
MAV_2409	tatA	B6K05_10740	6e-63	100	93	93	twin arginine translocase protein A
MAV_2410	tatC	B6K05_10745	0.0	99	287	287	twin arginine-targeting protein translocase TatC
MAV_2412	-	B6K05_10755	1e-156	100	225	253	hypothetical protein MAV_2412
MAV_2413	-	B6K05_10760	0.0	99	313	318	5'-3' exonuclease
MAV_2414	-	B6K05_10765	0.0	98	375	375	proline dipeptidase
MAV_2415	-	B6K05_10770	0.0	96	1007	1007	hypothetical protein MAV_2415
MAV_2420	-	B6K05_10805	2e-42	91	67	77	hypothetical protein MAV_2420
MAV_2421	-	B6K05_10815	1e-78	96	117	178	hypothetical protein MAV_2421
MAV_2422	-	B6K05_10820	5e-96	100	136	136	nitrilase/cyanide hydratase and apolipoprotein N-acyltransferase
MAV_2423	-	B6K05_10825	1e-173	98	249	249	short chain dehydrogenase
MAV_2424	cobL	B6K05_10830	0.0	96	389	389	precorrin-6Y C5,15-methyltransferase (decarboxylating)
MAV_2425	cobM	B6K05_10835	1e-167	96	251	251	precorrin-4 C11-methyltransferase
MAV_2427	cobK	B6K05_10840	1e-171	98	244	244	cobalt-precorrin-6x reductase
MAV_2426	-	B6K05_10845	0.0	99	401	453	RNA polymerase sigma factor SigC
MAV_2429	-	B6K05_10850	0.0	98	550	550	PPE family protein
MAV_2430	-	B6K05_10855	0.0	99	496	496	cobalamin biosynthesis protein cobIJ
MAV_2431	-	B6K05_10860	1e-118	99	173	208	precorrin-8X methylmutase
MAV_2433	-	B6K05_10870	0.0	99	275	275	aliphatic sulfonates ABC transporter permease
MAV_2434	-	B6K05_10875	1e-174	99	251	251	aliphatic sulfonates ABC transporter ATP-binding protein
MAV_2435	-	B6K05_10880	0.0	100	336	336	sulfonate binding protein
MAV_2436	-	B6K05_10885	1e-154	98	227	227	hypothetical protein MAV_2436
MAV_2437	cobN	B6K05_10890	0.0	98	1191	1191	cobaltochelatase subunit CobN
MAV_2438	-	B6K05_10895	0.0	98	267	267	oxidoreductase, short chain dehydrogenase/reductase family protein
MAV_2439	-	B6K05_10900	1e-138	99	196	215	TetR family transcriptional regulator
MAV_2441	-	B6K05_10910	0.0	97	409	409	hypothetical protein MAV_2441
MAV_2442	-	B6K05_10915	4e-90	100	126	126	pyridoxamine 5'-phosphate oxidase family protein
MAV_2443	-	B6K05_10920	1e-149	100	203	233	dienelactone hydrolase family protein
MAV_2444	fxsA	B6K05_10925	1e-106	97	171	171	FxsA
MAV_2445	-	B6K05_10930	0.0	99	529	529	amidohydrolase 3
MAV_2447	-	B6K05_10945	7e-68	100	98	111	hypothetical protein MAV_2447
MAV_2448	-	B6K05_10950	3e-61	100	95	116	hypothetical protein MAV_2448
MAV_2450	-	B6K05_10955	0.0	99	4170	4170	erythronolide synthase, modules 3 and 4
MAV_2451	-	B6K05_10960	0.0	98	867	868	hypothetical protein MAV_2451
MAV_2452	-	B6K05_10965	2e-83	99	115	144	hypothetical protein MAV_2452
MAV_2455	-	B6K05_10975	0.0	99	264	264	CbbQ/NirQ/NorQ/GpvN family protein
MAV_2456	-	B6K05_10980	0.0	98	512	512	MorD protein
MAV_2458	-	B6K05_10985	1e-170	100	235	235	hypothetical protein MAV_2458
MAV_2459	-	B6K05_10990	1e-140	98	197	199	TetR family transcriptional regulator
MAV_2460	-	B6K05_10995	0.0	99	262	262	short chain dehydrogenase
MAV_2461	-	B6K05_11000	0.0	99	360	360	hypothetical protein MAV_2461
MAV_2462	-	B6K05_11005	1e-138	98	202	202	hypothetical protein MAV_2462
MAV_2463	-	B6K05_11010	1e-144	100	209	209	TetR family transcriptional regulator
MAV_2464	-	B6K05_11015	0.0	98	407	407	cytochrome P450 family protein
MAV_2465	-	B6K05_11020	1e-155	98	221	221	LppI protein
MAV_2466	-	B6K05_11025	0.0	100	505	505	LppT protein
MAV_2467	-	B6K05_11030	0.0	99	665	665	phosphotransferase enzyme family protein
MAV_2468	aroK	B6K05_11035	1e-112	98	164	164	shikimate kinase
MAV_2469	-	B6K05_11040	2e-86	99	129	129	hypothetical protein MAV_2469
MAV_2470	-	B6K05_11045	1e-136	100	192	192	hypothetical protein MAV_2470
MAV_2471	-	B6K05_11050	0.0	99	343	355	DoxX subfamily protein, putative
MAV_2472	-	B6K05_11055	1e-131	98	186	187	isochorismatase family protein
MAV_2473	-	B6K05_11060	0.0	97	266	266	steroid delta-isomerase
MAV_2474	-	B6K05_11065	2e-72	99	116	116	integral membrane protein
MAV_2475	-	B6K05_11070	0.0	98	310	310	RNA polymerase sigma factor
MAV_2476	-	B6K05_11075	0.0	98	442	441	sugar ABC transporter substrate-binding protein
MAV_2477	-	B6K05_11080	0.0	99	314	314	sugar ABC transporter permease
MAV_2478	-	B6K05_11085	0.0	100	280	280	sugar ABC transporter permease
MAV_2479	-	B6K05_11090	0.0	99	356	356	glycerol-phosphate porter
MAV_2480	-	B6K05_11095	0.0	99	318	322	phospholipase, patatin family protein
MAV_2481	-	B6K05_11100	8e-65	100	95	95	hypothetical protein MAV_2481
MAV_2482	-	B6K05_11105	0.0	98	277	277	hypothetical protein MAV_2482
MAV_2483	-	B6K05_11110	0.0	99	536	536	iron permease FTR1 family protein
MAV_2484	-	B6K05_11115	0.0	99	360	360	hypothetical protein MAV_2484
MAV_2485	-	B6K05_11120	0.0	98	438	438	Tat-translocated enzyme
MAV_2486	-	B6K05_11125	1e-125	100	174	174	hypothetical protein MAV_2486
MAV_2487	-	B6K05_11130	0.0	98	355	355	NtrC protein
MAV_2488	-	B6K05_11135	1e-149	99	209	209	RNA polymerase sigma factor, sigma-70 family protein
MAV_2489	-	B6K05_11140	3e-61	100	89	89	hypothetical protein MAV_2489
MAV_2490	-	B6K05_11145	0.0	100	314	314	formate/nitrite transporter superfamily protein
MAV_2494	-	B6K05_11150	1e-136	92	217	294	universal stress protein family protein
MAV_2495	-	B6K05_11155	0.0	99	417	436	hypothetical protein MAV_2495
MAV_2496	-	B6K05_11160	0.0	99	323	323	aldo/keto reductase
MAV_2497	-	B6K05_11165	0.0	100	366	366	RmlD substrate binding domain-containing protein
MAV_2498	-	B6K05_11170	1e-125	99	172	172	hypothetical protein MAV_2498
MAV_2499	-	B6K05_11175	0.0	99	268	268	hypothetical protein MAV_2499
MAV_2500	-	B6K05_11180	0.0	99	415	415	acyl-CoA dehydrogenase middle domain-containing protein
MAV_2501	-	B6K05_11185	0.0	99	288	288	hypothetical protein MAV_2501
MAV_2502	-	B6K05_11190	0.0	99	332	332	hypothetical protein MAV_2502
MAV_2503	-	B6K05_11195	2e-85	98	125	125	hypothetical protein MAV_2503
MAV_2504	-	B6K05_11200	6e-77	97	142	142	hypothetical protein MAV_2504
MAV_2505	-	B6K05_11205	0.0	98	333	333	hypothetical protein MAV_2505
MAV_2506	-	B6K05_11210	1e-175	97	293	293	universal stress protein family protein
MAV_2507	-	B6K05_11215	0.0	98	294	294	universal stress protein family protein
MAV_2508	-	B6K05_11220	0.0	99	470	470	PAS domain-containing protein
MAV_2509	-	B6K05_11225	0.0	99	260	260	3-alpha-(or 20-beta)-hydroxysteroid dehydrogenase
MAV_2510	-	B6K05_11230	0.0	99	966	966	MmpL4 protein
MAV_2511	-	B6K05_11235	2e-98	100	138	138	MmpS5 protein
MAV_2512	-	B6K05_11240	1e-146	99	202	202	TetR family transcriptional regulator
MAV_2513	-	B6K05_11245	0.0	98	308	308	alpha/beta hydrolase domain-containing protein
MAV_2514	-	B6K05_11250	0.0	96	528	528	PPE family protein
MAV_2515	-	B6K05_11255	0.0	99	343	343	amidohydrolase 2
MAV_2516	-	B6K05_11260	0.0	99	332	332	extradiol ring cleaving catechol dioxygenase
MAV_2517	-	B6K05_11265	0.0	97	290	290	2-hydroxy-6-ketonona-2,4-dienedioic acid hydrolase
MAV_2518	-	B6K05_11270	0.0	98	353	515	monooxygenase, FAD-binding
MAV_2536	-	B6K05_09135	1e-145	59	376	373	virulence factor Mce
MAV_2543	-	B6K05_04075	1e-53	37	321	338	5,10-methylenetetrahydromethanopterin reductase
MAV_2671	-	B6K05_12415	0.0	100	434	434	transposase, Mutator family protein
MAV_2688	-	B6K05_11300	3e-42	97	67	301	alpha/beta hydrolase
MAV_2690	dehII	B6K05_11295	1e-175	97	240	243	haloacid dehalogenase, type II
MAV_2694	-	B6K05_11290	5e-39	98	61	61	hypothetical protein MAV_2694
MAV_2695	-	B6K05_11285	1e-149	88	242	275	acyl-CoA thioesterase family protein
MAV_2699	-	B6K05_11360	1e-144	99	202	202	hypothetical protein MAV_2699
MAV_2700	-	B6K05_11365	0.0	97	278	282	short chain dehydrogenase
MAV_2701	-	B6K05_11370	0.0	96	710	710	acyl-CoA dehydrogenase
MAV_2702	-	B6K05_11375	0.0	98	403	403	acetyl-CoA acetyltransferase
MAV_2703	-	B6K05_11380	0.0	98	387	387	acyl-CoA dehydrogenase
MAV_2704	-	B6K05_11385	0.0	99	272	272	L-carnitine dehydratase/bile acid-inducible protein F
MAV_2705	-	B6K05_11390	1e-140	99	197	197	TetR family transcriptional regulator
MAV_2706	-	B6K05_11395	0.0	99	281	294	hydrolase, alpha/beta fold family protein, putative
MAV_2708	-	B6K05_11405	1e-156	99	217	217	metal-dependent phosphohydrolase
MAV_2709	-	B6K05_11410	1e-168	98	236	236	short chain dehydrogenase
MAV_2710	-	B6K05_11415	2e-85	100	120	145	cellulose-binding domain-containing protein
MAV_2711	-	B6K05_11420	0.0	98	280	280	AraC family transcriptional regulator
MAV_2712	-	B6K05_11425	2e-89	99	124	133	glyoxalase family protein
MAV_2713	-	B6K05_11430	6e-71	99	103	103	hypothetical protein MAV_2713
MAV_2716	-	B6K05_11445	0.0	100	480	491	biotin carboxylase-like protein
MAV_2718	-	B6K05_11450	0.0	98	391	391	beta-lactamase
MAV_2717	thiI	B6K05_11455	0.0	99	409	409	thiamine biosynthesis protein ThiI
MAV_2719	-	B6K05_11460	1e-100	97	144	147	Hsp20/alpha crystallin family protein
MAV_2720	-	B6K05_11465	2e-83	97	126	126	MerR family transcriptional regulator
MAV_2721	-	B6K05_11470	8e-99	99	139	139	18 kDa antigen 2
MAV_2722	-	B6K05_11475	1e-70	99	106	106	DnaJ domain-containing protein
MAV_2723	-	B6K05_11480	0.0	99	468	468	PapA2 protein
MAV_2725	-	B6K05_11485	1e-125	98	185	185	peptidyl-prolyl cis-trans isomerase domain-containing protein
MAV_2726	-	B6K05_11490	1e-179	99	253	253	acyl-CoA dehydrogenase
MAV_2727	-	B6K05_11495	1e-157	100	227	227	hypothetical protein MAV_2727
MAV_2728	-	B6K05_11500	1e-180	99	255	255	hypothetical protein MAV_2728
MAV_2729	-	B6K05_11505	0.0	99	411	411	hydrolase, peptidase M42 family protein
MAV_2730	-	B6K05_11510	0.0	98	293	293	citrate lyase beta chain (Citrase beta chain) (citrate(pro-3S)-lyase beta chain)
MAV_2732	-	B6K05_11515	0.0	99	307	307	methyltransferase
MAV_2733	zwf	B6K05_11520	0.0	99	505	505	glucose-6-phosphate 1-dehydrogenase
MAV_2734	-	B6K05_11525	2e-35	100	60	60	hypothetical protein MAV_2734
MAV_2735	-	B6K05_11530	0.0	99	325	325	hypothetical protein MAV_2735
MAV_2736	-	B6K05_11535	0.0	99	503	503	hypothetical protein MAV_2736
MAV_2737	hrpA	B6K05_11540	0.0	99	1314	1314	ATP-dependent helicase HrpA
MAV_2738	-	B6K05_11545	0.0	97	327	327	diguanylate cyclase
MAV_2739	-	B6K05_11550	0.0	98	324	340	hypothetical protein MAV_2739
MAV_2740	-	B6K05_11555	0.0	99	257	257	enoyl-CoA hydratase/isomerase family protein
MAV_2741	-	B6K05_11560	1e-141	99	196	206	serine esterase, cutinase family protein
MAV_2742	-	B6K05_11565	1e-150	99	219	219	hypothetical protein MAV_2742
MAV_2743	-	B6K05_11570	9e-57	100	84	84	hypothetical protein MAV_2743
MAV_2744	-	B6K05_11575	0.0	99	279	279	mosc domain-containing protein
MAV_2745	-	B6K05_11580	1e-176	99	242	255	hypothetical protein MAV_2745
MAV_2746	-	B6K05_11585	0.0	99	461	461	PPE family protein
MAV_2747	-	B6K05_11590	0.0	97	390	390	rhamnosyltransferase RtfA
MAV_2748	-	B6K05_11595	0.0	99	349	349	hypothetical protein MAV_2748
MAV_2749	-	B6K05_11600	0.0	99	501	501	FAD dependent oxidoreductase
MAV_2750	-	B6K05_11605	1e-134	95	264	264	hypothetical protein MAV_2750
MAV_2751	-	B6K05_11610	0.0	99	427	427	ErfK/YbiS/YcfS/YnhG family protein
MAV_2752	-	B6K05_11615	9e-95	100	134	134	Fur family transcriptional regulator
MAV_2753	katG	B6K05_11620	0.0	99	748	748	catalase/peroxidase HPI
MAV_2754	-	B6K05_11625	0.0	99	271	271	hypothetical protein MAV_2754
MAV_2755	-	B6K05_11630	0.0	99	396	416	glycosyl transferase
MAV_2756	-	B6K05_11635	0.0	98	252	252	methyltransferase
MAV_2757	-	B6K05_11640	0.0	98	356	356	hypothetical protein MAV_2757
MAV_2758	-	B6K05_11645	1e-161	100	219	219	secreted protein
MAV_2759	-	B6K05_11650	1e-133	99	182	234	serine esterase, cutinase family protein
MAV_2761	-	B6K05_11655	0.0	100	273	273	glycosyl hydrolases family protein 16
MAV_2762	-	B6K05_11660	0.0	98	281	281	methyltransferase, putative, family protein
MAV_2763	-	B6K05_11665	1e-143	97	223	223	hypothetical protein MAV_2763
MAV_2764	-	B6K05_11670	7e-54	98	84	84	hypothetical protein MAV_2764
MAV_2765	-	B6K05_11675	0.0	100	484	484	P-cumic aldehyde dehydrogenase
MAV_2766	-	B6K05_11680	0.0	99	300	300	NAD dependent epimerase/dehydratase family protein
MAV_2767	-	B6K05_11685	0.0	99	394	394	acyl-CoA dehydrogenase domain-containing protein
MAV_2768	-	B6K05_11690	2e-79	98	119	119	hypothetical protein MAV_2768
MAV_2769	-	B6K05_11695	0.0	99	293	320	oxidoreductase, 2-nitropropane dioxygenase family protein
MAV_2770	tpx	B6K05_11700	1e-116	100	164	164	thiol peroxidase
MAV_2773	-	B6K05_11710	1e-176	100	247	247	DJ-1/PfpI family protein
MAV_2774	-	B6K05_11715	1e-115	98	158	158	hypothetical protein MAV_2774
MAV_2775	-	B6K05_11720	0.0	99	254	256	short chain dehydrogenase
MAV_2776	-	B6K05_11725	1e-152	98	222	222	hypothetical protein MAV_2776
MAV_2777	-	B6K05_11730	0.0	98	612	612	fatty-acid--CoA ligase
MAV_2778	-	B6K05_11735	1e-110	100	155	155	hypothetical protein MAV_2778
MAV_2779	-	B6K05_11740	0.0	99	387	387	limonene 1,2-monooxygenase
MAV_2781	aceA	B6K05_11750	0.0	100	762	762	isocitrate lyase
MAV_2782	-	B6K05_11755	1e-154	97	237	237	metallo-beta-lactamase
MAV_2783	-	B6K05_11760	2e-69	100	107	108	ArsR family transcriptional regulator
MAV_2784	-	B6K05_11765	3e-94	97	135	135	hypothetical protein MAV_2784
MAV_2785	-	B6K05_11770	1e-105	98	149	149	cyclase/dehydrase superfamily protein
MAV_2786	-	B6K05_11775	1e-134	96	202	202	phosphatidylethanolamine-binding protein
MAV_2795	-	B6K05_11835	1e-127	99	193	193	hypothetical protein MAV_2795
MAV_2796	-	B6K05_11840	0.0	99	321	321	FAD dependent oxidoreductase
MAV_2797	-	B6K05_11845	9e-85	100	129	129	hypothetical protein MAV_2797
[truncated: 2,211 more rows]

## Sheet: B
Dataset 1B: MAH11 genes required for infection in mice.
Col A:	ORF id
Col B:	annotation
Col C:	number of TA sites in ORF
Col D:	mean normalized transposon insertion counts in-vitro
Col E:	mean normalized transposon insertion counts in bacilli harvested from spleen after 4 weeks of infection
Col F:	mean normalized transposon insertion counts in bacilli harvested from liver after 4 weeks of infection
Col G:	p-value of difference of counts between spleen and input (resampling test in Transit)
Col H:	adjusted-p-value (using Benjamini-Hochberg correction, FDR<0.05)
Col I:	required in spleen (1) if Padj<0.05
Col J:	p-value of difference of counts between liver and input (resampling test in Transit)
Col K:	adjusted-p-value (using Benjamini-Hochberg correction, FDR<0.05)
Col L:	required in liver (1) if Padj<0.05
Col M:	mutual ortholog in Mtb H37Rv
Col N:	gene name
Col O:	mutation ortholog in MAV 104
Col P:	Mtb gene required for infection? based on ref. 16
MAH 11 locus tag	Description	TA sites	Mean Ctrl	Mean Exp	Mean Exp	P-value	Adj. P-value	Requirement spleen	p-value	Adj. p-value	Requirement liver	Mtb mutual ortholog	gene	MAH 104 mutual ortholog	Mtb in vivo requirement
B6K05_24205	16S rRNA methyltransferase G	9	147.4	58.1	42.7	0.0178	0.34225	0	0.0003	0.01454	1	Rv3919c	gid	MAV_5308	1
B6K05_01045	transcriptional regulator	5	171	15.5	20.5	0	0	1	0	0	1	Rv3849	espR	MAV_0180	0
B6K05_01140	(2Fe-2S)-binding protein	21	131.1	32.3	34.2	0.0003	0.01317	1	0.0002	0.01023	1	Rv3818	-	MAV_0200	0
B6K05_01205	diacylglycerol acyltransferase	13	93.7	4.7	6.7	0	0	1	0	0	1	Rv3804c	fbpA	MAV_0214	1
B6K05_01300	hypothetical protein	5	368	53	50.7	0.002	0.06082	0	0.0004	0.01807	1	Rv3789	-	MAV_0233	0
B6K05_01345	cysteine desulfurase-like protein	10	58.6	4.4	7.9	0	0	1	0	0	1	Rv3778c	-	MAV_0241	0
B6K05_01845	N-acetylmuramoyl-L-alanine amidase	8	938.7	132	210.5	0	0	1	0	0	1	Rv3717	-	MAV_0385	1
B6K05_02355	adenylate/guanylate cyclase domain-containing protein	8	192	29.7	15.9	0	0	1	0	0	1	Rv3645	-	MAV_0518	1
B6K05_02390	hypothetical protein	9	36.1	2.5	6.2	0.0004	0.01708	1	0.0013	0.04726	1	Rv3630	-	MAV_0526	0
B6K05_02500	hypothetical protein	10	107.4	3.6	5.9	0	0	1	0	0	1	Rv3604c	-	MAV_0549	0
B6K05_02830	acetyl-CoA acetyltransferase	5	279.2	826.6	462.9	0.0178	0.34225	0	0.0009	0.03549	1	Rv3546	fadA5	MAV_0615	0
B6K05_19990	tRNA pseudouridine(38-40) synthase TruA	10	32.9	2.2	1.8	0.002	0.06082	0	0.0003	0.01454	1	Rv3455c	truA	MAV_4395	0
B6K05_19775	inosine 5-monophosphate dehydrogenase	6	71.2	0	2.8	0.0001	0.00517	1	0.0007	0.02832	1	Rv3410c	guaB3	MAV_4355	0
B6K05_19480	adenosine deaminase family protein	10	106.6	24.6	16.3	0.0013	0.04448	1	0.0003	0.01454	1	Rv3313c	add	MAV_4294	0
B6K05_19230	acyl-CoA dehydrogenase	9	346.7	28.4	51.2	0	0	1	0	0	1	Rv3274c	fadE25	MAV_4243	1
B6K05_19175	LytR family transcriptional regulator	6	615.2	52.5	50.3	0.0001	0.00517	1	0	0	1	Rv3267	-	MAV_4232	1
B6K05_19140	2-phospho-L-lactate transferase	10	105.5	16.1	12.6	0.001	0.03635	1	0.0003	0.01454	1	Rv3261	fbiA	MAV_4224	1
B6K05_19120	hypothetical protein	3	525.7	19.7	32.6	0.0003	0.01317	1	0.0004	0.01807	1	Rv3258c	-	MAV_4221	0
B6K05_19055	two-component sensor histidine kinase	7	239.2	16.3	11.7	0	0	1	0	0	1	Rv3245c	mtrB	MAV_4208	1
B6K05_18820	hypothetical protein	10	184.7	8.3	13.4	0	0	1	0	0	1	Rv3212	-	MAV_4160	0
B6K05_18815	ATP-dependent RNA helicase	8	329.1	96.3	79.9	0	0	1	0	0	1	Rv3211	rhlE	-	1
B6K05_18810	hydroxylase	8	2013.5	545.7	793.5	0	0	1	0	0	1	Rv3210c	-	MAV_4158	0
B6K05_18790	hypothetical protein	12	536.4	83.6	89.7	0	0	1	0	0	1	Rv3207c	-	MAV_4154	1
B6K05_18695	membrane protein	52	22.6	1.5	3.1	0	0	1	0	0	1	Rv3193c	-	MAV_4137	1
B6K05_17035	hypothetical protein	8	535.8	30.2	33	0	0	1	0.0002	0.01023	1	Rv3005c	-	MAV_3854	1
B6K05_16935	RNA degradosome polyphosphate kinase	19	230.4	21.5	29.8	0	0	1	0	0	1	Rv2984	ppk1	MAV_3834	0
B6K05_16655	chromosome segregation protein SMC	12	63.6	8.8	7.3	0.0001	0.00517	1	0	0	1	Rv2922c	smc	MAV_3777	1
B6K05_16630	hypothetical protein	11	328.2	108.3	101.2	0.0007	0.02737	1	0	0	1	Rv2917	-	MAV_3772	0
B6K05_16550	hypothetical protein	7	903.7	114.9	186.3	0	0	1	0	0	1	Rv2901c	-	MAV_3756	0
B6K05_16395	zinc metalloprotease	9	154.2	18.3	24.2	0	0	1	0.0001	0.00554	1	Rv2869c	rip	MAV_3726	1
B6K05_16380	penicillin-binding protein	15	1650.7	103.3	157.7	0	0	1	0	0	1	Rv2864c	-	MAV_3723	0
B6K05_16220	phosphoesterase	3	203.8	10.9	10.4	0.0013	0.04448	1	0.0004	0.01807	1	Rv2837c	-	MAV_3691	0
B6K05_16025	thymidylate synthase	16	78.4	2.6	5.7	0	0	1	0	0	1	Rv2764c	thyA	MAV_3652	0
B6K05_15670	hypothetical protein	6	134.1	8.7	13.7	0.0003	0.01317	1	0.0013	0.04726	1	Rv2680	-	MAV_3575	1
B6K05_15085	GTP pyrophosphokinase	21	590.7	55.3	61.7	0	0	1	0	0	1	Rv2583c	relA	MAV_3464	1
B6K05_14875	aminodeoxychorismate lyase	11	67.1	4.4	2.3	0	0	1	0	0	1	Rv2553c	-	MAV_3429	1
B6K05_07985	hypothetical protein	10	2404.6	582.8	1118.3	0	0	1	0.0001	0.00554	1	Rv2525c	-	MAV_1648	0
B6K05_08080	MFS transporter	11	383.7	126.2	105.2	0.0002	0.0095	1	0.0002	0.01023	1	Rv2508c	-	MAV_1667	0
B6K05_08085	hypothetical protein	8	268.4	14.6	10.2	0	0	1	0	0	1	Rv2507	-	MAV_1668	0
B6K05_08200	energy-dependent translational throttle protein EttA	19	59.6	1.7	2.7	0	0	1	0	0	1	Rv2477c	-	MAV_1695	0
B6K05_08640	sulfate ABC transporter ATP-binding protein	9	215.7	102.4	97.2	0.0215	0.39231	0	0.001	0.03752	1	Rv2397c	cysA1	MAV_1785	1
B6K05_08950	endoribonuclease YbeY	4	64.7	2.8	7.3	0.0005	0.02077	1	0.001	0.03752	1	Rv2367c	-	MAV_2026	0
B6K05_09720	propionyl-CoA carboxylase subunit beta	9	27.1	2.9	2.3	0.0014	0.0462	1	0	0	1	Rv2247	accD6	MAV_2190	0
B6K05_09890	alpha/beta hydrolase	20	149.7	10.8	10	0	0	1	0	0	1	Rv2224c	caeA	MAV_2241	1
B6K05_10040	hypothetical protein	10	245.7	36.8	78	0	0	1	0	0	1	Rv2198c	mmpS3	MAV_2293	1
B6K05_10090	endopeptidase	14	116.3	1.3	6.3	0	0	1	0	0	1	Rv2190c	-	MAV_2304	0
B6K05_10145	hypothetical protein	6	41.5	6.7	7.6	0.0003	0.01317	1	0	0	1	Rv2179c	-	MAV_2315	0
B6K05_10200	division/cell wall cluster transcriptional repressor MraZ	5	92.8	2.9	2.6	0.0002	0.0095	1	0	0	1	Rv2166c	-	MAV_2327	0
B6K05_10240	putative lipid II flippase FtsW	16	306	77.4	96.4	0.0012	0.0423	1	0.0005	0.02195	1	Rv2154c	ftsW	MAV_2335	0
B6K05_10475	hypothetical protein	17	143.5	66.6	49.7	0.0201	0.3741	0	0.0005	0.02195	1	Rv2138	lppL	MAV_2355	1
B6K05_12110	undecaprenyl-diphosphatase	8	11.3	7	2	0.3286	1	0	0.0002	0.01023	1	Rv2136c	-	MAV_2853	0
B6K05_10595	methionine synthase	36	204.8	18.1	15.7	0	0	1	0	0	1	Rv2124c	metH	MAV_2379	0
B6K05_10695	proteasome-associated ATPase	15	21.2	3.8	4.9	0.0046	0.12231	0	0.001	0.03752	1	Rv2115c	mpa	MAV_2400	1
B6K05_10715	proteasome subunit beta	11	18.5	2.2	0	0.0103	0.225	0	0.0007	0.02832	1	Rv2110c	prcB	MAV_2404	0
B6K05_10720	proteasome subunit alpha	12	20.7	1.1	2.4	0.0003	0.01317	1	0.0008	0.03209	1	Rv2109c	prcA	MAV_2405	0
B6K05_10755	hypothetical protein	22	717.3	75.4	134.6	0	0	1	0	0	1	Rv2091c	-	MAV_2412	1
B6K05_10935	apolipoprotein N-acyltransferase	13	342.6	109.9	97.2	0.0001	0.00517	1	0	0	1	Rv2051c	ppm1	-	1
B6K05_12180	FAD-dependent oxidoreductase	9	48.5	0	1.5	0	0	1	0	0	1	Rv1854c	ndh	MAV_2867	1
B6K05_12195	Zn-dependent protease with chaperone function	5	329.8	11	14.5	0.0001	0.00517	1	0	0	1	Rv1845c	blaR	MAV_2870	1
B6K05_12240	malate synthase G	18	50.7	1.8	4.7	0	0	1	0	0	1	Rv1837c	glcB	MAV_2880	1
B6K05_12245	hypothetical protein	13	254.9	8	16.4	0	0	1	0	0	1	Rv1836c	-	MAV_2881	1
B6K05_12275	MerR family transcriptional regulator	9	740.2	28.6	43.8	0	0	1	0	0	1	Rv1828	-	MAV_2887	0
B6K05_12310	accessory Sec system translocase SecA2	18	851.3	80.9	132.1	0	0	1	0	0	1	Rv1821	secA2	MAV_2894	1
B6K05_12440	type VII secretion AAA-ATPase EccA	18	257.1	49.6	33	0	0	1	0	0	1	Rv1798	eccA5	MAV_2916	0
B6K05_12445	type VII secretion protein EccE	7	259.4	103.3	47.4	0.004	0.10948	0	0.0001	0.00554	1	Rv1797	eccE5	MAV_2917	0
B6K05_12450	peptidase S8	13	127.8	19.4	12	0	0	1	0	0	1	Rv1796	mycP5	MAV_2918	0
B6K05_12455	type VII secretion integral membrane protein EccD	13	143.8	14.8	8.5	0	0	1	0	0	1	Rv1795	eccD5	MAV_2919	0
B6K05_12515	type VII secretion protein EccC	34	57.5	8.1	3.7	0	0	1	0	0	1	Rv1783	eccC5	MAV_2932	0
B6K05_12520	type VII secretion protein EccB	15	106.4	4.7	9.1	0	0	1	0	0	1	Rv1782	eccB5	MAV_2933	0
B6K05_13125	chromosome partitioning protein ParA	7	93.2	6.4	18.1	0	0	1	0.0002	0.01023	1	Rv1708	-	MAV_3068	0
B6K05_13150	channel-forming protein	4	125.4	5.9	9.8	0.0004	0.01708	1	0.0004	0.01807	1	Rv1698	mctB	MAV_3073	0
B6K05_13155	thiamine pyrophosphokinase	8	167.8	5.9	8.1	0.0013	0.04448	1	0.0006	0.02538	1	Rv1697	-	MAV_3074	0
B6K05_13425	lysine--tRNA ligase	34	185.7	42.6	34.9	0	0	1	0	0	1	Rv1640c	lysX	MAV_3128	0
B6K05_13475	ABC-ATPase UvrA	31	96.7	2.1	7.2	0	0	1	0	0	1	Rv1638	uvrA	MAV_3135	1
B6K05_13485	universal stress protein	7	346.3	129.3	110.7	0.005	0.12854	0	0.001	0.03752	1	Rv1636	TB15.3	MAV_3137	1
B6K05_13510	excinuclease ABC subunit B	32	131.9	6.6	8.1	0	0	1	0	0	1	Rv1633	uvrB	MAV_3141	1
B6K05_13580	DNA polymerase I	29	34.2	0	0.6	0	0	1	0	0	1	Rv1629	polA	MAV_3155	0
B6K05_13770	hypothetical protein	3	398.9	53	124.4	0.0002	0.0095	1	0.0003	0.01454	1	Rv1590	-	MAV_3195	0
B6K05_13820	8-amino-7-oxononanoate synthase	6	157.1	43.2	38.3	0.0014	0.0462	1	0.0004	0.01807	1	Rv1569	bioF1	MAV_3205	1
B6K05_13825	adenosylmethionine--8-amino-7-oxononanoate aminotransferase BioA	12	344.1	119	155.4	0.0002	0.0095	1	0.0007	0.02832	1	Rv1568	bioA	MAV_3206	1
B6K05_14045	GDP-fucose synthetase	27	215.3	8.9	15	0	0	1	0	0	1	Rv1512	epiA	-	1
B6K05_14350	spermidine/putrescine ABC transporter ATP-binding protein	8	131.4	9.3	12.9	0	0	1	0	0	1	Rv1458c	-	MAV_3321	1
B6K05_14535	excinuclease ABC subunit C	21	39	1.5	3.6	0	0	1	0	0	1	Rv1420	uvrC	MAV_3360	1
B6K05_06850	2-oxoglutarate dehydrogenase E1 component	36	112	8.9	7.8	0	0	1	0	0	1	Rv1248c	-	-	0
B6K05_06835	hypothetical protein	7	420.8	19.4	50.4	0	0	1	0.0001	0.00554	1	Rv1244	lpqZ	MAV_1383	0
B6K05_06740	methyltransferase	3	337.9	2.9	27.9	0	0	1	0.0006	0.02538	1	Rv1220c	-	MAV_1364	1
B6K05_06420	mannosyltransferase	19	516	27.8	30.6	0	0	1	0	0	1	Rv1159	pimE	MAV_1298	1
B6K05_06060	fructose-bisphosphatase class II	9	65.8	10.8	9.9	0.0007	0.02737	1	0.0002	0.01023	1	Rv1099c	glpX	MAV_1222	1
B6K05_05970	transcription elongation factor GreA	8	557.1	68.6	81.1	0	0	1	0	0	1	Rv1080c	greA	MAV_1204	1
B6K05_05680	16S rRNA (adenine(1518)-N(6)/adenine(1519)-N(6))- dimethyltransferase	4	394.2	104.2	170.7	0.0001	0.00517	1	0.0007	0.02832	1	Rv1010	ksgA	MAV_1148	1
B6K05_05530	aminodeoxychorismate synthase, component I	9	52.1	0	2.8	0.0002	0.0095	1	0.0011	0.04095	1	Rv1005c	pabB	MAV_1127	0
B6K05_05520	dolichyl-phosphate-mannose--protein mannosyltransferase	17	100.6	3.4	5.5	0	0	1	0	0	1	Rv1002c	-	MAV_1126	0
B6K05_05425	molybdopterin molybdenumtransferase	8	74.1	2.5	3.7	0	0	1	0	0	1	Rv0994	moeA1	MAV_1103	1
B6K05_05300	hypothetical protein	4	1885.8	63.3	110.5	0	0	1	0	0	1	Rv0955	-	MAV_1079	1
B6K05_05295	hypothetical protein	20	1686.3	95.1	143.5	0	0	1	0	0	1	Rv0954	-	MAV_1078	0
B6K05_05165	phosphate ABC transporter, permease protein PstA	7	192.1	62.3	63.2	0.0015	0.04847	1	0.0009	0.03549	1	Rv0930	pstA1	MAV_1049	0
B6K05_04950	MFS transporter	13	254.6	12.9	39	0	0	1	0	0	1	Rv0876c	-	MAV_1005	1
B6K05_04945	hypothetical protein	6	78.9	4.4	8.2	0.0001	0.00517	1	0.0002	0.01023	1	Rv0875c	-	MAV_1004	1
B6K05_03510	phosphate ABC transporter ATP-binding protein	8	56.4	1.5	1.9	0	0	1	0	0	1	Rv0820	phoT	MAV_0767	0
B6K05_03485	transcriptional regulator	9	154.8	9.5	8.9	0	0	1	0	0	1	Rv0818	-	MAV_0760	0
B6K05_20600	SAM-dependent methyltransferase	16	139.3	10	24.2	0	0	1	0	0	1	Rv0642c	mmaA4	MAV_4517	1
B6K05_20655	50S ribosomal protein L33	5	34.8	1.8	1.7	0.0011	0.03937	1	0.0006	0.02538	1	Rv0634B	rpmG2	MAV_4528	0
B6K05_21235	hydrolase	7	52.8	6.5	2.6	0.0008	0.03026	1	0	0	1	Rv0505c	serB1	MAV_4645	1
B6K05_21285	hypothetical protein	6	528.4	56.2	38.6	0	0	1	0	0	1	Rv0497	-	MAV_4655	1
B6K05_21370	hypothetical protein	8	106.8	3.8	4.8	0	0	1	0	0	1	Rv0479c	-	MAV_4671	0
B6K05_21430	isocitrate lyase	16	249.4	24.4	28.9	0	0	1	0	0	1	Rv0467	icl1	MAV_4682	1
B6K05_21765	hypothetical protein	13	344.8	160.6	157.2	0.0015	0.04847	1	0.0007	0.02832	1	Rv0412c	-	MAV_4749	1
B6K05_21820	glucose-6-phosphate dehydrogenase (coenzyme-F420)	12	78.5	41.8	32.8	0.0304	0.50504	0	0.001	0.03752	1	Rv0407	fgd1	MAV_4761	1
B6K05_22005	2-polyprenylphenol hydroxylase	14	226.2	41.8	65.8	0	0	1	0	0	1	Rv0385	-	MAV_4795	0
B6K05_21935	hypothetical protein	8	129	7.1	4.7	0.0003	0.01317	1	0.0001	0.00554	1	Rv0364	-	MAV_4785	0
B6K05_22060	molecular chaperone DnaJ	12	33.3	1.5	1.3	0.0003	0.01317	1	0	0	1	Rv0352	dnaJ1	MAV_4806	0
B6K05_22115	FeS-binding protein	22	30.8	0	1.3	0.0006	0.02407	1	0.001	0.03752	1	Rv0338c	-	MAV_4817	0
B6K05_22170	dCTP deaminase	7	2758.8	244.4	263.4	0	0	1	0	0	1	Rv0321	dcd	MAV_4828	0
B6K05_22335	hypothetical protein	4	384.7	34.9	59.9	0	0	1	0.0001	0.00554	1	Rv0309	-	MAV_4853	0
B6K05_22640	acyl-CoA dehydrogenase	20	336	170	147.9	0.0001	0.00517	1	0	0	1	Rv0244c	fadE5	MAV_4914	1
B6K05_22875	phosphoenolpyruvate carboxykinase	15	107.9	6.2	6.1	0	0	1	0	0	1	Rv0211	pckA	MAV_4963	1
B6K05_23590	serine protease	5	400.8	99.5	104.3	0.0027	0.07755	0	0.0012	0.04431	1	Rv0125	pepA	MAV_5187	1
B6K05_23655	acyltransferase	16	951	36.9	48	0	0	1	0	0	1	Rv0111	-	MAV_5201	0
B6K05_19575	isocitrate dehydrogenase, NADP-dependent	22	39.3	1	1.3	0	0	1	0	0	1	Rv0066c	icd2	MAV_4313	1
B6K05_00465	hypothetical protein	8	1465	463.8	669	0	0	1	0.0005	0.02195	1	Rv0040c	mtc28	MAV_0054	1
B6K05_00335	hypothetical protein	56	204.8	65	69	0	0	1	0	0	1	Rv0020c	fhaA	MAV_0024	0
B6K05_00325	serine/threonine protein phosphatase	15	60.2	20	11.8	0.0224	0.40398	0	0.0004	0.01807	1	Rv0018c	pstP	MAV_0022	1
B6K05_00315	penicillin-binding protein	18	191	42	56.2	0	0	1	0	0	1	Rv0016c	pbpA	MAV_0020	1
B6K05_19370	PPE family protein	10	98.3	16.8	16	0.0002	0.0095	1	0.0006	0.02538	1	-	-	MAV_4273	0
B6K05_19375	PPE family protein	9	159.6	27.5	19.4	0	0	1	0	0	1	-	-	MAV_4274	0
B6K05_20055	acyltransferase	14	135.9	21.9	11.9	0	0	1	0	0	1	-	-	MAV_4409	0
B6K05_13990	non-ribosomal peptide synthetase	64	38.9	13.4	8	0.0298	0.49877	0	0	0	1	-	-	MAV_3243	0
B6K05_17895	hypothetical protein	10	150.9	61.9	50.3	0.0061	0.14939	0	0.0004	0.01807	1	-	-	-	0
B6K05_24230	50S ribosomal protein L34	1	0	0	0	1	1	0	1	1	0	Rv3924c	rpmH	MAV_5313	0
B6K05_24225	ribonuclease P protein component	1	0	0	0	1	1	0	1	1	0	Rv3923c	rnpA	MAV_5312	0
B6K05_24220	membrane protein insertion efficiency factor YidD	5	80.3	74.4	43.7	0.9401	1	0	0.1463	1	0	Rv3922c	-	MAV_5311	0
B6K05_24215	membrane protein insertase YidC	13	0	0	0	1	1	0	1	1	0	Rv3921c	-	MAV_5310	0
B6K05_24210	single-stranded DNA-binding protein	1	228.3	23.8	24.5	0.0968	0.9564	0	0.1005	1	0	Rv3920c	-	MAV_5309	0
B6K05_24200	chromosome partitioning protein ParA	10	0	0	0	1	1	0	1	1	0	Rv3918c	parA	MAV_5307	0
B6K05_24195	chromosome partitioning protein ParB	6	0	0	0	1	1	0	1	1	0	Rv3917c	parB	MAV_5306	0
B6K05_24190	acetyltransferase	8	401.1	269.7	306.4	0.2194	1	0	0.4061	1	0	Rv3916c	-	MAV_5304	1
B6K05_24185	N-acetylmuramoyl-L-alanine amidase	17	0	0	0	1	1	0	1	1	0	Rv3915	-	MAV_5303	0
B6K05_24180	thiol reductase thioredoxin	2	18.2	11.9	14.4	0.7387	1	0	0.8987	1	0	Rv3914	trxC	MAV_5302	0
B6K05_24175	thioredoxin-disulfide reductase	9	36.9	30	11.4	0.7991	1	0	0.1996	1	0	Rv3913	trxB2	MAV_5301	0
B6K05_24170	hypothetical protein	4	242.1	162.2	218.6	0.4275	1	0	0.8418	1	0	Rv3912	-	MAV_5300	0
B6K05_24165	RNA polymerase sigma factor SigM	6	290.1	241.2	267	0.5644	1	0	0.798	1	0	Rv3911	sigM	MAV_5299	0
B6K05_24160	murein biosynthesis protein MurJ	23	234.8	180.2	229.8	0.5701	1	0	0.9612	1	0	Rv3910	-	MAV_5298	0
B6K05_24155	hypothetical protein	13	151	375.2	160.4	0.4052	1	0	0.9024	1	0	Rv3909	-	-	0
B6K05_24150	DNA mismatch repair protein MutT	5	70.9	82.4	66.6	0.7988	1	0	0.9019	1	0	Rv3908	mutT4	MAV_5296	0
B6K05_24125	CCA tRNA nucleotidyltransferase	9	0	0	0	1	1	0	1	1	0	Rv3907c	pcnA	MAV_5294	0
B6K05_24120	pullulanase	6	95.5	174.5	171.3	0.3149	1	0	0.3875	1	0	Rv3906c	-	MAV_5293	0
B6K05_21215	WXG100 family type VII secretion target	3	135.9	169.3	147.3	0.623	1	0	0.8688	1	0	Rv3905c	esxF	MAV_4642	0
B6K05_21220	WXG100 family type VII secretion target	3	203.6	265.5	217.7	0.5045	1	0	0.7667	1	0	Rv3904c	esxE	MAV_4643	0
B6K05_21225	NAD(+)--arginine ADP-ribosyltransferase	36	246.5	279.4	273.4	0.5957	1	0	0.3993	1	0	Rv3903c	-	MAV_4644	0
B6K05_10785	hypothetical protein	25	84.1	105.3	102.1	0.4678	1	0	0.2779	1	0	Rv3902c	-	-	0
B6K05_24095	Tat (twin-arginine translocation) pathway signal sequence containing protein	18	289.7	309.3	343.5	0.8238	1	0	0.5553	1	0	Rv3899c	-	MAV_5288	0
B6K05_24080	transglycosylase	8	61.7	81.8	89.9	0.5195	1	0	0.2947	1	0	Rv3896c	-	MAV_5286	0
B6K05_24075	type VII secretion protein EccB	13	76.3	83.3	110.2	0.761	1	0	0.1695	1	0	Rv3895c	eccB2	MAV_5285	0
B6K05_24070	type VII secretion protein EccC	30	89.4	135.2	126.2	0.2121	1	0	0.2652	1	0	Rv3894c	eccC2	-	0
B6K05_00905	PE family protein	2	1401.4	1492.7	1580.6	0.579	1	0	0.3223	1	0	Rv3893c	PE36	MAV_0151	0
B6K05_00910	PPE family protein	11	409.3	408.6	453.2	0.993	1	0	0.5742	1	0	Rv3892c	PPE69	-	0
B6K05_00915	type VII secretion protein EsxD	4	304.4	261.1	326.3	0.6465	1	0	0.7945	1	0	Rv3891c	esxD	MAV_0153	0
B6K05_00920	secretion protein	1	424.8	690.8	708.8	0.3991	1	0	0.1962	1	0	Rv3890c	esxC	MAV_0154	0
B6K05_00925	ESX secretion-associated protein EspG	6	184.2	188.3	154.2	0.9462	1	0	0.6071	1	0	Rv3889c	espG2	MAV_0155	0
B6K05_00930	hypothetical protein	15	265.5	297.2	300.3	0.6745	1	0	0.6135	1	0	Rv3888c	-	MAV_0156	0
B6K05_00935	type VII secretion integral membrane protein EccD	9	253.6	316.5	292.7	0.5855	1	0	0.6764	1	0	Rv3887c	eccD2	MAV_0157	0
B6K05_00940	type VII secretion-associated serine protease	10	171.7	223.7	195.9	0.3402	1	0	0.5573	1	0	Rv3886c	mycP2	MAV_0158	0
B6K05_00945	type VII secretion protein EccE	9	166.5	252.1	211.8	0.3754	1	0	0.6254	1	0	Rv3885c	eccE2	MAV_0159	0
B6K05_00950	type VII secretion AAA-ATPase EccA	14	130.8	146.8	175.7	0.7053	1	0	0.2006	1	0	Rv3884c	eccA2	MAV_0160	0
B6K05_00970	ATPase	5	178.9	267.9	235.1	0.4565	1	0	0.4979	1	0	Rv3860	-	MAV_0163	1
B6K05_00980	glutamate synthase subunit alpha	44	12.6	17.6	4.3	1	1	0	0.3011	1	0	Rv3859c	gltB	MAV_0166	0
B6K05_00985	glutamate synthase	8	0	0	0	1	1	0	1	1	0	Rv3858c	gltD	MAV_0167	0
B6K05_00995	hypothetical protein	4	329.1	359.3	391.2	0.8192	1	0	0.5665	1	0	Rv3857c	-	MAV_0170	0
B6K05_01000	PHP domain-containing protein	7	202.8	208.6	257.2	0.9504	1	0	0.574	1	0	Rv3856c	-	MAV_0171	0
B6K05_01010	TetR family transcriptional regulator	4	16	45.8	5.7	0.8245	1	0	0.6723	1	0	Rv3855	ethR	MAV_0173	0
B6K05_01015	FAD-containing monooxygenase EthA	21	266.9	341.9	317.5	0.3344	1	0	0.4326	1	0	Rv3854c	ethA	MAV_0175	0
B6K05_01020	S-adenosylmethionine--2-demethylmenaquinone methyltransferase	1	306.6	361.3	477.2	0.3071	1	0	0.3972	1	0	Rv3853	rraA	MAV_0174	0
B6K05_01025	nucleoid-structuring protein H-NS	1	0	0	0	1	1	0	1	1	0	Rv3852	hns	MAV_0176	0
B6K05_01040	hypothetical protein	1	0	0	0	1	1	0	1	1	0	Rv3850	-	MAV_0179	0
B6K05_01050	peptidase	2	80.2	88.7	104.8	0.8305	1	0	0.4829	1	0	Rv3847	-	MAV_0181	0
B6K05_01055	superoxide dismutase [Mn]	9	6.5	0	0	0.1338	1	0	0.1325	1	0	Rv3846	sodA	MAV_0182	0
B6K05_01060	hypothetical protein	7	0	0	0	1	1	0	1	1	0	Rv3843c	-	MAV_0184	0
B6K05_01065	glycerophosphodiester phosphodiesterase	7	238.2	275.8	342.8	0.6269	1	0	0.2748	1	0	Rv3842c	glpQ1	MAV_0186	0
B6K05_01070	LytTR family transcriptional regulator	6	273.4	265.5	344	0.9462	1	0	0.613	1	0	Rv3840	-	MAV_0185	0
B6K05_01075	DUF2470 domain-containing protein	4	238.5	277.2	152.5	0.7206	1	0	0.7563	1	0	Rv3839	-	MAV_0187	0
B6K05_01080	prephenate dehydratase	6	0	0	0	1	1	0	1	1	0	Rv3838c	pheA	MAV_0188	1
B6K05_01085	histidine phosphatase family protein	5	172.6	145.4	135	0.6836	1	0	0.5284	1	0	Rv3837c	-	MAV_0189	0
B6K05_01095	hypothetical protein	3	239.2	223.7	233.3	0.8512	1	0	0.945	1	0	Rv3836	-	MAV_0191	0
B6K05_01100	hypothetical protein	4	716	333.7	381.6	0.0072	0.17269	0	0.0089	0.21569	0	Rv3835	-	MAV_0192	0
B6K05_01105	serine--tRNA ligase	10	0	0	0	1	1	0	1	1	0	Rv3834c	serS	MAV_0194	0
B6K05_01110	AraC family transcriptional regulator	4	64.1	87.4	158.8	0.5972	1	0	0.0346	0.59849	0	Rv3833	-	MAV_0193	0
B6K05_01115	SAM-dependent methyltransferase	3	106.5	129.6	138.1	0.8129	1	0	0.7345	1	0	Rv3832c	-	MAV_0196	0
B6K05_01120	hypothetical protein	9	231.7	271.8	285.2	0.7709	1	0	0.5868	1	0	Rv3831	-	MAV_0195	0
B6K05_01125	TetR family transcriptional regulator	4	63.8	78.4	81.7	0.6739	1	0	0.4737	1	0	Rv3830c	-	MAV_0197	0
B6K05_01130	dehydrogenase	16	65.6	64	71.9	0.9374	1	0	0.5691	1	0	Rv3829c	-	MAV_0198	0
B6K05_08505	hypothetical protein	4	123.4	112	134.2	0.8035	1	0	0.7957	1	0	Rv3821	-	MAV_1758	0
B6K05_01135	hypothetical protein	3	69.6	8.8	6.2	0.0967	0.9564	0	0.2054	1	0	Rv3819	-	MAV_0199	0
B6K05_01145	1-acyl-sn-glycerol-3-phosphate acyltransferase	8	15.6	57	29.5	0.1079	0.96923	0	0.2791	1	0	Rv3816c	-	MAV_0202	0
B6K05_01150	1-acyl-sn-glycerol-3-phosphate acyltransferase	9	237.1	309.7	242	0.2606	1	0	0.9307	1	0	Rv3815c	-	MAV_0203	0
B6K05_01155	1-acyl-sn-glycerol-3-phosphate acyltransferase	8	441.3	464.7	454.7	0.8669	1	0	0.9071	1	0	Rv3814c	-	MAV_0204	0
B6K05_01160	HAD family hydrolase	3	364.2	413.3	370	0.8167	1	0	0.9727	1	0	Rv3813c	-	MAV_0205	1
B6K05_01165	cold-shock protein	22	197.3	139.2	187.1	0.0982	0.9564	0	0.9753	1	0	Rv3811	-	MAV_0206	0
B6K05_01180	UDP-galactopyranose mutase	28	0	15	0	1	1	0	1	1	0	Rv3809c	glf	MAV_0208	0
B6K05_01185	glycosyl transferase	18	0	0	1.8	1	1	0	1	1	0	Rv3808c	glfT2	MAV_0209	0
B6K05_01190	phosphatase PAP2 family protein	2	153.9	25.1	18.9	0.0122	0.2523	0	0.0033	0.09906	0	Rv3807c	-	MAV_0210	0
B6K05_01195	decaprenyl-phosphate phosphoribosyltransferase	11	0	0	0	1	1	0	1	1	0	Rv3806c	ubiA	MAV_0211	0
B6K05_01200	hypothetical protein	24	30.9	0	11.9	0.0024	0.07068	0	0.2282	1	0	Rv3805c	aftB	MAV_0212	0
B6K05_01210	hypothetical protein	10	467.2	488.3	527.5	0.8764	1	0	0.6918	1	0	Rv3803c	fbpD	MAV_0215	0
B6K05_01215	cutinase	6	171.3	64.2	79.3	0.0843	0.9564	0	0.1886	1	0	Rv3802c	-	MAV_0216	1
B6K05_01220	fatty-acid--CoA ligase	21	0	0	0	1	1	0	1	1	0	Rv3801c	fadD32	MAV_0217	0
B6K05_01225	polyketide synthase	50	111.3	15.8	42.3	0.0049	0.12666	0	0.0703	0.96491	0	Rv3800c	pks13	MAV_0218	0
B6K05_01230	methylmalonyl-CoA carboxyltransferase	15	0	0	0	1	1	0	1	1	0	Rv3799c	accD4	MAV_0220	0
B6K05_01245	DNA alkylation response protein	17	244	253.3	259.2	0.8648	1	0	0.774	1	0	Rv3797	fadE35	MAV_0222	0
B6K05_01255	arabinosyltransferase	33	0	0	0	1	1	0	1	1	0	Rv3795	embB	-	0
B6K05_01260	arabinosyltransferase	32	68.1	41.6	63	0.6063	1	0	1	1	0	Rv3794	embA	MAV_0225	0
B6K05_01280	arabinosyltransferase	20	273.7	206.1	257.2	0.5173	1	0	0.8889	1	0	Rv3793	embC	MAV_0229	0
B6K05_01285	arabinofuranosyltransferase	22	24.7	0	2.2	0.1041	0.95727	0	0.3954	1	0	Rv3792	aftA	MAV_0230	0
B6K05_01290	decaprenylphospho-beta-D-erythro-pentofuranosid- 2-ulose 2-reductase	10	18.6	0	0.9	0.0044	0.11834	0	0.0105	0.24186	0	Rv3791	dprE2	MAV_0231	0
B6K05_01295	decaprenylphosphoryl-beta-D-ribose oxidase	13	0	0	0	1	1	0	1	1	0	Rv3790	dprE1	MAV_0232	0
B6K05_01305	nucleoside diphosphate kinase regulator	2	309.1	453.9	447.8	0.2773	1	0	0.1298	1	0	Rv3788	-	MAV_0234	0
B6K05_09345	SAM-dependent methyltransferase	10	116.5	211.4	144.9	0.3757	1	0	0.4941	1	0	Rv3787c	-	MAV_2110	0
B6K05_01320	sugar ABC transporter permease	12	0	0	0	1	1	0	1	1	0	Rv3783	rfbD	MAV_0236	0
B6K05_01325	galactofuranosyl transferase	9	0	0	0	1	1	0	1	1	0	Rv3782	glfT1	MAV_0237	0
B6K05_01330	ABC transporter ATP-binding protein	9	24.7	48.2	7.9	0.701	1	0	0.2932	1	0	Rv3781	rfbE	MAV_0238	0
B6K05_01335	hypothetical protein	2	24.9	7.5	29.9	0.2564	1	0	0.8958	1	0	Rv3780	-	MAV_0239	0
B6K05_01340	hypothetical protein	32	117.6	116.4	97.1	0.9616	1	0	0.4119	1	0	Rv3779	-	-	0
B6K05_01350	NAD(P)H-quinone oxidoreductase	7	55.2	110	49.1	0.2178	1	0	0.7965	1	0	Rv3777	-	MAV_0242	1
B6K05_01370	hydrolase	11	51.6	31.8	32.7	0.2902	1	0	0.5939	1	0	Rv3775	lipE	MAV_0246	0
B6K05_01375	enoyl-CoA hydratase	8	299.7	387.1	355.4	0.4427	1	0	0.5612	1	0	Rv3774	echA21	MAV_0247	0
B6K05_01380	TIGR03086 family protein	2	122.1	198.7	170.3	0.4396	1	0	0.3306	1	0	Rv3773c	-	MAV_0248	0
B6K05_01390	histidinol-phosphate transaminase	12	340.6	255.9	324	0.3773	1	0	0.83	1	0	Rv3772	hisC2	MAV_0250	0
B6K05_01420	SAM-dependent methyltransferase	7	119.6	114.1	134	0.9062	1	0	0.7943	1	0	Rv3767c	-	MAV_0301	0
B6K05_01430	DNA-binding response regulator	9	200.3	304.4	314.5	0.2445	1	0	0.1509	1	0	Rv3765c	tcrX	MAV_0304	0
B6K05_01435	two-component sensor histidine kinase	9	0	0	0	1	1	0	1	1	0	Rv3764c	tcrY	MAV_0305	0
B6K05_01440	hypothetical protein	3	83.7	160.5	169.3	0.3362	1	0	0.3495	1	0	Rv3763	lpqH	MAV_0306	0
B6K05_01595	MBL fold metallo-hydrolase	15	80.9	73.3	77.7	0.7241	1	0	0.8253	1	0	Rv3762c	-	MAV_0336	0
B6K05_01485	acyl-CoA dehydrogenase	10	102.4	75.9	106.9	0.5124	1	0	0.9179	1	0	Rv3761c	fadE36	MAV_0316	0
B6K05_01490	hypothetical protein	0	0	0	0	1	1	0	1	1	0	Rv3760	-	MAV_0315	0
B6K05_01495	glycine/betaine ABC transporter substrate-binding protein	8	87.5	109.7	63.1	0.616	1	0	0.7986	1	0	Rv3759c	proX	MAV_0317	1
B6K05_01500	proline/glycine betaine ABC transporter ATP-binding protein	5	84.8	51.1	90.7	0.224	1	0	0.8757	1	0	Rv3758c	proV	MAV_0318	0
B6K05_01505	ABC transporter permease	5	39.8	27.9	48.6	0.6523	1	0	0.8026	1	0	Rv3757c	proW	MAV_0319	1
B6K05_01510	ABC transporter permease	10	232.1	291.2	349.4	0.52	1	0	0.1521	1	0	Rv3756c	proZ	MAV_0320	0
B6K05_01515	hypothetical protein	7	36.5	63.2	52.1	0.1955	1	0	0.3721	1	0	Rv3755c	-	MAV_0322	0
B6K05_01520	prephenate dehydrogenase	3	6.1	0	16.6	0.4025	1	0	0.9024	1	0	Rv3754	tyrA	MAV_0321	0
B6K05_01525	tRNA adenosine deaminase	3	49.6	84.1	67.4	0.5001	1	0	0.5362	1	0	Rv3753c	-	MAV_0323	0
B6K05_01530	tRNA-specific adenosine deaminase	0	0	0	0	1	1	0	1	1	0	Rv3752c	-	MAV_0324	0
B6K05_01585	hypothetical protein	3	62.6	40.4	98.5	0.1764	1	0	0.3544	1	0	Rv3745c	-	MAV_0334	0
B6K05_01690	wax ester/triacylglycerol synthase family O-acyltransferase	11	141.1	138.1	117.6	0.9255	1	0	0.3711	1	0	Rv3734c	tgs2	MAV_0355	0
B6K05_01695	NTP pyrophosphohydrolase	3	0	11.6	0	0.4756	1	0	1	1	0	Rv3733c	-	MAV_0356	0
B6K05_01720	ATP-dependent DNA ligase	11	99	110	107.8	0.8302	1	0	0.6845	1	0	Rv3731	ligC	MAV_0360	0
B6K05_01725	ATP-dependent DNA ligase	12	142.6	127.8	143	0.7516	1	0	0.9943	1	0	Rv3730c	-	MAV_0362	0
B6K05_02445	alcohol dehydrogenase	8	86.2	117.6	66.2	0.5866	1	0	0.9169	1	0	Rv3726	-	MAV_0537	0
B6K05_01750	oxidoreductase	8	233	392.6	309.5	0.1812	1	0	0.3375	1	0	Rv3725	-	-	0
B6K05_01755	cutinase family protein	9	183.5	251.2	229.8	0.4298	1	0	0.5895	1	0	Rv3724B	cut5b	MAV_0369	0
B6K05_01800	hypothetical protein	4	45.8	135.3	53	0.0958	0.9564	0	0.4855	1	0	Rv3723	-	MAV_0378	0
B6K05_01820	aminotransferase	13	0	0	0	1	1	0	1	1	0	Rv3722c	-	MAV_0381	0
B6K05_01825	DNA polymerase III subunit gamma/tau	10	0	0	0	1	1	0	1	1	0	Rv3721c	dnaZX	MAV_0382	0
B6K05_01830	SAM-dependent methyltransferase	17	75.5	150.8	122.2	0.0192	0.36169	0	0.0561	0.84477	0	Rv3720	-	MAV_0383	1
B6K05_01835	FAD-linked oxidase	27	206.8	260.6	213.4	0.4022	1	0	0.5967	1	0	Rv3719	-	MAV_0384	0
B6K05_01840	polyketide cyclase	3	101.7	173.2	128.8	0.1742	1	0	0.439	1	0	Rv3718c	-	MAV_0386	0
B6K05_01850	YbaB/EbfC family nucleoid-associated protein	1	517	777.4	834.4	0.3029	1	0	0.0977	1	0	Rv3716c	-	MAV_0387	0
B6K05_01855	recombination protein RecR	3	19	0	3.5	0.0993	0.9564	0	0.2018	1	0	Rv3715c	recR	MAV_0388	0
B6K05_15640	hypothetical protein	12	340.3	419.2	467	0.5736	1	0	0.3353	1	0	Rv3714c	-	MAV_3567	0
B6K05_01860	glutamine amidotransferase	7	0	0	0	1	1	0	1	1	0	Rv3713	cobQ2	MAV_0389	0
B6K05_01865	UDP-N-acetylmuramyl peptide synthase	7	0	0	0	1	1	0	1	1	0	Rv3712	-	MAV_0390	0
B6K05_01880	DNA polymerase III subunit epsilon	5	459.5	507.6	492.6	0.6825	1	0	0.7105	1	0	Rv3711c	dnaQ	MAV_0391	0
B6K05_01885	2-isopropylmalate synthase	21	0	0	0	1	1	0	1	1	0	Rv3710	leuA	MAV_0392	1
B6K05_01890	aspartate kinase	10	206.5	214	264.9	0.8063	1	0	0.3907	1	0	Rv3709c	ask	MAV_0393	0
B6K05_01895	aspartate-semialdehyde dehydrogenase	3	133.2	40.4	82.1	0.1004	0.9564	0	0.3019	1	0	Rv3708c	asd	MAV_0394	0
B6K05_01900	hypothetical protein	16	128.3	125.1	165.4	0.919	1	0	0.3024	1	0	Rv3707c	-	MAV_0395	0
B6K05_01915	hypothetical protein	2	442.3	813	447.5	0.1965	1	0	0.7734	1	0	Rv3705c	-	MAV_0398	0
B6K05_01920	ergothioneine biosynthesis glutamate--cysteine ligase EgtA	6	171.3	162.8	170.2	0.9194	1	0	0.9895	1	0	Rv3704c	gshA	MAV_0399	0
B6K05_01925	iron(II)-dependent oxidoreductase EgtB	12	164.8	157.1	174.4	0.9316	1	0	0.9085	1	0	Rv3703c	-	MAV_0400	0
B6K05_01930	ergothioneine biosynthesis protein EgtC	5	68.6	69.7	58.9	0.9722	1	0	0.8436	1	0	Rv3702c	-	MAV_0401	0
B6K05_01935	L-histidine N(alpha)-methyltransferase	8	51.9	94.4	65.3	0.3159	1	0	0.5402	1	0	Rv3701c	-	MAV_0402	0
B6K05_01940	ergothioneine biosynthesis PLP-dependent enzyme EgtE	6	258.5	159.8	148.1	0.4239	1	0	0.3572	1	0	Rv3700c	-	MAV_0403	0
B6K05_01945	SAM-dependent methyltransferase	6	43.7	90.7	70.3	0.1429	1	0	0.2267	1	0	Rv3699	-	MAV_0404	1
B6K05_01950	glutamate--cysteine ligase	12	224.7	195.4	182.9	0.6741	1	0	0.6853	1	0	Rv3698	-	MAV_0405	0
B6K05_01955	glycerol kinase	13	76.9	52.9	12.4	0.8034	1	0	0.7926	1	0	Rv3696c	glpK	MAV_0406	0
B6K05_01970	RDD family protein	5	41.2	29	49.7	0.6908	1	0	0.7925	1	0	Rv3695	-	MAV_0408	0
B6K05_01975	hypothetical protein	7	59.6	96.7	76.4	0.4273	1	0	0.5965	1	0	Rv3694c	-	MAV_0410	0
B6K05_01980	DUF58 domain-containing protein	6	151.8	136.9	151.1	0.8445	1	0	0.9951	1	0	Rv3693	-	MAV_0411	0
B6K05_01985	AAA family ATPase	5	186.3	181.7	156.6	0.9374	1	0	0.5693	1	0	Rv3692	moxR2	MAV_0412	0
B6K05_01990	hypothetical protein	8	109.9	103.8	133.2	0.8579	1	0	0.4787	1	0	Rv3691	-	MAV_0413	0
B6K05_01995	hypothetical protein	5	3	37.4	27.7	0.4577	1	0	0.092	1	0	Rv3690	-	MAV_0414	0
B6K05_02000	hypothetical protein	16	132	172.2	149.4	0.4297	1	0	0.3678	1	0	Rv3689	-	MAV_0415	0
B6K05_02005	glutamyl-tRNA amidotransferase	3	163.4	184	181.9	0.8109	1	0	0.8001	1	0	Rv3688c	-	MAV_0416	0
B6K05_02105	anti-anti-sigma factor	2	40.9	58.7	75.7	0.733	1	0	0.3518	1	0	Rv3687c	rsfB	MAV_0435	0
B6K05_02160	lyase	11	146.8	110.4	121.9	0.4221	1	0	0.5774	1	0	Rv3684	-	MAV_0444	1
B6K05_02165	metallophosphoesterase	9	17.3	13.4	13.1	0.7679	1	0	0.7787	1	0	Rv3683	-	MAV_0445	1
B6K05_02170	penicillin-binding protein	22	116.8	117.3	108.7	0.9898	1	0	0.917	1	0	Rv3682	ponA2	MAV_0446	1
B6K05_02175	transcriptional regulator	2	61.2	0	5.2	0.0034	0.0953	0	0.018	0.36574	0	Rv3681c	whiB4	MAV_0447	0
B6K05_02180	anion transporter	9	29.3	10.5	4.1	0.1975	1	0	0.0165	0.33971	0	Rv3680	-	MAV_0448	1
B6K05_02185	ATPase	8	12.3	0	0.3	0.0421	0.63546	0	0.0451	0.72613	0	Rv3679	-	MAV_0449	1
B6K05_02190	LysR family transcriptional regulator	2	133.7	208.9	242.4	0.3263	1	0	0.0419	0.69465	0	Rv3678c	-	MAV_0451	0
B6K05_02195	MBL fold metallo-hydrolase	5	249.1	299.2	280.8	0.6903	1	0	0.7994	1	0	Rv3677c	-	MAV_0452	0
B6K05_02200	cAMP receptor protein	1	0	0	0	1	1	0	1	1	0	Rv3676	crp	MAV_0453	0
B6K05_02205	hypothetical protein	3	202.2	289.6	230.7	0.4703	1	0	0.8097	1	0	Rv3675	-	MAV_0454	0
B6K05_02210	endonuclease III	4	6.3	31.3	26.6	0.3055	1	0	0.2589	1	0	Rv3674c	nth	MAV_0455	0
B6K05_02215	hypothetical protein	4	6.5	0	0	0.3956	1	0	0.3909	1	0	Rv3673c	-	MAV_0456	0
B6K05_02220	coenzyme A pyrophosphatase	2	12.6	0	2.7	0.1033	0.9564	0	0.1971	1	0	Rv3672c	-	MAV_0457	0
B6K05_02230	alpha/beta hydrolase	9	12.3	0	0	0.0018	0.05584	0	0.0025	0.07913	0	Rv3670	ephE	MAV_0458	1
B6K05_02235	hypothetical protein	1	0	0	0	1	1	0	1	1	0	Rv3669	-	MAV_0460	0
B6K05_02240	peptidase	3	1401.9	175.2	258	0.0968	0.9564	0	0.0951	1	0	Rv3668c	-	MAV_0461	1
B6K05_02245	acetyl-coenzyme A synthetase	26	58.9	79.3	64.8	0.175	1	0	0.5037	1	0	Rv3667	acs	MAV_0462	0
B6K05_02255	ABC transporter substrate-binding protein	17	62.2	47.2	52.9	0.4704	1	0	0.8423	1	0	Rv3666c	dppA	MAV_0464	1
B6K05_02260	ABC transporter permease	13	60.9	36	40.4	0.2553	1	0	0.6881	1	0	Rv3665c	dppB	MAV_0465	1
B6K05_02265	peptide ABC transporter permease	8	88.3	70.1	97.8	0.6095	1	0	0.7926	1	0	Rv3664c	dppC	MAV_0466	1
B6K05_02270	ABC transporter ATP-binding protein	12	99.5	107.3	122	0.8844	1	0	0.4861	1	0	Rv3663c	dppD	MAV_0467	0
B6K05_02275	oxidoreductase	1	0	0	0	1	1	0	1	1	0	Rv3662c	-	MAV_0468	0
B6K05_02285	inhibition of morphological differentiation protein	12	190.3	223.9	237.4	0.4843	1	0	0.3842	1	0	Rv3661	-	MAV_0469	0
B6K05_02295	helicase	1	271.7	258.7	379.5	1	1	0	0.1003	1	0	Rv3660c	-	MAV_0470	0
B6K05_02300	conjugal transfer protein	3	38.1	34.8	12.5	1	1	0	0.4793	1	0	Rv3659c	-	MAV_0471	0
B6K05_02305	hypothetical protein	3	19.2	21.3	33.2	0.9525	1	0	0.4197	1	0	Rv3658c	-	MAV_0509	0
B6K05_02310	hypothetical protein	2	69.6	146.5	100.3	0.3599	1	0	0.584	1	0	Rv3657c	-	MAV_0510	0
B6K05_02315	hypothetical protein	3	99.8	101.2	68	0.9615	1	0	0.2724	1	0	Rv3656c	-	MAV_0511	0
B6K05_02320	pilus biosynthesis protein TadE	1	0	0	0	1	1	0	1	1	0	Rv3655c	-	MAV_0512	0
B6K05_02330	hypothetical protein	3	96.5	112.2	163.9	0.8133	1	0	0.3541	1	0	Rv3651	-	MAV_0513	1
B6K05_02335	DEAD/DEAH box helicase	19	143.3	121.2	144.5	0.5349	1	0	0.9733	1	0	Rv3649	-	MAV_0515	0
B6K05_02340	cold-shock protein	2	215.1	45.6	26.6	0.0045	0.12034	0	0.0054	0.14037	0	Rv3648c	cspA	MAV_0516	0
B6K05_02345	hypothetical protein	3	732.6	635.2	865.1	0.8979	1	0	0.6372	1	0	Rv3647c	-	MAV_0517	0
B6K05_02350	DNA topoisomerase I	35	107.7	15	15.7	0.096	0.9564	0	0.0997	1	0	Rv3646c	topA	MAV_0519	0
B6K05_02360	DNA polymerase III subunit delta'	5	66.1	13.8	15.8	0.047	0.67706	0	0.1091	1	0	Rv3644c	-	MAV_0520	0
B6K05_06120	IS256 family transposase	12	1010.4	1193.2	1244.7	0.4329	1	0	0.2912	1	0	Rv3640c	-	MAV_4319	0
B6K05_14970	ATP-binding protein	6	127.9	111.7	143	0.6611	1	0	0.7212	1	0	Rv3638	-	MAV_3532	0
B6K05_02370	hypothetical protein	16	0	0	0	1	1	0	1	1	0	Rv3635	-	MAV_0522	0
B6K05_02375	UDP-glucose 4-epimerase	13	25.1	42.1	37.9	0.7979	1	0	0.252	1	0	Rv3634c	galE1	MAV_0524	0
B6K05_17695	phytanoyl-CoA dioxygenase	9	78.1	95	87.5	0.6734	1	0	0.7386	1	0	Rv3633	-	MAV_3990	0
B6K05_02380	hypothetical protein	7	105.1	95.7	77.9	0.7916	1	0	0.6927	1	0	Rv3632	-	MAV_0523	0
B6K05_02385	glycosyl transferase	7	64.9	80.9	95.8	0.899	1	0	0.228	1	0	Rv3631	-	MAV_0525	0
B6K05_02395	hypothetical protein	12	347.3	369.3	371.4	0.827	1	0	0.794	1	0	Rv3629c	-	MAV_0528	0
B6K05_02400	inorganic pyrophosphatase	7	0	0	0	1	1	0	1	1	0	Rv3628	ppa	MAV_0527	0
B6K05_02405	D-alanyl-D-alanine carboxypeptidase	3	22.5	11.9	5.2	0.6314	1	0	0.2061	1	0	Rv3627c	-	MAV_0529	0
B6K05_02410	hydrolase	9	97.1	109.2	108.1	0.8166	1	0	0.8189	1	0	Rv3626c	-	MAV_0530	1
B6K05_02415	tRNA lysidine(34) synthetase TilS	3	0	0	0	1	1	0	1	1	0	Rv3625c	mesJ	MAV_0531	0
B6K05_02420	hypoxanthine-guanine phosphoribosyltransferase	10	98.8	23.8	54.1	0.1004	0.9564	0	0.398	1	0	Rv3624c	hpt	MAV_0532	0
B6K05_02425	hypothetical protein	4	133.5	132.7	145.6	0.9879	1	0	0.7387	1	0	Rv3623	lpqG	MAV_0533	0
B6K05_02435	PPE family protein	8	132.6	176.1	147.7	0.3764	1	0	0.7555	1	0	Rv3621c	PPE65	MAV_0535	0
B6K05_02450	LLM class flavin-dependent oxidoreductase	15	63.2	146.4	154.2	0.3249	1	0	0.2671	1	0	Rv3618	-	MAV_0538	0
B6K05_02455	epoxide hydrolase	10	117	157.4	147	0.3761	1	0	0.4805	1	0	Rv3617	ephA	MAV_0539	0
B6K05_02470	cell division protein FtsH	27	89.9	73.6	62	0.4206	1	0	0.0848	1	0	Rv3610c	ftsH	MAV_0542	1
B6K05_02475	GTP cyclohydrolase I FolE	6	126.7	65.4	30.6	0.3031	1	0	0.1035	1	0	Rv3609c	folE	MAV_0543	0
B6K05_02480	dihydropteroate synthase	3	0	0	0	1	1	0	1	1	0	Rv3608c	folP1	MAV_0544	0
B6K05_02485	dihydroneopterin aldolase	3	68.1	199	60.6	0.1984	1	0	0.8002	1	0	Rv3607c	folB	MAV_0545	0
B6K05_02490	2-amino-4-hydroxy-6- hydroxymethyldihydropteridine diphosphokinase	3	0	0	0	1	1	0	1	1	0	Rv3606c	folK	MAV_0546	0
B6K05_02495	hypothetical protein	4	306	341	307	0.801	1	0	0.9927	1	0	Rv3605c	-	MAV_0548	0
B6K05_02505	oxidoreductase	3	125.5	56.3	53.6	0.0959	0.9564	0	0.0237	0.44646	0	Rv3603c	-	MAV_0550	0
B6K05_02510	pantoate--beta-alanine ligase	8	285.4	361.4	473.2	0.8035	1	0	0.3021	1	0	Rv3602c	panC	MAV_0551	0
B6K05_02515	aspartate 1-decarboxylase	6	6.1	0	31.5	0.4001	1	0	0.4037	1	0	Rv3601c	panD	MAV_0552	0
B6K05_02520	type III pantothenate kinase	4	56.3	98.3	60.1	0.2668	1	0	0.8803	1	0	Rv3600c	-	MAV_0553	0
B6K05_02525	lysine--tRNA ligase	21	0	0	0	1	1	0	1	1	0	Rv3598c	lysS	MAV_0554	0
B6K05_02530	nucleoid-associated protein Lsr2	2	100	0	13.8	0.1036	0.9564	0	0.0965	1	0	Rv3597c	lsr2	MAV_0555	0
B6K05_02535	NDP-hexose 4-ketoreductase	18	6.1	0	1.8	0.13	1	0	0.4401	1	0	Rv3596c	clpC1	MAV_0556	0
B6K05_02560	serine hydrolase	14	12.7	8.3	16	0.768	1	0	0.8261	1	0	Rv3593	lpqF	MAV_0561	0
B6K05_02565	antibiotic biosynthesis monooxygenase	1	106.5	156.5	152.7	0.2085	1	0	0.7039	1	0	Rv3592	mhuD	MAV_0562	0
B6K05_02570	alpha/beta hydrolase	8	206.4	132.6	96.7	0.2	1	0	0.5897	1	0	Rv3591c	-	MAV_0564	1
B6K05_02575	adenine glycosylase	10	95.4	106.9	121	0.7826	1	0	0.4246	1	0	Rv3589	mutY	MAV_0563	0
B6K05_02580	carbonic anhydrase	4	147.9	0	7.9	0.1022	0.9564	0	0.1013	1	0	Rv3588c	canB	MAV_0565	0
B6K05_02585	hypothetical protein	7	1256.2	451.1	861.2	0.1009	0.9564	0	0.1017	1	0	Rv3587c	-	MAV_0566	0
B6K05_02590	DNA integrity scanning protein DisA	8	53.3	136.8	143.3	0.0773	0.91989	0	0.0486	0.76297	0	Rv3586	-	MAV_0567	0
B6K05_02595	DNA repair protein RadA	4	680.9	497.1	619.9	0.3536	1	0	0.7642	1	0	Rv3585	radA	MAV_0568	0
B6K05_02600	hypothetical protein	1	595.9	355.1	450.2	0.2955	1	0	0.5648	1	0	Rv3584	lpqE	MAV_0569	0
B6K05_02605	RNA polymerase-binding transcription factor CarD	6	0	0	0	1	1	0	1	1	0	Rv3583c	-	MAV_0570	0
B6K05_02610	2-C-methyl-D-erythritol 4-phosphate cytidylyltransferase	3	0	0	0	1	1	0	1	1	0	Rv3582c	ispD	MAV_0571	0
B6K05_02615	2-C-methyl-D-erythritol 2,4-cyclodiphosphate synthase	0	0	0	0	1	1	0	1	1	0	Rv3581c	ispF	MAV_0572	0
B6K05_02620	cysteine--tRNA ligase	16	0	0	0	1	1	0	1	1	0	Rv3580c	cysS1	MAV_0573	0
B6K05_02625	23S rRNA (guanosine(2251)-2'-O)-methyltransferase RlmB	5	57.1	0	0.9	0.102	0.9564	0	0.1024	1	0	Rv3579c	-	MAV_0574	0
B6K05_02645	arsenic transporter	6	92	152	152.2	0.1849	1	0	0.179	1	0	Rv3578	arsB2	MAV_0577	1
B6K05_02650	MBL fold metallo-hydrolase	9	68.1	109	93.8	0.3522	1	0	0.3327	1	0	Rv3577	-	MAV_0579	1
B6K05_02675	LacI family transcriptional regulator	10	246.5	248.7	299.9	0.969	1	0	0.3577	1	0	Rv3575c	-	MAV_0585	0
B6K05_02680	TetR family transcriptional regulator	6	14	2.2	17.2	0.0603	0.78109	0	0.583	1	0	Rv3574	kstR	MAV_0584	1
B6K05_02685	acyl-CoA dehydrogenase	12	228.8	223	205.4	0.9395	1	0	0.4693	1	0	Rv3573c	fadE34	MAV_0587	0
B6K05_02700	hypothetical protein	5	540.6	659.9	626	0.6089	1	0	0.6802	1	0	Rv3572	-	MAV_0589	0
B6K05_02705	3-ketosteroid-9-alpha-hydroxylase	10	197.1	137.4	204	0.3835	1	0	0.9314	1	0	Rv3571	kshB	MAV_0590	1
B6K05_02710	monooxygenase	14	82.7	137	111	0.1478	1	0	0.1432	1	0	Rv3570c	hsaA	MAV_0591	0
B6K05_02715	alpha/beta hydrolase	5	33.6	27.7	47.3	0.784	1	0	0.4491	1	0	Rv3569c	hsaD	MAV_0592	1
B6K05_02720	2,3-dihydroxybiphenyl 1,2-dioxygenase	7	63.5	104.1	138.4	0.32	1	0	0.1869	1	0	Rv3568c	hsaC	MAV_0593	1
B6K05_02725	monooxygenase	2	40.7	29.6	46.3	0.712	1	0	0.8806	1	0	Rv3567c	hsaB	MAV_0594	1
B6K05_02730	arylamine N-acetyltransferase	9	131.9	105.8	117.9	0.619	1	0	0.7091	1	0	Rv3566c	nat	MAV_0595	0
B6K05_02735	aspartate aminotransferase	12	51.7	45	75.8	0.7808	1	0	0.3445	1	0	Rv3565	aspB	MAV_0596	0
B6K05_02740	acyl-CoA dehydrogenase	8	100	194.2	133.5	0.0525	0.71637	0	0.1873	1	0	Rv3564	fadE33	MAV_0597	0
B6K05_02745	acyl-CoA dehydrogenase	8	114.6	112.6	116.3	0.9695	1	0	0.9694	1	0	Rv3563	fadE32	MAV_0598	0
B6K05_02750	acyl-CoA dehydrogenase	10	71.9	157.1	79.8	0.2	1	0	0.4924	1	0	Rv3562	fadE31	MAV_0599	0
B6K05_02755	fatty acid--CoA ligase	13	71.6	104.2	119.4	0.5375	1	0	0.3419	1	0	Rv3561	fadD3	MAV_0600	1
B6K05_02760	acyl-CoA dehydrogenase	9	102.5	154.7	122.1	0.1813	1	0	0.5112	1	0	Rv3560c	fadE30	MAV_0601	1
B6K05_02765	short chain dehydrogenase	7	102.9	145.1	119.1	0.5464	1	0	0.5048	1	0	Rv3559c	-	MAV_0602	1
B6K05_02770	TetR family transcriptional regulator	10	76.4	56.3	59.7	0.3457	1	0	0.4466	1	0	Rv3557c	-	MAV_0603	0
B6K05_02775	acetyl-CoA acetyltransferase	7	180.2	411.5	266.7	0.2893	1	0	0.5567	1	0	Rv3556c	fadA6	MAV_0604	1
B6K05_13960	hypothetical protein	9	125	152.4	136	0.5468	1	0	0.6948	1	0	Rv3555c	-	MAV_3234	1
B6K05_02790	2-nitropropane dioxygenase	5	35.2	24.8	25.1	0.5402	1	0	0.5038	1	0	Rv3553	-	MAV_0607	1
B6K05_02795	CoA-transferase	1	101.2	318.2	81.3	0.3992	1	0	0.6086	1	0	Rv3552	-	MAV_0608	1
B6K05_02800	acyl CoA--acetate/3-ketoacid CoA transferase subunit alpha	12	53.6	195.8	52.9	0.0118	0.24511	0	0.9707	1	0	Rv3551	-	MAV_0609	0
B6K05_02805	enoyl-CoA hydratase	4	37	72.2	54.8	0.4207	1	0	0.6693	1	0	Rv3550	echA20	MAV_0610	0
B6K05_02810	short chain dehydrogenase	9	32	61.4	32.8	0.2701	1	0	0.9449	1	0	Rv3549c	-	MAV_0611	0
B6K05_02815	short-chain dehydrogenase	6	89.6	76.7	75.5	0.7882	1	0	0.7432	1	0	Rv3548c	-	MAV_0612	1
B6K05_02820	nitroreductase family deazaflavin-dependent oxidoreductase	6	45.7	50.7	44.6	0.8098	1	0	0.7012	1	0	Rv3547	ddn	MAV_0613	0
B6K05_02835	steroid C27-monooxygenase	11	97.9	107.9	98	0.7659	1	0	0.7433	1	0	Rv3545c	cyp125	MAV_0616	0
B6K05_02840	acyl-CoA dehydrogenase	10	38.7	49.1	31.1	0.6309	1	0	0.6221	1	0	Rv3544c	fadE28	MAV_0617	1
B6K05_02845	acyl-CoA dehydrogenase	15	99.5	124.5	96.9	0.525	1	0	0.8994	1	0	Rv3543c	fadE29	MAV_0618	1
B6K05_02850	DNA-binding protein	8	83.4	165.2	118.1	0.1961	1	0	0.3128	1	0	Rv3542c	-	MAV_0619	1
B6K05_02855	beta-hydroxyacyl-ACP dehydratase	5	47.8	67.4	65.6	0.6665	1	0	0.5706	1	0	Rv3541c	-	MAV_0620	0
B6K05_02860	lipid-transfer protein	13	92.2	171	112.4	0.2554	1	0	0.6663	1	0	Rv3540c	ltp2	MAV_0621	1
B6K05_02895	3-alpha,7-alpha, 12-alpha-trihydroxy-5-beta-cholest-24-enoyl-CoA hydratase	6	51.8	74.8	78.6	0.5265	1	0	0.4818	1	0	Rv3538	-	MAV_0623	0
B6K05_02900	3-ketosteroid-delta-1-dehydrogenase	31	115.1	156.3	145	0.1998	1	0	0.4139	1	0	Rv3537	kstD	MAV_0624	1
B6K05_02905	2-keto-4-pentenoate hydratase	5	164.8	136.1	124.7	0.4198	1	0	0.8406	1	0	Rv3536c	hsaE	MAV_0625	1
B6K05_02910	acetaldehyde dehydrogenase	10	348.2	345.2	349	0.9713	1	0	0.9901	1	0	Rv3535c	hsaG	MAV_0626	0
B6K05_02915	4-hydroxy-2-oxovalerate aldolase	8	221	220.4	237.9	0.9913	1	0	0.7458	1	0	Rv3534c	hsaF	MAV_0627	0
B6K05_02925	hypothetical protein	19	135.1	120.1	156.6	0.6531	1	0	0.3975	1	0	Rv3531c	-	MAV_0629	0
B6K05_02930	short-chain dehydrogenase	11	82.1	83.8	115.1	0.9736	1	0	0.4618	1	0	Rv3530c	-	MAV_0630	0
B6K05_02935	sulfotransferase family protein	19	62.2	61.5	96.3	0.9607	1	0	0.0442	0.72073	0	Rv3529c	-	MAV_0631	0
B6K05_02940	hypothetical protein	3	178.5	328.1	286.6	0.4793	1	0	0.5468	1	0	Rv3527	-	MAV_0632	1
B6K05_02945	3-ketosteroid-9-alpha-hydroxylase	17	90.3	124.9	117.3	0.3327	1	0	0.442	1	0	Rv3526	kshA	MAV_0633	0
B6K05_02950	gamma carbonic anhydrase family protein	3	12.9	36.3	20.5	0.2498	1	0	0.5214	1	0	Rv3525c	-	MAV_0634	0
B6K05_02960	acetyl-CoA acetyltransferase	15	84.1	99	69	0.6323	1	0	0.7803	1	0	Rv3523	ltp3	MAV_0636	0
B6K05_02965	lipid-transfer protein	10	120.6	83.4	87.2	0.3211	1	0	0.3474	1	0	Rv3522	ltp4	MAV_0637	0
B6K05_02970	DNA-binding protein	14	135.5	124.6	178.4	0.7932	1	0	0.3317	1	0	Rv3521	-	MAV_0638	0
B6K05_02975	LLM class F420-dependent oxidoreductase	16	132.5	133.4	162.7	0.9848	1	0	0.7155	1	0	Rv3520c	-	MAV_0639	0
B6K05_02980	acetoacetate decarboxylase	6	82.5	98.8	89.2	0.6295	1	0	0.8735	1	0	Rv3519	-	MAV_0640	0
B6K05_02985	cytochrome P450	5	164.3	177.4	127.8	0.8894	1	0	0.616	1	0	Rv3518c	cyp142	MAV_0641	0
B6K05_02990	hypothetical protein	10	117.4	111	120	0.8928	1	0	0.9514	1	0	Rv3517	-	MAV_0642	0
B6K05_02995	enoyl-CoA hydratase	4	123.5	77.3	120	0.2851	1	0	0.9299	1	0	Rv3516	echA19	MAV_0643	0
B6K05_03000	acyl-CoA synthetase	27	122.2	123.7	124.7	0.9553	1	0	0.9173	1	0	Rv3515c	fadD19	MAV_0644	0
B6K05_03010	amidohydrolase	8	114.9	156.5	159.5	0.5876	1	0	0.458	1	0	Rv3510c	-	MAV_0646	0
B6K05_03015	acetolactate synthase large subunit	13	25.1	11.1	25.1	0.1285	1	0	0.9994	1	0	Rv3509c	ilvX	MAV_0648	0
B6K05_03030	acyl-CoA synthetase	18	69.6	61.4	64.6	0.6447	1	0	0.7687	1	0	Rv3506	fadD17	MAV_0650	0
B6K05_03035	acyl-CoA dehydrogenase	5	62.9	95.1	75.8	0.3664	1	0	0.5687	1	0	Rv3505	fadE27	MAV_0651	0
B6K05_03040	acyl-CoA dehydrogenase	15	312.5	330.4	351.5	0.7922	1	0	0.5762	1	0	Rv3504	fadE26	MAV_0652	0
B6K05_03045	ferredoxin	3	323.7	406.5	296.2	0.6064	1	0	0.8071	1	0	Rv3503c	fdxD	MAV_0653	0
B6K05_03050	3-oxoacyl-ACP reductase	6	203.1	600.2	336.8	0.1066	0.96313	0	0.2845	1	0	Rv3502c	-	MAV_0654	1
B6K05_03055	ABC transporter permease	4	126.7	273.5	217.4	0.0799	0.93176	0	0.1464	1	0	Rv3501c	yrbE4A	MAV_0655	0
B6K05_03060	ABC transporter permease	15	315.5	297.2	311.9	0.8045	1	0	0.9631	1	0	Rv3500c	yrbE4B	MAV_0656	0
B6K05_03065	MCE-family protein	14	53.5	70.2	75.1	0.5641	1	0	0.2193	1	0	Rv3499c	mce4A	MAV_0657	0
B6K05_03070	mammalian cell entry protein	10	87	111.5	101.2	0.5632	1	0	0.4902	1	0	Rv3498c	mce4B	MAV_0658	1
B6K05_03075	mammalian cell entry protein	13	117.9	156.2	139.9	0.394	1	0	0.3249	1	0	Rv3497c	mce4C	MAV_0659	1
B6K05_03085	MCE family protein	7	71.1	130.4	104.8	0.3885	1	0	0.3705	1	0	Rv3495c	lprN	MAV_0661	0
B6K05_03090	MCE family protein	19	118.8	170.8	186.3	0.1679	1	0	0.113	1	0	Rv3494c	mce4F	-	1
B6K05_03095	mammalian cell entry protein	6	67.5	109.4	147.8	0.3564	1	0	0.1392	1	0	Rv3493c	-	MAV_0663	1
B6K05_03100	mammalian cell entry protein	9	141.8	247.5	240.8	0.1497	1	0	0.1968	1	0	Rv3492c	-	MAV_0664	0
B6K05_03105	hypothetical protein	8	257.5	273	345.5	0.8648	1	0	0.4068	1	0	Rv3491	-	MAV_0665	1
B6K05_03110	trehalose-6-phosphate synthase	15	73.3	44.3	39.8	0.0612	0.78664	0	0.0036	0.10535	0	Rv3490	otsA	MAV_0666	0
B6K05_03130	short-chain dehydrogenase	6	203.5	215.7	202.3	0.9113	1	0	0.991	1	0	Rv3485c	-	MAV_0671	0
B6K05_03140	transcriptional regulator, LytR family protein	20	388.7	175.5	263.8	0	0	1	0.003	0.09124	0	Rv3484	cpsA	MAV_0673	1
B6K05_22265	hypothetical protein	4	54.8	120.6	114	0.2578	1	0	0.1948	1	0	Rv3481c	-	MAV_4839	0
B6K05_03155	alpha/beta hydrolase	3	91.3	92.8	95.1	0.9567	1	0	0.9548	1	0	Rv3473c	bpoA	MAV_0677	0
B6K05_20045	dTDP-4-dehydrorhamnose 3,5-epimerase	4	0	0	0	1	1	0	1	1	0	Rv3465	rmlC	MAV_4407	0
B6K05_20040	dTDP-glucose 4,6-dehydratase	16	0	0	0	1	1	0	1	1	0	Rv3464	rmlB	MAV_4406	0
B6K05_20030	LLM class F420-dependent oxidoreductase	10	218.1	243.2	249.6	0.785	1	0	0.683	1	0	Rv3463	-	MAV_4404	0
B6K05_20025	translation initiation factor IF-1	6	55.9	0	0	0.0999	0.9564	0	0.0966	1	0	Rv3462c	infA	MAV_4403	0
B6K05_20020	50S ribosomal protein L36	0	0	0	0	1	1	0	1	1	0	Rv3461c	rpmJ	MAV_4402	0
B6K05_20015	30S ribosomal protein S13	6	0	0	0	1	1	0	1	1	0	Rv3460c	rpsM	MAV_4401	0
B6K05_20010	30S ribosomal protein S11	1	0	0	0	1	1	0	1	1	0	Rv3459c	rpsK	MAV_4400	0
B6K05_20005	30S ribosomal protein S4	10	0	0	0	1	1	0	1	1	0	Rv3458c	rpsD	MAV_4399	0
B6K05_20000	DNA-directed RNA polymerase subunit alpha	11	180.6	8.8	10.4	0.1016	0.9564	0	0.0998	1	0	Rv3457c	rpoA	MAV_4398	0
B6K05_19995	50S ribosomal protein L17	2	0	0	0	1	1	0	1	1	0	Rv3456c	rplQ	MAV_4397	0
B6K05_19985	cutinase family protein	5	216.6	133.6	170.2	0.4663	1	0	0.6585	1	0	Rv3452	cut4	MAV_4396	0
B6K05_19980	cutinase	9	468.7	494.1	448.1	0.8555	1	0	0.8077	1	0	Rv3451	cut3	MAV_4394	0
B6K05_19975	type VII secretion protein EccB	11	182.6	231.3	231.6	0.2804	1	0	0.2128	1	0	Rv3450c	eccB4	MAV_4392	0
B6K05_19970	type VII secretion-associated serine protease mycosin	6	137.7	184	193.6	0.4622	1	0	0.3227	1	0	Rv3449	mycP4	MAV_4393	0
B6K05_19965	type VII secretion integral membrane protein EccD	9	39.5	26.9	33.1	0.6304	1	0	0.5154	1	0	Rv3448	eccD4	MAV_4391	1
B6K05_19960	type VII secretion protein EccC	18	98.8	79.9	59.5	0.6328	1	0	0.5446	1	0	Rv3447c	eccC4	MAV_4390	0
B6K05_19955	type VII secretion-associated protein	4	223.6	361.1	337.4	0.3983	1	0	0.4584	1	0	Rv3446c	-	MAV_4389	0
B6K05_19950	WXG100 family type VII secretion target	2	301.5	245.1	317.6	0.6767	1	0	0.928	1	0	Rv3445c	esxU	MAV_4388	0
B6K05_19945	WXG100 family type VII secretion target	2	90.3	58.1	54	0.1613	1	0	0.215	1	0	Rv3444c	esxT	MAV_4387	0
B6K05_19940	50S ribosomal protein L13	6	0	0	0	1	1	0	1	1	0	Rv3443c	rplM	MAV_4386	0
B6K05_19935	30S ribosomal protein S9	5	0	0	0	1	1	0	1	1	0	Rv3442c	rpsI	MAV_4385	0
B6K05_19930	phosphoglucosamine mutase	8	0	0	0	1	1	0	1	1	0	Rv3441c	mrsA	MAV_4384	0
B6K05_19925	hypothetical protein	4	133.2	115.1	97.7	0.6951	1	0	0.2828	1	0	Rv3440c	-	MAV_4383	0
B6K05_19910	hypothetical protein	5	300.8	128.2	105.6	0.0859	0.9564	0	0.0246	0.45969	0	Rv3438	-	MAV_4380	0
B6K05_19900	glutamine--fructose-6-phosphate aminotransferase	21	0	0	0	1	1	0	1	1	0	Rv3436c	glmS	MAV_4377	0
B6K05_19895	DUF4436 domain-containing protein	9	222.5	271.4	232.7	0.306	1	0	0.8024	1	0	Rv3435c	-	MAV_4376	0
B6K05_19890	hypothetical protein	8	348.2	396.3	369.7	0.5808	1	0	0.7938	1	0	Rv3434c	-	MAV_4375	1
B6K05_19885	bifunctional ADP-dependent NAD(P)H-hydrate dehydratase/NAD(P)H-hydrate epimerase	7	265.7	254.9	306.6	0.8909	1	0	0.665	1	0	Rv3433c	-	MAV_4374	0
B6K05_19880	glutamate decarboxylase	20	269.6	291.2	291.2	0.6709	1	0	0.6578	1	0	Rv3432c	gadB	MAV_4373	0
B6K05_19875	alanine racemase	13	0	0	48.1	1	1	0	0.2018	1	0	Rv3423c	alr	MAV_4372	0
B6K05_19865	tRNA (adenosine(37)-N6)-threonylcarbamoyltransferase complex ATPase subunit type 1 TsaE	2	74.1	184	90.1	0.5078	1	0	0.9001	1	0	Rv3422c	-	MAV_4370	0
B6K05_19860	tRNA (adenosine(37)-N6)-threonylcarbamoyltransferase complex dimerization subunit type 1 TsaB	5	3	30.1	5.3	0.268	1	0	0.3766	1	0	Rv3421c	-	MAV_4369	1
B6K05_19855	ribosomal-protein-alanine N-acetyltransferase RimI	10	41.1	15.6	24.6	0.1102	0.97483	0	0.9416	1	0	Rv3420c	rimI	MAV_4368	1
B6K05_19850	tRNA (adenosine(37)-N6)-threonylcarbamoyltransferase complex transferase subunit TsaD	8	47.8	73.5	34.2	0.6626	1	0	0.7788	1	0	Rv3419c	gcp	MAV_4367	0
B6K05_19845	co-chaperone GroES	4	0	0	0	1	1	0	1	1	0	Rv3418c	groES	MAV_4366	0
B6K05_19840	molecular chaperone GroEL	5	144.5	102.9	73.5	0.266	1	0	0.1669	1	0	Rv3417c	groEL1	MAV_4365	1
B6K05_19805	WhiB family transcriptional regulator	3	410.6	486.4	391	0.7525	1	0	0.8952	1	0	Rv3416	whiB3	MAV_4361	0
B6K05_19800	hypothetical protein	4	81.1	75.1	74.2	0.8815	1	0	0.8147	1	0	Rv3415c	-	MAV_4360	0
B6K05_19795	RNA polymerase sigma factor ShbA	4	211.7	305.3	350.2	0.4356	1	0	0.2224	1	0	Rv3414c	sigD	MAV_4359	1
B6K05_19790	hypothetical protein	2	862.4	707.1	712.4	0.6156	1	0	0.6023	1	0	Rv3413c	-	MAV_4358	0
B6K05_19785	hypothetical protein	7	278.1	308.3	342.5	0.6164	1	0	0.1197	1	0	Rv3412	-	MAV_4357	1
B6K05_19780	IMP dehydrogenase	10	116	16.3	6.9	0.0852	0.9564	0	0.0883	1	0	Rv3411c	guaB2	MAV_4356	0
B6K05_19770	cholesterol oxidase	17	230.3	344.5	303.1	0.1097	0.97314	0	0.2487	1	0	Rv3409c	choD	MAV_4354	0
B6K05_19760	taurine catabolism dioxygenase	11	105.6	112.6	131.8	0.8715	1	0	0.3801	1	0	Rv3406	-	MAV_4353	0
B6K05_19755	TetR family transcriptional regulator	3	9.7	38.5	10.4	0.7038	1	0	1	1	0	Rv3405c	-	MAV_4351	0
B6K05_19750	family 65 glycosyl hydrolase	29	150.7	199.6	180.5	0.1809	1	0	0.1495	1	0	Rv3401	-	MAV_4352	0
B6K05_19745	hypothetical protein	10	184.4	238.9	194.9	0.3972	1	0	0.8408	1	0	Rv3400	-	MAV_4350	1
B6K05_22040	phosphoesterase	11	111.6	115.5	130.5	0.9163	1	0	0.6052	1	0	Rv3398c	idsA1	MAV_4802	0
B6K05_17195	phytoene synthase	13	32.8	39.6	38.4	0.6278	1	0	0.666	1	0	Rv3397c	phyA	MAV_3886	0
B6K05_19735	GMP synthase (glutamine-hydrolyzing)	10	0	0	0	1	1	0	1	1	0	Rv3396c	guaA	MAV_4348	0
B6K05_19730	hypothetical protein	2	84.2	24.4	63.1	0.106	0.95957	0	0.6328	1	0	Rv3395c	-	MAV_4346	0
B6K05_19725	DNA polymerase	7	18.8	30.1	6.3	0.6179	1	0	0.2429	1	0	Rv3394c	-	MAV_4344	1
B6K05_19710	nucleoside hydrolase	6	94.7	68.1	90.2	0.4236	1	0	0.9	1	0	Rv3393	iunH	MAV_4342	0
B6K05_00805	SAM-dependent methyltransferase	11	530.5	287.7	435.5	0.0223	0.40374	0	0.4711	1	0	Rv3392c	cmaA1	MAV_0130	0
B6K05_19700	short chain dehydrogenase	24	130.1	116	131.9	0.6728	1	0	0.7979	1	0	Rv3391	acrA1	MAV_4340	0
B6K05_19695	histidine phosphatase family protein	6	226.3	264.8	198.1	0.5315	1	0	0.492	1	0	Rv3390	lpqD	MAV_4339	0
B6K05_19690	dehydrogenase	7	53.4	103.8	104.8	0.1022	0.9564	0	0.0302	0.54465	0	Rv3389c	htdY	MAV_4337	1
B6K05_03985	prevent-host-death family protein	4	123.5	239.9	219.6	0.4938	1	0	0.3795	1	0	Rv3385c	vapB46	-	0
B6K05_03980	VapC toxin family PIN domain ribonuclease	7	489.6	518.3	521.6	0.8183	1	0	0.7445	1	0	Rv3384c	vapC46	-	0
B6K05_19685	trehalose-phosphatase	5	0	0	0	1	1	0	1	1	0	Rv3372	otsB2	MAV_4338	0
B6K05_19680	diacylglycerol O-acyltransferase	4	38.1	25.2	40.1	0.6654	1	0	0.9236	1	0	Rv3371	-	MAV_4336	1
B6K05_19675	error-prone DNA polymerase	26	128.6	88.2	100	0.0836	0.9564	0	0.1343	1	0	Rv3370c	dnaE2	MAV_4335	0
B6K05_19670	nitroreductase	6	112.1	106	137.8	0.8519	1	0	0.4069	1	0	Rv3368c	-	MAV_4334	0
B6K05_19665	tRNA (uridine(34)/cytosine(34)/5- carboxymethylaminomethyluridine(34)-2'-O)- methyltransferase TrmL	4	336.4	302	316.7	0.6768	1	0	0.8045	1	0	Rv3366	spoU	MAV_4333	0
B6K05_19655	ATP-binding protein	8	564.5	400	346.9	0.4178	1	0	0.2328	1	0	Rv3365c	-	MAV_4331	0
B6K05_19650	dynein regulation protein LC7	2	237.1	304.2	409.5	0.6594	1	0	0.2636	1	0	Rv3364c	-	MAV_4330	0
B6K05_19645	hypothetical protein	5	316	262.3	308.3	0.4148	1	0	0.9035	1	0	Rv3363c	-	MAV_4329	0
B6K05_19640	ATP-binding protein	4	417.4	281.1	446.9	0.3278	1	0	0.8626	1	0	Rv3362c	-	MAV_4328	0
B6K05_19615	NADH:flavin oxidoreductase	10	368.9	330.2	360.6	0.6885	1	0	0.9342	1	0	Rv3359	-	MAV_4324	0
B6K05_19610	bifunctional 5,10-methylene-tetrahydrofolate dehydrogenase/5,10-methylene-tetrahydrofolate cyclohydrolase	4	0	0	0.9	1	1	0	1	1	0	Rv3356c	folD	MAV_4323	0
B6K05_19605	hypothetical protein	1	0	0	0	1	1	0	1	1	0	Rv3355c	-	MAV_4322	0
B6K05_19600	hypothetical protein	1	129.2	49.7	85.5	0.1999	1	0	0.7012	1	0	Rv3354	-	MAV_4321	0
B6K05_19590	SAM-dependent methyltransferase	6	51.2	42.5	74	0.6507	1	0	0.3825	1	0	Rv3342	-	MAV_4317	1
B6K05_19585	homoserine O-acetyltransferase	10	0	0	0	1	1	0	1	1	0	Rv3341	metA	MAV_4316	0
B6K05_19580	bifunctional o-acetylhomoserine/o-acetylserine sulfhydrylase	13	0	0	0	1	1	0	1	1	0	Rv3340	metC	MAV_4315	1
B6K05_19570	isocitrate dehydrogenase	18	136	109.1	108.8	0.3459	1	0	0.3094	1	0	Rv3339c	icd1	MAV_4311	0
B6K05_19565	alpha/beta hydrolase	4	154.6	197.1	155.5	0.559	1	0	0.9867	1	0	Rv3338	-	MAV_4312	0
B6K05_19560	tryptophan--tRNA ligase	7	0	0	0	1	1	0	1	1	0	Rv3336c	trpS	MAV_4310	0
B6K05_19555	inner membrane protein YhjD	10	72.3	67.7	47.7	0.9019	1	0	0.7901	1	0	Rv3335c	-	-	0
B6K05_10320	heavy metal-responsive transcriptional regulator	4	205.4	186	213.5	0.7786	1	0	0.9431	1	0	Rv3334	-	-	0
B6K05_10325	hypothetical protein	18	227.1	305.7	279.8	0.2637	1	0	0.2427	1	0	Rv3333c	-	-	0
B6K05_19545	N-acetylglucosamine-6-phosphate deacetylase	4	70.8	130.6	44.5	0.1996	1	0	0.4722	1	0	Rv3332	nagA	MAV_4307	0
B6K05_19540	MFS transporter	16	12.9	12.5	0.9	1	1	0	0.3939	1	0	Rv3331	sugI	MAV_4306	0
B6K05_19535	D-alanyl-D-alanine carboxypeptidase	10	0	8.8	0.9	1	1	0	0.2277	1	0	Rv3330	dacB1	MAV_4305	0
B6K05_19525	aspartate aminotransferase family protein	19	119	102.3	106.5	0.4852	1	0	0.5854	1	0	Rv3329	-	MAV_4304	0
B6K05_19520	RNA polymerase sigma factor SigJ	9	108.9	129.4	126.6	0.7485	1	0	0.7598	1	0	Rv3328c	sigJ	MAV_4301	0
B6K05_19515	transposase	7	108.3	81	125.9	0.3677	1	0	0.9862	1	0	Rv3327	-	MAV_4302	0
B6K05_19510	succinate dehydrogenase iron-sulfur subunit	8	206.1	296.9	264.2	0.3526	1	0	0.5228	1	0	Rv3319	sdhB	MAV_4300	0
B6K05_19505	succinate dehydrogenase flavoprotein subunit	22	157.3	200.2	161.1	0.4991	1	0	0.6994	1	0	Rv3318	sdhA	MAV_4299	0
B6K05_19500	succinate dehydrogenase	5	289.9	248.9	241.3	0.5567	1	0	0.4636	1	0	Rv3317	sdhD	MAV_4298	0
B6K05_19495	succinate dehydrogenase, cytochrome b556 subunit	5	125.6	148.8	194.8	0.7358	1	0	0.4065	1	0	Rv3316	sdhC	MAV_4297	1
B6K05_19490	cytidine deaminase	5	152.5	316.5	154.5	0.08	0.93176	0	0.918	1	0	Rv3315c	cdd	MAV_4296	0
B6K05_19485	thymidine phosphorylase	6	190.5	135.5	181	0.2969	1	0	0.8718	1	0	Rv3314c	deoA	MAV_4295	0
B6K05_19445	primosomal protein	10	716.9	305.4	392.7	0.0123	0.25324	0	0.0643	0.92915	0	Rv3311	-	MAV_4288	1
B6K05_19440	acid phosphatase	11	146.8	162	192.6	0.7722	1	0	0.272	1	0	Rv3310	sapM	MAV_4287	0
B6K05_19435	uracil phosphoribosyltransferase	6	40.4	55.5	72.5	0.5018	1	0	0.1437	1	0	Rv3309c	upp	MAV_4285	0
B6K05_19425	purine-nucleoside phosphorylase	4	72.3	120.6	57.5	0.1292	1	0	0.4445	1	0	Rv3307	deoD	MAV_4284	0
B6K05_19415	peptidase M20	7	231	304	268.9	0.6831	1	0	0.6167	1	0	Rv3306c	amiB1	MAV_4282	0
B6K05_19410	N-acyl-L-amino acid amidohydrolase	7	131	105.8	131.3	0.5965	1	0	0.9937	1	0	Rv3305c	amiA1	MAV_4281	1
B6K05_19405	gamma-glutamylcyclotransferase	6	292.8	386.1	348.6	0.3672	1	0	0.5557	1	0	Rv3304	-	MAV_4280	0
B6K05_19400	NAD(P)H-quinone dehydrogenase	10	119.7	68.6	60.9	0.0442	0.65498	0	0.0294	0.53646	0	Rv3303c	lpdA	-	1
B6K05_19395	glycerol-3-phosphate dehydrogenase	21	0	0	0	1	1	0	1	1	0	Rv3302c	glpD2	MAV_4278	0
B6K05_19390	pseudouridine synthase	8	91.6	64.9	99.3	0.5919	1	0	0.8986	1	0	Rv3300c	-	MAV_4277	1
B6K05_19355	esterase	8	298.4	304.5	309.3	0.9629	1	0	0.9317	1	0	Rv3298c	lpqC	MAV_4268	0
B6K05_19350	DNA glycosylase	3	161.6	168.8	222.1	0.7954	1	0	0.1476	1	0	Rv3297	nei	-	0
B6K05_19345	ATP-dependent helicase	26	114.8	131.9	120.2	0.5934	1	0	0.6936	1	0	Rv3296	lhr	MAV_4267	0
B6K05_19340	TetR family transcriptional regulator	10	443.5	640.5	549	0.1712	1	0	0.3616	1	0	Rv3295	-	MAV_4266	0
B6K05_19335	aldehyde dehydrogenase family protein	13	296.1	446.3	355.8	0.1794	1	0	0.473	1	0	Rv3293	pcd	MAV_4265	0
B6K05_19330	DUF1338 domain-containing protein	16	93.8	99.4	99.9	0.8097	1	0	0.5737	1	0	Rv3292	-	MAV_4264	0
B6K05_19325	AsnC family transcriptional regulator	7	369	307.3	402.6	0.618	1	0	0.838	1	0	Rv3291c	lrpA	MAV_4263	1
B6K05_19320	L-lysine 6-transaminase	8	326.7	269.1	231.4	0.5293	1	0	0.2683	1	0	Rv3290c	lat	MAV_4262	0
B6K05_19315	hypothetical protein	1	314.2	619.1	494.1	0.1971	1	0	0.2023	1	0	Rv3289c	-	MAV_4261	0
B6K05_19310	UsfY protein	4	311.9	264.5	364	0.6512	1	0	0.7131	1	0	Rv3288c	usfY	MAV_4260	0
B6K05_19305	anti-sigma factor	2	615.9	725	651.4	0.3524	1	0	0.87	1	0	Rv3287c	rsbW	MAV_4258	0
B6K05_19300	B/F/G family RNA polymerase sigma-70 factor	3	259.4	422	350.7	0.4557	1	0	0.6856	1	0	Rv3286c	sigF	MAV_4256	1
B6K05_19290	acetyl-/propionyl-CoA carboxylase subunit alpha	11	0	0	0	1	1	0	1	1	0	Rv3285	accA3	MAV_4255	0
B6K05_19285	cysteine desufuration protein SufE	1	217.1	176.2	152.3	0.6958	1	0	0.4911	1	0	Rv3284	-	MAV_4254	0
B6K05_19280	sulfurtransferase	12	280.6	223.3	218.9	0.3585	1	0	0.5211	1	0	Rv3283	sseA	MAV_4253	1
B6K05_19275	septum formation inhibitor Maf	3	65.2	162.2	87.9	0.0375	0.58513	0	0.2529	1	0	Rv3282	-	MAV_4252	1
B6K05_19270	hypothetical protein	1	24.7	0	5.2	0.1029	0.9564	0	0.0986	1	0	Rv3281	accE5	MAV_4251	0
B6K05_19265	methylmalonyl-CoA carboxyltransferase	21	0	0	0	1	1	0	1	1	0	Rv3280	accD5	MAV_4250	0
B6K05_19255	biotin--[acetyl-CoA-carboxylase] ligase	2	0	0	0	1	1	0	1	1	0	Rv3279c	birA	MAV_4248	0
B6K05_19250	hypothetical protein	4	246.1	279.4	157.2	0.7218	1	0	0.7465	1	0	Rv3278c	-	MAV_4246	0
B6K05_19245	hypothetical protein	8	44.9	8.3	28.9	0.303	1	0	0.6954	1	0	Rv3277	-	MAV_4247	0
B6K05_19240	5-(carboxyamino)imidazole ribonucleotide synthase	7	87.9	0	5.2	0.0941	0.9564	0	0.105	1	0	Rv3276c	purK	MAV_4245	0
B6K05_19235	5-(carboxyamino)imidazole ribonucleotide mutase	3	65	22	25.8	0.1575	1	0	0.0876	1	0	Rv3275c	purE	MAV_4244	0
B6K05_20905	transporter	3	408.2	341.9	408.5	0.4584	1	0	0.9985	1	0	Rv3273	-	MAV_4578	0
B6K05_19200	CoA transferase	11	108.2	132.4	150	0.5376	1	0	0.4158	1	0	Rv3272	-	MAV_4237	0
B6K05_10355	hypothetical protein	3	301.5	346.5	294	0.6998	1	0	0.9185	1	0	Rv3271c	-	-	0
B6K05_19190	copper-translocating P-type ATPase	13	87.8	63.1	115.9	0.4595	1	0	0.4967	1	0	Rv3270	ctpC	MAV_4235	1
B6K05_19185	hypothetical protein	2	28.3	19.4	41.5	0.7887	1	0	0.3731	1	0	Rv3269	-	MAV_4234	0
B6K05_19180	TIGR03089 family protein	3	197.5	278.6	290.5	0.3697	1	0	0.1603	1	0	Rv3268	-	MAV_4233	1
B6K05_19170	NAD(P)-dependent oxidoreductase	13	34	28	35.4	0.826	1	0	0.6115	1	0	Rv3266c	rmlD	MAV_4231	0
B6K05_19165	dTDP-Rha--alpha-D-GlcNAc-pyrophosphate polyprenol alpha-3-L-rhamnosyltransferase	12	6.5	25.4	18.5	0.5011	1	0	0.8949	1	0	Rv3265c	wbbL1	MAV_4230	0
B6K05_19160	GDP-mannose pyrophosphorylase	6	187.9	90.2	134.6	0.1054	0.95786	0	0.5027	1	0	Rv3264c	manB	MAV_4228	0
B6K05_19150	SAM-dependent methyltransferase	8	119.1	156.4	134.8	0.6186	1	0	0.6591	1	0	Rv3263	-	MAV_4226	0
B6K05_19145	coenzyme F420-0:L-glutamate ligase	6	25	14.8	12.4	0.3968	1	0	0.2112	1	0	Rv3262	fbiB	MAV_4225	1
B6K05_19130	WhiB family transcriptional regulator	1	0	0	0	1	1	0	1	1	0	Rv3260c	whiB2	MAV_4223	0
B6K05_19125	exonuclease	3	414.2	54.1	59.1	0.011	0.23371	0	0.0105	0.24186	0	Rv3259	-	MAV_4222	0
B6K05_19115	phosphomannomutase/phosphoglucomutase	14	0	0	0	1	1	0	1	1	0	Rv3257c	pmmA	-	0
B6K05_19110	TobH protein	4	43.7	20.2	26.7	0.154	1	0	0.3243	1	0	Rv3256c	-	MAV_4219	0
B6K05_19105	mannose-6-phosphate isomerase, class I	11	0	0	0	1	1	0	1	1	0	Rv3255c	manA	MAV_4217	0
B6K05_19100	oxidoreductase	10	481.7	627.2	559.3	0.2964	1	0	0.301	1	0	Rv3254	-	MAV_4218	0
B6K05_19095	amino acid permease	13	21.6	11.7	8.5	0.3635	1	0	0.1024	1	0	Rv3253c	-	MAV_4216	0
B6K05_19090	alkane 1-monooxygenase	20	296	276.1	278.5	0.7813	1	0	0.7976	1	0	Rv3252c	alkB	MAV_4215	0
B6K05_19085	rubredoxin	3	69.2	172.6	101.2	0.3891	1	0	0.5784	1	0	Rv3251c	rubA	MAV_4214	0
B6K05_19080	rubredoxin	2	68.8	38.8	36.6	0.4978	1	0	0.9608	1	0	Rv3250c	rubB	MAV_4213	0
B6K05_19075	TetR family transcriptional regulator	6	503.8	455.8	424.9	0.8201	1	0	0.6805	1	0	Rv3249c	-	MAV_4212	1
B6K05_19070	adenosylhomocysteinase	15	6.1	0	0.4	0.3959	1	0	0.4028	1	0	Rv3248c	sahH	MAV_4211	0
B6K05_19065	thymidylate kinase	8	0	0	0	1	1	0	1	1	0	Rv3247c	tmk	MAV_4210	0
B6K05_19060	DNA-binding response regulator	4	18.2	0	0	0.3908	1	0	0.4004	1	0	Rv3246c	mtrA	MAV_4209	0
B6K05_19050	hypothetical protein	11	59.1	43.8	63.5	0.6757	1	0	0.9714	1	0	Rv3244c	lpqB	-	0
B6K05_19045	phosphoribosyltransferase	1	0	0	4.4	1	1	0	1	1	0	Rv3242c	-	MAV_4206	0
B6K05_19040	ribosomal subunit interface protein	10	212	177.4	192.7	0.5792	1	0	0.7	1	0	Rv3241c	-	MAV_4204	0
B6K05_19035	preprotein translocase subunit SecA	35	164.4	130.7	20.5	0.7978	1	0	0.2072	1	0	Rv3240c	secA1	-	0
B6K05_19020	hypothetical protein	16	90	78.8	74	0.8096	1	0	0.7059	1	0	Rv3238c	-	MAV_4200	0
B6K05_19015	potassium transporter TrkA	4	312.3	241.2	237.6	0.668	1	0	0.6101	1	0	Rv3237c	-	MAV_4199	0
B6K05_19010	cation/H(+) antiporter	10	307	111.6	168.8	0.0622	0.79729	0	0.242	1	0	Rv3236c	-	MAV_4198	0
B6K05_19005	hypothetical protein	3	49.4	64.2	67.3	0.5564	1	0	0.4336	1	0	Rv3235	-	MAV_4197	0
B6K05_19000	wax ester/triacylglycerol synthase family O-acyltransferase	18	369.7	304.1	374.2	0.3607	1	0	0.9566	1	0	Rv3234c	tgs3	MAV_4196	0
B6K05_18995	polyphosphate kinase 2	18	262.5	265.3	292	0.9657	1	0	0.6775	1	0	Rv3232c	ppk2	MAV_4195	0
B6K05_18990	hypothetical protein	5	99.7	184.1	133.8	0.1438	1	0	0.3583	1	0	Rv3231c	-	MAV_4194	0
B6K05_18985	stearoyl-CoA 9-desaturase	8	34.3	4.4	3.5	0.0049	0.12666	0	0.0052	0.1367	0	Rv3230c	-	MAV_4193	0
B6K05_18980	stearoyl-CoA 9-desaturase	14	6.2	7.9	4.1	0.8408	1	0	0.9131	1	0	Rv3229c	desA3	MAV_4192	0
B6K05_18935	ribosome small subunit-dependent GTPase A	2	15.6	7.5	8.7	0.4164	1	0	0.3155	1	0	Rv3228	-	MAV_4184	0
B6K05_18930	3-phosphoshikimate 1-carboxyvinyltransferase	7	82.6	134.4	76.4	0.4918	1	0	0.8973	1	0	Rv3227	aroA	MAV_4182	0
B6K05_18925	hypothetical protein	4	245.8	281.9	277.7	0.5218	1	0	0.4482	1	0	Rv3226c	-	MAV_4181	0
B6K05_18880	short chain dehydrogenase	10	104.4	45.3	59.5	0.0517	0.71595	0	0.2883	1	0	Rv3224	-	MAV_4172	0
B6K05_18875	RNA polymerase subunit sigma	13	376.1	292.9	280.2	0.2377	1	0	0.1043	1	0	Rv3223c	sigH	MAV_4171	1
B6K05_18865	acetyl-CoA carboxylase biotin carboxyl carrier protein subunit	0	0	0	0	1	1	0	1	1	0	Rv3221c	TB7.3	MAV_4169	0
B6K05_18870	mycothiol system anti-sigma-R factor	1	0	0	0	1	1	0	1	1	0	Rv3221A	rshA	-	0
B6K05_18860	ATPase	5	55.9	41.1	41.2	0.4915	1	0	0.5179	1	0	Rv3220c	-	MAV_4168	0
B6K05_18855	WhiB family transcriptional regulator	1	0	0	0	1	1	0	1	1	0	Rv3219	whiB1	MAV_4167	0
B6K05_18850	diacylglycerol kinase	6	222.3	166.4	139.4	0.4925	1	0	0.1983	1	0	Rv3218	-	MAV_4166	0
B6K05_18845	hypothetical protein	1	192.8	143.1	29.9	0.6007	1	0	0.1042	1	0	Rv3217c	-	MAV_4164	0
B6K05_18835	isochorismate synthase	9	47.8	2.8	10.7	0.0001	0.00517	1	0.0162	0.33651	0	Rv3215	entC	MAV_4163	0
B6K05_18830	acid phosphatase	2	112.4	102.1	87.3	0.9302	1	0	0.5444	1	0	Rv3214	gpm2	MAV_4162	1
B6K05_18825	chromosome partitioning protein	8	133.3	231.6	204.2	0.1446	1	0	0.2382	1	0	Rv3213c	-	MAV_4161	0
B6K05_18805	hypothetical protein	7	376.5	232	303.6	0.1053	0.95786	0	0.3649	1	0	Rv3209	-	MAV_4157	1
B6K05_18800	ATP-binding protein	3	220.2	168.8	228.5	0.5632	1	0	0.9118	1	0	Rv3208A	TB9.4	MAV_4156	0
B6K05_18795	TetR family transcriptional regulator	8	0	0	1.8	1	1	0	1	1	0	Rv3208	-	MAV_4155	0
B6K05_18785	adenylyltransferase/sulfurtransferase MoeZ	13	82.6	103.5	79.1	0.9039	1	0	0.8337	1	0	Rv3206c	moeB1	MAV_4153	0
B6K05_18780	TIGR02569 family protein	7	95	63.3	59.1	0.3959	1	0	0.6389	1	0	Rv3205c	-	MAV_4151	1
B6K05_18775	DNA methyltransferase	1	38.1	15	18.3	0.3041	1	0	0.4029	1	0	Rv3204	-	MAV_4152	0
B6K05_18770	alpha/beta hydrolase	6	42.8	27.1	31.9	0.4035	1	0	0.5707	1	0	Rv3203	lipV	MAV_4150	0
B6K05_18750	ATP-dependent DNA helicase	20	67.4	35.6	30.6	0.0178	0.34225	0	0.0094	0.2243	0	Rv3201c	-	MAV_4147	0
B6K05_18745	potassium transporter Kef	9	145.3	187.3	165	0.4231	1	0	0.629	1	0	Rv3200c	-	MAV_4146	1
B6K05_18740	NADH pyrophosphatase	1	138.9	125.1	104	0.7989	1	0	0.4007	1	0	Rv3199c	nudC	MAV_4145	0
B6K05_18730	ATP-dependent DNA helicase	18	267.6	119.4	264.7	0.0379	0.58548	0	0.9719	1	0	Rv3198c	uvrD2	MAV_4143	0
B6K05_18735	glutaredoxin-like protein	4	243.2	284.8	313.3	0.6546	1	0	0.4964	1	0	Rv3198A	-	MAV_4144	0
B6K05_18720	WhiB family transcriptional regulator	0	0	0	0	1	1	0	1	1	0	Rv3197A	whiB7	MAV_4142	0
B6K05_18715	ABC transporter ATP-binding protein	11	358.3	425.4	473.3	0.6041	1	0	0.3814	1	0	Rv3197	-	MAV_4141	0
B6K05_18710	cyclodehydratase	2	404.1	741.3	475.4	0.1853	1	0	0.3546	1	0	Rv3196	-	MAV_4140	0
B6K05_18705	hydrolase	7	204.5	164.9	141.9	0.5824	1	0	0.3828	1	0	Rv3195	-	MAV_4139	0
B6K05_18700	PDZ domain-containing protein	7	90.6	53.3	42.8	0.1175	0.99455	0	0.0195	0.38775	0	Rv3194c	-	MAV_4138	1
B6K05_09390	LLM class F420-dependent oxidoreductase	15	58	50.2	41.3	0.7465	1	0	0.9631	1	0	Rv3192	-	MAV_2121	0
B6K05_21955	short-chain dehydrogenase	9	30.2	64.4	38.5	0.4704	1	0	0.3595	1	0	Rv3174	-	-	0
B6K05_09280	TetR family transcriptional regulator	10	97.8	115.9	121.6	0.8176	1	0	0.649	1	0	Rv3173c	-	MAV_2097	0
B6K05_18335	alpha/beta hydrolase	8	17.5	31.5	26.2	0.6063	1	0	0.5651	1	0	Rv3171c	hpx	MAV_4061	1
B6K05_18330	monooxygenase	7	78.2	96.8	141.3	0.4773	1	0	0.0475	0.75176	0	Rv3170	aofH	MAV_4062	0
B6K05_18315	hypothetical protein	13	61.1	56.8	43.5	0.8622	1	0	0.6887	1	0	Rv3169	-	MAV_4060	1
B6K05_18310	aminoglycoside phosphotransferase	14	93.1	88.8	70.9	0.9269	1	0	0.7063	1	0	Rv3168	-	MAV_4058	1
B6K05_18305	TetR family transcriptional regulator	5	6.1	23.3	15.9	0.506	1	0	0.4992	1	0	Rv3167c	-	MAV_4057	0
B6K05_18280	hypothetical protein	2	206.7	389.3	254	0.5014	1	0	0.7303	1	0	Rv3166c	-	MAV_4054	1
B6K05_18275	hypothetical protein	2	43.9	44.6	57.6	0.9755	1	0	0.8393	1	0	Rv3165c	-	MAV_4053	0
B6K05_18270	ATPase	8	124.7	141	127.1	0.7389	1	0	0.6052	1	0	Rv3164c	moxR3	MAV_4052	1
B6K05_18265	DUF58 domain-containing protein	8	80.8	73.1	43.7	0.895	1	0	0.7677	1	0	Rv3163c	-	MAV_4050	0
B6K05_18260	hypothetical protein	5	21.5	28.2	16.2	0.7139	1	0	0.9132	1	0	Rv3162c	-	MAV_4049	0
B6K05_04460	(2Fe-2S)-binding protein	23	96.2	95.7	97.5	0.9825	1	0	0.953	1	0	Rv3161c	-	MAV_0905	0
B6K05_18245	NADH-quinone oxidoreductase subunit N	18	6.5	0	2.2	0.3964	1	0	0.7297	1	0	Rv3158	nuoN	MAV_4047	0
B6K05_18240	NADH-quinone oxidoreductase subunit M	20	6.1	0	0.9	0.3972	1	0	0.4046	1	0	Rv3157	nuoM	MAV_4045	0
B6K05_18235	NADH-quinone oxidoreductase subunit L	23	6.1	0	0.4	0.3973	1	0	0.3993	1	0	Rv3156	nuoL	MAV_4044	0
B6K05_18230	NADH-quinone oxidoreductase subunit K	4	0	0	0	1	1	0	1	1	0	Rv3155	nuoK	MAV_4043	0
B6K05_18225	NADH:ubiquinone oxidoreductase subunit J	7	6.5	0	0.4	0.4019	1	0	0.3975	1	0	Rv3154	nuoJ	MAV_4042	0
B6K05_18220	NADH-quinone oxidoreductase subunit I	14	15.2	4.4	3.5	0.7218	1	0	0.5874	1	0	Rv3153	nuoI	MAV_4041	0
B6K05_18215	NADH-quinone oxidoreductase subunit H	14	32.4	4.4	3.2	0.2367	1	0	0.2355	1	0	Rv3152	nuoH	MAV_4040	0
B6K05_18210	NADH-quinone oxidoreductase subunit G	11	0	0	0.9	1	1	0	1	1	0	Rv3151	nuoG	MAV_4039	1
B6K05_18205	NADH oxidoreductase (quinone) subunit F	22	14.4	2.8	2.2	0.2008	1	0	0.0343	0.59774	0	Rv3150	nuoF	MAV_4038	1
B6K05_18200	NADH-quinone oxidoreductase subunit E	7	0	15	5.2	1	1	0	1	1	0	Rv3149	nuoE	MAV_4037	0
B6K05_18195	NADH-quinone oxidoreductase subunit D	17	0	0	0	1	1	0	1	1	0	Rv3148	nuoD	MAV_4036	1
B6K05_18190	NADH-quinone oxidoreductase subunit C	14	18.4	0	4.8	0.0303	0.50504	0	0.1575	1	0	Rv3147	nuoC	MAV_4035	1
B6K05_18185	NADH-quinone oxidoreductase subunit B	5	0	0	3.5	1	1	0	1	1	0	Rv3146	nuoB	MAV_4034	0
B6K05_18180	NADH-quinone oxidoreductase subunit A	9	4.2	11.4	6.9	0.3556	1	0	0.4036	1	0	Rv3145	nuoA	MAV_4033	0
B6K05_18175	hypothetical protein	2	19	0	11.3	0.1037	0.9564	0	0.6007	1	0	Rv3143	-	MAV_4032	0
B6K05_16780	hypothetical protein	5	145.9	175.1	167.2	0.6185	1	0	0.7659	1	0	Rv3142c	-	MAV_3802	0
B6K05_18120	NADPH:quinone oxidoreductase	6	99.1	71.4	109.5	0.6498	1	0	0.8848	1	0	Rv3141	fadB4	MAV_4021	0
B6K05_18115	acyl-CoA dehydrogenase	7	53.3	35.6	44.3	0.3241	1	0	0.9273	1	0	Rv3140	fadE23	MAV_4019	0
B6K05_18110	butyryl-CoA dehydrogenase	14	122.8	155.5	120.1	0.4509	1	0	0.9372	1	0	Rv3139	fadE24	MAV_4018	1
B6K05_18105	histidinol-phosphatase	3	0	0	0	1	1	0	1	1	0	Rv3137	-	MAV_4017	0
B6K05_18100	hypothetical protein	3	110.3	100.6	106.1	0.8451	1	0	0.9144	1	0	Rv3136A	-	MAV_4016	0
B6K05_18095	PPE family protein	11	65	39.3	45.2	0.2759	1	0	0.3673	1	0	Rv3136	PPE51	MAV_4015	0
B6K05_18070	universal stress protein	6	37.5	64.5	39.1	0.4837	1	0	0.6521	1	0	Rv3134c	-	MAV_4010	0
B6K05_18575	DNA-binding response regulator	2	308.1	479.8	178.9	0.7018	1	0	0.3013	1	0	Rv3133c	devR	MAV_4109	0
B6K05_18570	histidine kinase	4	179.4	118.4	122	0.1144	0.98941	0	0.2769	1	0	Rv3132c	devS	MAV_4108	1
B6K05_11190	NAD(P)H nitroreductase	8	29.6	17.9	29.5	0.6395	1	0	0.9993	1	0	Rv3131	-	MAV_2502	1
B6K05_18060	pyridoxamine 5'-phosphate oxidase	3	117.6	118.2	111.4	0.9923	1	0	0.8953	1	0	Rv3129	-	MAV_4009	0
B6K05_09010	PPE family protein	6	251.1	167.9	162.2	0.3448	1	0	0.2454	1	0	Rv3125c	PPE49	-	0
B6K05_12680	cytochrome P450	10	60.1	67.2	83.9	0.8421	1	0	0.1664	1	0	Rv3121	cyp141	MAV_2968	0
B6K05_03460	hypothetical protein	2	1504.8	1120.3	733.5	0.3962	1	0	0.0983	1	0	Rv3118	sseC1	MAV_0755	0
B6K05_03465	sulfurtransferase	12	350.6	409.9	329	0.4749	1	0	0.7341	1	0	Rv3117	cysA3	MAV_0756	0
B6K05_04145	IS256 family transposase	16	324.2	372.6	378.9	0.5303	1	0	0.3073	1	0	Rv3115	-	MAV_4291	0
B6K05_18055	NADP oxidoreductase	8	186.5	208.3	255.9	0.7077	1	0	0.2032	1	0	Rv3106	fprA	MAV_4007	1
B6K05_18050	peptide chain release factor 2	15	0	0	0	1	1	0	1	1	0	Rv3105c	prfB	MAV_4006	0
B6K05_18045	mechanosensitive ion channel protein MscS	1	558	722.7	673.9	0.1987	1	0	0.1696	1	0	Rv3104c	-	MAV_4005	0
B6K05_18040	hypothetical protein	6	495.5	417.9	507.6	0.5376	1	0	0.929	1	0	Rv3103c	-	MAV_4004	0
B6K05_18035	cell division ATP-binding protein FtsE	6	0	0	0	1	1	0	1	1	0	Rv3102c	ftsE	MAV_4003	1
B6K05_18030	ABC transporter permease	10	18.6	0	0	0.1013	0.9564	0	0.0966	1	0	Rv3101c	ftsX	MAV_4002	1
B6K05_18025	SsrA-binding protein	11	19.4	0	0	0.4046	1	0	0.4058	1	0	Rv3100c	smpB	MAV_4001	0
B6K05_18015	hypothetical protein	2	566.5	612.9	562.2	0.8482	1	0	0.9661	1	0	Rv3099c	-	-	0
B6K05_09875	1,4-beta-xylanase	8	233.6	269.7	254.4	0.6527	1	0	0.7893	1	0	Rv3096	-	-	0
B6K05_18940	transcriptional regulator	6	127	162.2	97.4	0.573	1	0	0.5511	1	0	Rv3095	-	MAV_4183	0
B6K05_16055	acyl-CoA dehydrogenase	16	32	43.7	30	0.4665	1	0	0.836	1	0	Rv3089	fadD13	MAV_3658	0
B6K05_17650	CoA ester lyase	7	195.5	196.1	168.6	0.9942	1	0	0.6902	1	0	Rv3075c	-	MAV_3981	0
B6K05_17645	HNH endonuclease	11	56	23.5	34.5	0.0502	0.7077	0	0.6612	1	0	Rv3074	-	MAV_3980	0
B6K05_17640	hypothetical protein	3	159.8	91.1	146.6	0.2336	1	0	0.823	1	0	Rv3073c	-	MAV_3979	0
B6K05_24000	hypothetical protein	8	289.3	311.7	324.7	0.785	1	0	0.6051	1	0	Rv3071	-	MAV_5270	1
B6K05_17630	camphor resistance protein CrcB	1	19.4	38.3	109.7	0.8978	1	0	0.0966	1	0	Rv3070	-	MAV_3977	0
B6K05_17625	camphor resistance protein CrcB	5	94.3	98.2	150.8	0.9522	1	0	0.3429	1	0	Rv3069	-	MAV_3976	0
B6K05_17620	phosphoglucomutase, alpha-D-glucose phosphate-specific	22	172.4	169.5	199.8	0.9345	1	0	0.4083	1	0	Rv3068c	pgmA	-	0
B6K05_17495	multidrug SMR transporter	4	673.7	565	319.6	0.7951	1	0	0.9527	1	0	Rv3065	mmr	MAV_3949	0
B6K05_17445	carbon starvation protein A	18	94.3	124.1	92.1	0.4081	1	0	0.8495	1	0	Rv3063	cstA	MAV_3938	0
B6K05_17440	ATP-dependent DNA ligase	8	104.5	74.1	81.2	0.5524	1	0	0.6704	1	0	Rv3062	ligB	MAV_3937	0
B6K05_17430	acyl-CoA dehydrogenase	10	126	151.7	144.3	0.7833	1	0	0.7557	1	0	Rv3061c	fadE22	MAV_3935	0
B6K05_17415	GntR family transcriptional regulator	10	201.4	164.6	208.2	0.5939	1	0	0.9249	1	0	Rv3060c	-	MAV_3932	0
B6K05_17395	cytochrome P450	15	285.1	321.5	315.4	0.7347	1	0	0.7605	1	0	Rv3059	cyp136	MAV_3927	0
B6K05_17390	TetR family transcriptional regulator	5	272	205	213.9	0.2943	1	0	0.3747	1	0	Rv3058c	-	MAV_3926	1
B6K05_17385	short chain dehydrogenase	11	178.2	210.5	212.6	0.5779	1	0	0.6369	1	0	Rv3057c	-	MAV_3924	1
B6K05_17380	DNA polymerase IV	8	200.9	231.2	212.8	0.6984	1	0	0.8551	1	0	Rv3056	dinP	MAV_3925	0
B6K05_17375	TetR family transcriptional regulator	3	167.9	241.9	346	0.6357	1	0	0.386	1	0	Rv3055	-	MAV_3923	0
B6K05_17370	NAD(P)H-dependent oxidoreductase	3	264	350.6	290.2	0.4867	1	0	0.7437	1	0	Rv3054c	-	MAV_3922	0
B6K05_17360	NrdH-redoxin	5	6.5	0	5.2	0.4055	1	0	1	1	0	Rv3053c	nrdH	MAV_3921	0
B6K05_17355	class Ib ribonucleoside-diphosphate reductase assembly flavoprotein NrdI	9	351	8.8	17.3	0.0408	0.6204	0	0.0732	0.99591	0	Rv3052c	nrdI	MAV_3920	1
B6K05_17350	ribonucleotide-diphosphate reductase	44	6.1	8.8	5	1	1	0	0.5345	1	0	Rv3051c	nrdE	MAV_3919	0
B6K05_17345	TetR family transcriptional regulator	3	163.7	166	196.4	0.9838	1	0	0.8108	1	0	Rv3050c	-	MAV_3917	0
B6K05_17340	4-hydroxyacetophenone monooxygenase	25	127.7	129.3	132.8	0.9509	1	0	0.8202	1	0	Rv3049c	-	MAV_3915	0
B6K05_17325	class 1b ribonucleoside-diphosphate reductase subunit beta	20	9.6	4.4	4	0.1663	1	0	0.0748	1	0	Rv3048c	nrdF2	MAV_3913	0
B6K05_17320	hypothetical protein	3	148.5	116.5	111.9	0.7797	1	0	0.4651	1	0	Rv3046c	-	MAV_3912	0
B6K05_17315	alcohol dehydrogenase	13	397.3	185.8	203	0.001	0.03635	1	0.0146	0.30739	0	Rv3045	adhC	MAV_3911	1
B6K05_17310	Fe3+-citrate ABC transporter substrate-binding protein	5	0	0	0	1	1	0	1	1	0	Rv3044	fecB	MAV_3910	1
B6K05_17305	cytochrome ubiquinol oxidase subunit I	19	6.5	8.8	0.4	1	1	0	0.3978	1	0	Rv3043c	ctaD	MAV_3908	0
B6K05_17300	phosphoserine phosphatase SerB	6	0	0	0	1	1	0	1	1	0	Rv3042c	serB2	MAV_3907	0
B6K05_17295	iron ABC transporter ATP-binding protein	7	91.1	60.6	43	0.3381	1	0	0.1685	1	0	Rv3041c	-	MAV_3906	1
B6K05_17290	NUDIX hydrolase	5	108.4	43.5	48.7	0.1395	1	0	0.2949	1	0	Rv3040c	-	MAV_3905	1
B6K05_17285	enoyl-CoA hydratase	4	249.1	279.3	426.1	0.7	1	0	0.0988	1	0	Rv3039c	echA17	MAV_3904	0
B6K05_17280	SAM-dependent methyltransferase	8	14.6	2.8	2.8	0.0095	0.21458	0	0.0128	0.27789	0	Rv3038c	-	MAV_3903	0
B6K05_17275	SAM-dependent methyltransferase	7	92.9	113.1	103.2	0.6917	1	0	0.6609	1	0	Rv3037c	-	MAV_3902	0
B6K05_17270	DUF3298 domain-containing protein	10	295.7	151.8	228.6	0.0053	0.1333	0	0.222	1	0	Rv3036c	TB22.2	MAV_3901	1
B6K05_17260	pyrrolo-quinoline quinone	10	24.7	0	5.2	0.0959	0.9564	0	0.3064	1	0	Rv3035	-	MAV_3899	0
B6K05_17255	acetyltransferase	8	31.6	8.8	5.2	0.2999	1	0	0.097	1	0	Rv3034c	-	MAV_3898	0
B6K05_17250	hypothetical protein	1	111.8	145.2	76.1	0.7948	1	0	0.2979	1	0	Rv3033	-	-	0
B6K05_17160	glycogen synthase	7	68.8	19.9	43.5	0.0999	0.9564	0	0.4845	1	0	Rv3032	-	MAV_3879	1
B6K05_17155	1,4-alpha-glucan branching protein	15	6.5	0	9.2	0.4019	1	0	0.8215	1	0	Rv3031	-	MAV_3878	0
B6K05_17150	SAM-dependent methyltransferase	6	34.2	18.1	31.7	0.3227	1	0	0.8812	1	0	Rv3030	-	MAV_3877	0
B6K05_17145	electron transfer flavoprotein subunit beta	4	0	0	0	1	1	0	1	1	0	Rv3029c	fixA	MAV_3876	0
B6K05_17140	electron transfer flavoprotein subunit alpha	9	0	0	0	1	1	0	1	1	0	Rv3028c	fixB	MAV_3875	0
B6K05_17135	phosphohistidine phosphatase	13	218.9	226.7	266.7	0.9226	1	0	0.5563	1	0	Rv3027c	-	MAV_3874	0
B6K05_17130	1-acyl-sn-glycerol-3-phosphate acyltransferase	3	100.3	211.7	178.3	0.3077	1	0	0.5247	1	0	Rv3026c	-	MAV_3873	0
B6K05_17125	cysteine desulfurase NifS	2	190.5	0	14.4	0.0032	0.09024	0	0.0048	0.12836	0	Rv3025c	iscS	MAV_3872	0
B6K05_17120	tRNA(5-methylaminomethyl-2-thiouridine)- methyltransferase	7	81.8	51.5	24.6	0.4093	1	0	0.0497	0.77343	0	Rv3024c	trmU	MAV_3871	0
B6K05_22395	WXG100 family type VII secretion target	5	0	0	0	1	1	0	1	1	0	Rv3019c	esxR	MAV_4865	0
B6K05_17115	hypothetical protein	4	103.2	47.9	102.8	0.1284	1	0	0.994	1	0	Rv3016	lpqA	-	0
B6K05_17110	methionine synthase	2	18.2	0	5.2	0.4019	1	0	0.7001	1	0	Rv3015c	-	MAV_3869	0
B6K05_17105	DNA ligase (NAD(+)) LigA	16	0	0	0	1	1	0	1	1	0	Rv3014c	ligA	MAV_3868	0
B6K05_17070	amino acid-binding protein	6	95.9	107.6	116.3	0.8541	1	0	0.7041	1	0	Rv3013	-	MAV_3861	0
B6K05_17065	aspartyl/glutamyl-tRNA(Asn/Gln) amidotransferase subunit C	0	0	0	0	1	1	0	1	1	0	Rv3012c	gatC	MAV_3860	0
B6K05_17060	aspartyl/glutamyl-tRNA amidotransferase subunit A	19	0	0	0	1	1	0	1	1	0	Rv3011c	gatA	MAV_3859	0
B6K05_17055	6-phosphofructokinase	4	0	0	3.5	1	1	0	0.4646	1	0	Rv3010c	pfkA	MAV_3858	0
B6K05_17045	aspartyl/glutamyl-tRNA(Asn/Gln) amidotransferase subunit B	18	31.2	88.2	45.4	1	1	0	0.303	1	0	Rv3009c	gatB	MAV_3856	0
B6K05_13035	flavin reductase	1	205.3	115.1	150.4	0.099	0.9564	0	0.2248	1	0	Rv3007c	-	MAV_3049	0
B6K05_17040	hypothetical protein	4	0	0	0	1	1	0	1	1	0	Rv3006	lppZ	MAV_3855	0
B6K05_17030	hypothetical protein	2	69	168.3	136.5	0.0736	0.89415	0	0.1001	1	0	Rv3004	cfp6	MAV_3853	0
B6K05_17025	acetolactate synthase large subunit	15	0	0	0	1	1	0	1	1	0	Rv3003c	ilvB1	-	0
B6K05_17020	acetolactate synthase small subunit	1	0	8.3	0.9	1	1	0	1	1	0	Rv3002c	ilvN	MAV_3851	0
B6K05_17015	ketol-acid reductoisomerase	8	0	0	0	1	1	0	1	1	0	Rv3001c	ilvC	MAV_3850	0
B6K05_03120	iron export ABC transporter permease subunit FetB	4	86.4	48.2	67.3	0.2527	1	0	0.4632	1	0	Rv3000	-	MAV_0669	0
B6K05_17005	dehydrogenase	15	68.1	98.2	71.8	0.4466	1	0	0.8761	1	0	Rv2997	-	MAV_3848	1
B6K05_17000	phosphoglycerate dehydrogenase	7	0	0	0	1	1	0	1	1	0	Rv2996c	serA1	MAV_3847	0
B6K05_16995	3-isopropylmalate dehydrogenase	9	0	0	0	1	1	0	1	1	0	Rv2995c	leuB	MAV_3845	0
B6K05_16990	MFS transporter	16	73.4	55.8	57.6	0.3218	1	0	0.7612	1	0	Rv2994	-	MAV_3846	0
B6K05_16985	2-hydroxyhepta-2,4-diene-1,7-dioate isomerase	5	71.5	73.8	50.5	0.9612	1	0	0.9215	1	0	Rv2993c	-	MAV_3844	0
B6K05_16980	glutamate--tRNA ligase	16	0	0	0	1	1	0	1	1	0	Rv2992c	gltS	-	0
B6K05_16965	PPOX class F420-dependent enzyme	4	157.9	221.6	133.4	0.5966	1	0	0.6663	1	0	Rv2991	-	MAV_3840	0
B6K05_16960	IclR family transcriptional regulator	5	58.3	121.4	33.1	0.9025	1	0	0.7011	1	0	Rv2989	-	MAV_3839	0
B6K05_16955	3-isopropylmalate dehydratase large subunit	12	0	0	0	1	1	0	1	1	0	Rv2988c	leuC	MAV_3838	0
B6K05_16950	3-isopropylmalate dehydratase small subunit	11	221.3	113.2	149.4	0.0941	0.9564	0	0.1976	1	0	Rv2987c	leuD	MAV_3837	0
B6K05_16945	DNA-binding protein	3	6.5	0	0	0.3981	1	0	0.4011	1	0	Rv2986c	hupB	MAV_3836	0
B6K05_16940	NUDIX hydrolase	8	63.6	20.2	14.1	0.3092	1	0	0.4722	1	0	Rv2985	mutT1	MAV_3835	1
B6K05_16930	2-phospho-L-lactate guanylyltransferase	3	0	0	0	1	1	0	1	1	0	Rv2983	-	-	0
B6K05_16925	glycerol-3-phosphate dehydrogenase	5	188.6	158.4	163.2	0.5764	1	0	0.6225	1	0	Rv2982c	gpdA2	-	0
B6K05_16920	D-alanine--D-alanine ligase A	9	0	0	0	1	1	0	1	1	0	Rv2981c	ddlA	MAV_3830	0
B6K05_16915	hypothetical protein	4	0	0	0	1	1	0	1	1	0	Rv2980	-	MAV_3831	0
B6K05_16910	thiamine-monophosphate kinase	3	208.5	130	150.5	0.6005	1	0	0.3997	1	0	Rv2977c	thiL	MAV_3829	0
B6K05_16905	uracil-DNA glycosylase	5	86.7	137.7	109.4	0.6884	1	0	0.7404	1	0	Rv2976c	ung	MAV_3828	0
B6K05_16865	dihydroxyacetone kinase	7	217.1	226.6	220	0.8471	1	0	0.949	1	0	Rv2974c	-	MAV_3819	0
B6K05_16860	ATP-dependent DNA helicase RecG	14	70.5	29.1	30.5	0.0795	0.93176	0	0.0512	0.78614	0	Rv2973c	recG	MAV_3818	0
B6K05_16855	hypothetical protein	11	168.7	103.4	139.7	0.2471	1	0	0.6489	1	0	Rv2972c	-	MAV_3817	0
B6K05_16850	2,5-didehydrogluconate reductase A	9	372.9	299	457.2	0.4981	1	0	0.3065	1	0	Rv2971	-	MAV_3816	0
B6K05_16840	lipase	10	245.7	217	254	0.631	1	0	0.8974	1	0	Rv2970c	lipN	MAV_3814	0
B6K05_16835	hypothetical protein	7	0	0	0	1	1	0	1	1	0	Rv2969c	-	MAV_3813	0
B6K05_16830	hypothetical protein	6	262.4	188.8	231.2	0.3608	1	0	0.9016	1	0	Rv2968c	-	MAV_3812	0
B6K05_01630	pyruvate carboxylase	36	52.9	70.1	65.7	0.2284	1	0	0.1839	1	0	Rv2967c	pca	MAV_0342	1
B6K05_16825	16S rRNA (guanine(966)-N(2))-methyltransferase RsmD	5	32.6	32.3	16.6	0.9915	1	0	0.0967	1	0	Rv2966c	-	MAV_3811	0
B6K05_16820	phosphopantetheine adenylyltransferase	3	0	0	0	1	1	0	1	1	0	Rv2965c	kdtB	MAV_3810	0
B6K05_16700	hypothetical protein	11	70.7	80.6	72.2	0.6701	1	0	0.9336	1	0	Rv2963	-	MAV_3787	0
B6K05_14035	glycosyltransferase	18	211.6	231.7	231.9	0.8317	1	0	0.6745	1	0	Rv2957	-	MAV_3253	0
B6K05_14040	FkbM family methyltransferase	27	167.8	126.3	162.3	0.3309	1	0	0.9266	1	0	Rv2956	-	-	0
B6K05_05555	methyltransferase	4	103.6	17.1	50.5	0.0004	0.01708	1	0.0517	0.78614	0	Rv2955c	-	MAV_1133	0
B6K05_00525	LLM class flavin-dependent oxidoreductase	10	71.1	76.9	81.1	0.86	1	0	0.7434	1	0	Rv2951c	-	MAV_0066	0
B6K05_10580	acyl-CoA synthetase	20	63.6	63.7	52.9	0.9957	1	0	0.7756	1	0	Rv2941	fadD28	-	0
B6K05_08840	ABC transporter	15	67.1	80.4	66.3	0.617	1	0	0.8123	1	0	Rv2938	drrC	MAV_2004	0
B6K05_14025	ABC transporter	8	119.7	95.1	116.5	0.6982	1	0	0.9452	1	0	Rv2937	drrB	MAV_3251	1
B6K05_14020	daunorubicin resistance protein DrrA family ABC transporter ATP-binding protein	9	135.3	232.4	157.8	0.2289	1	0	0.6885	1	0	Rv2936	drrA	MAV_3250	0
B6K05_16690	hypothetical protein	6	124	175.5	151.6	0.5901	1	0	0.7044	1	0	Rv2927c	-	MAV_3785	0
B6K05_16685	hypothetical protein	1	0	0	0	1	1	0	1	1	0	Rv2926c	-	MAV_3784	0
B6K05_16680	ribonuclease III	6	0	0	0	1	1	0	1	1	0	Rv2925c	rnc	MAV_3783	0
B6K05_16675	formamidopyrimidine-DNA glycosylase	8	233.9	186.5	156.9	0.6464	1	0	0.4039	1	0	Rv2924c	fpg	MAV_3782	0
B6K05_16665	hypothetical protein	3	25.1	45.6	43.8	0.6956	1	0	0.2852	1	0	Rv2923c	-	MAV_3780	0
B6K05_16660	acylphosphatase	1	0	0	0	1	1	0	1	1	0	Rv2922A	acyP	MAV_3779	0
B6K05_16650	signal recognition particle-docking protein FtsY	3	0	0	0	1	1	0	1	1	0	Rv2921c	ftsY	MAV_3776	0
B6K05_16645	ammonia channel protein	19	136.6	145.3	148.1	0.8292	1	0	0.639	1	0	Rv2920c	amt	MAV_3775	0
B6K05_16640	transcriptional regulator	5	87.8	93.4	76.5	0.8683	1	0	0.6375	1	0	Rv2919c	glnB	MAV_3774	0
B6K05_16635	[protein-PII] uridylyltransferase	8	48.6	42.6	38.7	0.879	1	0	0.8971	1	0	Rv2918c	glnD	MAV_3773	0
B6K05_16620	signal recognition particle protein	3	0	0	0	1	1	0	1	1	0	Rv2916c	ffh	MAV_3770	0
B6K05_16615	hypothetical protein	7	115.8	201.3	143	0.1898	1	0	0.4182	1	0	Rv2915c	-	MAV_3769	0
B6K05_16610	hypothetical protein	18	43.1	45.7	62.9	0.8469	1	0	0.1435	1	0	Rv2913c	-	MAV_3768	1
B6K05_16605	TetR family transcriptional regulator	4	10.3	38.2	40.8	0.2317	1	0	0.0129	0.27789	0	Rv2912c	-	MAV_3767	0
B6K05_16600	D-alanyl-D-alanine carboxypeptidase	4	102.1	131.3	104.5	0.6081	1	0	0.9607	1	0	Rv2911	dacB2	MAV_3766	0
B6K05_16595	hypothetical protein	7	235.8	239.1	237.2	0.9663	1	0	0.9863	1	0	Rv2910c	-	MAV_3765	0
B6K05_16590	30S ribosomal protein S16	3	0	0	0	1	1	0	1	1	0	Rv2909c	rpsP	MAV_3764	0
B6K05_16585	KH domain-containing protein	0	0	0	0	1	1	0	1	1	0	Rv2908c	-	MAV_3763	0
B6K05_16580	ribosome maturation factor RimM	3	15.2	0	0	0.1244	1	0	0.1326	1	0	Rv2907c	rimM	MAV_3762	0
B6K05_16575	tRNA (guanine(37)-N(1))-methyltransferase	6	0	0	0	1	1	0	1	1	0	Rv2906c	trmD	MAV_3760	0
B6K05_16570	hypothetical protein	8	150.1	78.5	126.7	0.3077	1	0	0.9758	1	0	Rv2905	lppW	MAV_3761	0
B6K05_16565	50S ribosomal protein L19	3	522.4	79.1	69.3	0.0089	0.20501	0	0.003	0.09124	0	Rv2904c	rplS	MAV_3759	0
B6K05_16560	signal peptidase I	9	38.1	31.6	41.4	0.7979	1	0	0.8983	1	0	Rv2903c	lepB	MAV_3758	0
B6K05_16555	ribonuclease HII	9	217.9	237.3	174	0.7446	1	0	0.4923	1	0	Rv2902c	rnhB	MAV_3757	0
B6K05_09165	reductase	38	103.8	106.6	84	0.9147	1	0	0.6708	1	0	Rv2900c	fdhF	MAV_2075	0
B6K05_16535	sulfurtransferase FdhD	6	267.3	334.4	232.6	0.481	1	0	0.6306	1	0	Rv2899c	fdhD	MAV_3753	0
B6K05_16530	YraN family protein	2	86.7	192.4	109.8	0.7695	1	0	0.4966	1	0	Rv2898c	-	MAV_3752	0
B6K05_16525	hypothetical protein	4	63	105.6	116	0.1243	1	0	0.2026	1	0	Rv2897c	-	MAV_3751	0
B6K05_16515	DNA protecting protein DprA	8	169	140.3	147.5	0.7003	1	0	0.7579	1	0	Rv2896c	-	MAV_3749	0
B6K05_16510	siderophore-interacting protein	7	363.9	410.1	440	0.6305	1	0	0.4488	1	0	Rv2895c	viuB	MAV_3748	0
B6K05_16500	recombinase XerC	5	15.6	0	4.3	0.0016	0.05064	0	0.0961	1	0	Rv2894c	xerC	MAV_3746	1
B6K05_05130	LLM class F420-dependent oxidoreductase	11	137.7	123.1	176.4	0.733	1	0	0.4414	1	0	Rv2893	-	MAV_1042	0
B6K05_16495	peptidase M23	3	390.8	385.7	362.7	0.9662	1	0	0.7613	1	0	Rv2891	-	MAV_3745	0
B6K05_16485	30S ribosomal protein S2	6	0	0	0	1	1	0	1	1	0	Rv2890c	rpsB	MAV_3744	0
B6K05_16480	elongation factor Ts	3	0	0	0	1	1	0	1	1	0	Rv2889c	tsf	MAV_3743	0
B6K05_16475	amidase	10	170.4	218.4	211.6	0.2469	1	0	0.2446	1	0	Rv2888c	amiC	-	0
B6K05_16470	MarR family transcriptional regulator	2	0	0	7	1	1	0	0.3974	1	0	Rv2887	-	MAV_3741	0
B6K05_16445	transcriptional regulator	3	93	85	69.3	0.9062	1	0	0.6413	1	0	Rv2884	-	MAV_3735	0
B6K05_16435	UMP kinase	7	0	0	0	1	1	0	1	1	0	Rv2883c	pyrH	MAV_3733	0
B6K05_16430	ribosome-recycling factor	5	0	0	0	1	1	0	1	1	0	Rv2882c	frr	MAV_3732	0
B6K05_16425	phosphatidate cytidylyltransferase	7	146.5	86.1	108	0.5021	1	0	0.7018	1	0	Rv2881c	cdsA	MAV_3731	0
B6K05_16420	23S rRNA (adenine(2503)-C(2))-methyltransferase RlmN	10	359.6	291.9	328.8	0.5256	1	0	0.7788	1	0	Rv2879c	-	-	0
B6K05_16415	protein disulfide oxidoreductase	6	266.4	277.1	288.9	0.8592	1	0	0.6605	1	0	Rv2878c	mpt53	MAV_3729	0
B6K05_16405	hypothetical protein	1	0	23.8	49.5	0.4067	1	0	0.2067	1	0	Rv2876	-	-	0
B6K05_21515	cytochrome C biogenesis protein DipZ	24	123.8	117.4	114.2	0.8689	1	0	0.747	1	0	Rv2874	dipZ	MAV_4700	0
B6K05_16400	1-deoxy-D-xylulose-5-phosphate reductoisomerase	5	0	0	0	1	1	0	1	1	0	Rv2870c	dxr	MAV_3727	0
B6K05_16390	4-hydroxy-3-methylbut-2-en-1-yl diphosphate synthase (flavodoxin)	9	101.6	16.6	14.9	0.0967	0.9564	0	0.1031	1	0	Rv2868c	gcpE	MAV_3725	0
B6K05_16385	GNAT family N-acetyltransferase	5	245.6	242.8	210.8	0.9805	1	0	0.7143	1	0	Rv2867c	-	MAV_3724	0
B6K05_16375	hypothetical protein	3	517.4	640.2	650.5	0.6282	1	0	0.5877	1	0	Rv2862c	-	-	0
B6K05_16370	type I methionyl aminopeptidase	11	0	0	0	1	1	0	1	1	0	Rv2861c	mapB	MAV_3721	0
B6K05_16355	glutamine synthetase	18	74.7	47.7	55.9	0.2533	1	0	0.5105	1	0	Rv2860c	glnA4	MAV_3718	0
B6K05_16350	gamma-glutamyl-gamma-aminobutyrate hydrolase	7	124.4	47	55.3	0.1666	1	0	0.2988	1	0	Rv2859c	-	MAV_3717	0
B6K05_16345	aldehyde dehydrogenase	5	119.7	33.2	41.7	0.0107	0.22943	0	0.0399	0.67023	0	Rv2858c	aldC	-	0
B6K05_16340	3-oxoacyl-ACP reductase	4	89.8	87.3	118.7	0.9659	1	0	0.5583	1	0	Rv2857c	-	MAV_3714	1
B6K05_16320	HoxN/HupN/NixA family nickel/cobalt transporter	15	106.4	139.9	139.5	0.4115	1	0	0.4274	1	0	Rv2856	nicT	MAV_3711	0
B6K05_16315	mycothione reductase	18	76.6	93.3	49.4	0.6111	1	0	0.8037	1	0	Rv2855	mtr	MAV_3710	1
B6K05_16310	alpha/beta hydrolase	15	70.2	55.5	51.4	0.5193	1	0	0.4907	1	0	Rv2854	-	MAV_3709	0
B6K05_16305	malate:quinone oxidoreductase	14	37.7	28.9	45.7	0.5572	1	0	0.7019	1	0	Rv2852c	mqo	MAV_3708	0
B6K05_16300	GNAT family N-acetyltransferase	5	35.5	31.1	19.9	0.8495	1	0	0.3522	1	0	Rv2851c	-	MAV_3707	0
B6K05_16295	hypothetical protein	7	117.7	84	70.3	0.6378	1	0	0.6637	1	0	Rv2850c	-	MAV_3706	0
B6K05_16290	cob(I)yrinic acid a,c-diamide adenosyltransferase	3	176.9	186.1	79.8	1	1	0	0.8731	1	0	Rv2849c	cobO	MAV_3705	1
B6K05_16285	cobyrinic acid a,c-diamide synthase	12	51.9	81.1	64.2	0.3502	1	0	0.4793	1	0	Rv2848c	cobB	MAV_3704	0
B6K05_16280	uroporphyrinogen-III C-methyltransferase	12	0	0	0	1	1	0	1	1	0	Rv2847c	cysG	MAV_3703	0
B6K05_16275	MFS transporter	17	15.8	0	2	0.0319	0.52592	0	0.1199	1	0	Rv2846c	efpA	MAV_3702	0
B6K05_16265	proline--tRNA ligase	21	0	0	0	1	1	0	1	1	0	Rv2845c	proS	MAV_3700	0
B6K05_16260	hypothetical protein	3	6.1	0	0.9	0.4003	1	0	0.7429	1	0	Rv2844	-	MAV_3699	0
B6K05_16255	hypothetical protein	4	24.7	48.7	33.2	0.3974	1	0	0.1909	1	0	Rv2843	-	MAV_3698	0
B6K05_16250	ribosome maturation factor	5	60.3	125.5	104.1	0.4286	1	0	0.4688	1	0	Rv2842c	-	MAV_3696	0
B6K05_16245	transcription termination/antitermination protein NusA	6	0	0	0	1	1	0	1	1	0	Rv2841c	nusA	MAV_3695	0
B6K05_16240	hypothetical protein	3	669.2	668.6	501.6	0.9944	1	0	0.6049	1	0	Rv2840c	-	MAV_3694	0
B6K05_16225	ribosome-binding factor A	4	85.9	0	28.7	0	0	1	0.0999	1	0	Rv2838c	rbfA	MAV_3692	0
B6K05_16210	enoyl-CoA hydratase	4	329.8	236.6	259.2	0.5191	1	0	0.655	1	0	Rv2831	echA16	MAV_3689	0
B6K05_16200	hypothetical protein	2	28.1	51.8	54.6	0.4714	1	0	0.384	1	0	Rv2828c	-	MAV_3686	0
B6K05_16205	hypothetical protein	1	586.3	243.7	443.2	0.1018	0.9564	0	0.6106	1	0	Rv2828A	-	MAV_3688	0
B6K05_04010	hypothetical protein	6	117.3	92.5	127.6	0.5727	1	0	0.8082	1	0	Rv2810c	-	-	0
B6K05_16195	hydrolase	18	74.9	74.7	79.2	0.9935	1	0	0.5242	1	0	Rv2800	-	MAV_3687	0
B6K05_16190	DUF3558 domain-containing protein	12	253.4	293.1	318	0.4504	1	0	0.2013	1	0	Rv2799	-	MAV_3685	0
B6K05_16185	metallophosphoesterase	15	193.1	120.3	129.6	0.1967	1	0	0.6078	1	0	Rv2795c	-	MAV_3684	1
B6K05_16180	4'-phosphopantetheinyl transferase	5	106.5	116.7	55.9	0.8978	1	0	0.1021	1	0	Rv2794c	pptT	MAV_3683	0
B6K05_16175	tRNA pseudouridine(55) synthase	7	251.7	320.5	318.9	0.2956	1	0	0.3757	1	0	Rv2793c	truB	MAV_3682	0
B6K05_16170	lipid-transfer protein	15	105.9	125.8	131.3	0.6136	1	0	0.4729	1	0	Rv2790c	ltp1	MAV_3681	0
B6K05_16165	acyl-CoA dehydrogenase	11	131.1	127.9	120.9	0.9414	1	0	0.8164	1	0	Rv2789c	fadE21	MAV_3680	0
B6K05_16160	DtxR family transcriptional regulator	5	323	434.7	403.7	0.4437	1	0	0.3494	1	0	Rv2788	sirR	MAV_3679	0
B6K05_16155	bifunctional riboflavin kinase/FMN adenylyltransferase	10	69.2	44.9	20.7	0.8022	1	0	0.2012	1	0	Rv2786c	ribF	MAV_3678	0
B6K05_16150	30S ribosomal protein S15	3	196.4	8.3	5.2	0.0054	0.13436	0	0.0047	0.12836	0	Rv2785c	rpsO	MAV_3677	0
B6K05_16145	polyribonucleotide nucleotidyltransferase	15	688.4	17.6	39	0.1018	0.9564	0	0.1008	1	0	Rv2783c	gpsI	MAV_3676	0
B6K05_16140	peptidase M16	13	134.5	130.8	112.2	0.9405	1	0	0.5954	1	0	Rv2782c	pepR	MAV_3675	0
B6K05_16135	2-nitropropane dioxygenase	9	131.5	56.3	115.5	0.0182	0.3485	0	0.6839	1	0	Rv2781c	-	MAV_3673	0
B6K05_16130	alanine dehydrogenase	10	42	45.4	42.7	0.8677	1	0	0.9682	1	0	Rv2780	ald	MAV_3674	0
B6K05_16125	polyketide cyclase	2	113.4	66.1	98.3	0.5082	1	0	0.6029	1	0	Rv2778c	-	MAV_3672	0
B6K05_18635	metal-dependent hydrolase	9	149.3	119.4	140.9	0.3306	1	0	0.7873	1	0	Rv2777c	-	MAV_4121	0
B6K05_18625	oxidoreductase	11	57	53.5	55.6	0.8791	1	0	0.9529	1	0	Rv2776c	-	MAV_4119	1
B6K05_16075	4-hydroxy-tetrahydrodipicolinate reductase	1	0	0	0	1	1	0	1	1	0	Rv2773c	dapB	MAV_3662	0
B6K05_16070	hypothetical protein	5	81	134.6	63.6	0.4039	1	0	0.5986	1	0	Rv2772c	-	MAV_3661	0
B6K05_16065	flavodoxin	5	93.5	87.6	112	0.8762	1	0	0.633	1	0	Rv2771c	-	MAV_3660	0
B6K05_06655	PPE family protein	9	170.4	236.1	202.3	0.2761	1	0	0.5031	1	0	Rv2768c	PPE43	MAV_1347	0
B6K05_16040	3-oxoacyl-ACP reductase	4	201.7	242.1	251.5	0.7301	1	0	0.6664	1	0	Rv2766c	-	MAV_3655	0
B6K05_16030	dienelactone hydrolase	10	165.2	116.2	137.8	0.2804	1	0	0.5469	1	0	Rv2765	-	MAV_3654	0
B6K05_16020	dihydrofolate reductase	5	186.2	0	18.1	0.0988	0.9564	0	0.2048	1	0	Rv2763c	dfrA	MAV_3651	0
B6K05_16010	thymidylate synthase (FAD)	8	274.2	177.3	163.6	0.1175	0.99455	0	0.0578	0.862	0	Rv2754c	thyX	MAV_3645	0
B6K05_16005	4-hydroxy-tetrahydrodipicolinate synthase	7	0	0	0	1	1	0	1	1	0	Rv2753c	dapA	MAV_3644	0
B6K05_16000	RNase J family beta-CASP ribonuclease	9	147.4	146.1	136.7	0.9872	1	0	0.8	1	0	Rv2752c	-	MAV_3643	1
B6K05_15995	SAM-dependent methyltransferase	13	50.1	102.2	52.3	0.1716	1	0	0.4654	1	0	Rv2751	-	MAV_3642	0
B6K05_15990	3-ketoacyl-ACP reductase	6	81.4	120.1	67.3	0.5185	1	0	0.6393	1	0	Rv2750	-	MAV_3641	0
B6K05_15985	antibiotic biosynthesis monooxygenase	1	414	384.3	388.1	0.8993	1	0	0.8983	1	0	Rv2749	-	MAV_3640	0
B6K05_15980	DNA translocase FtsK	16	0	0	0	1	1	0	1	1	0	Rv2748c	ftsK	MAV_3639	0
B6K05_15975	N-acetylglutamate synthase	7	197.8	127	121.7	0.3658	1	0	0.2385	1	0	Rv2747	argA	MAV_3638	0
B6K05_15970	CDP-diacylglycerol--glycerol-3-phosphate 3-phosphatidyltransferase	3	61.6	68.5	94.4	0.796	1	0	0.7	1	0	Rv2746c	pgsA3	MAV_3637	0
B6K05_15965	transcriptional regulator	3	309.5	360.8	373.3	0.7599	1	0	0.6574	1	0	Rv2745c	clgR	MAV_3636	0
B6K05_15960	hypothetical protein	4	520.7	364.6	412.6	0.1697	1	0	0.4101	1	0	Rv2744c	35kd_ag	MAV_3635	1
B6K05_15955	hypothetical protein	8	103.6	157.9	120.7	0.2332	1	0	0.4535	1	0	Rv2743c	-	MAV_3634	0
B6K05_15945	limonene-1,2-epoxide hydrolase	4	159.4	229.8	237.4	0.2986	1	0	0.221	1	0	Rv2740	ephG	MAV_3633	0
B6K05_15940	glycosyl transferase	3	108.3	192.3	182.7	0.2301	1	0	0.1839	1	0	Rv2739c	-	MAV_3631	0
B6K05_15930	signal transduction histidine kinase	2	1185.1	1308.3	1118.8	0.6862	1	0	0.6068	1	0	Rv2738c	-	MAV_3629	0
B6K05_15920	DNA recombination/repair protein RecA	7	12.5	2.1	2.8	0.0077	0.18187	0	0.0092	0.22066	0	Rv2737c	recA	MAV_3627	1
B6K05_15925	iron reductase	6	230.5	258.5	294.8	0.5472	1	0	0.5094	1	0	Rv2737A	-	MAV_3628	0
B6K05_15915	recombination regulator RecX	2	34.6	53.8	46.9	0.9597	1	0	0.8466	1	0	Rv2736c	recX	MAV_3626	0
B6K05_15910	tRNA (N6-isopentenyl adenosine(37)-C2)-methylthiotransferase MiaB	10	158.3	127.8	104.5	0.5657	1	0	0.671	1	0	Rv2733c	-	MAV_3625	1
B6K05_15905	hypothetical protein	1	624.3	661.5	619.1	0.8018	1	0	1	1	0	Rv2732c	-	-	0
B6K05_15900	DNA repair ATPase	3	194.1	206.9	241.3	0.8527	1	0	0.6345	1	0	Rv2731	-	MAV_3624	0
B6K05_15895	hypothetical protein	3	605.7	611.5	738.8	0.9922	1	0	0.6758	1	0	Rv2729c	-	MAV_3622	0
B6K05_15890	hypothetical protein	5	51.4	69.8	54.1	0.7517	1	0	0.9329	1	0	Rv2728c	-	MAV_3621	0
B6K05_15885	tRNA dimethylallyltransferase	8	69.2	168.7	218.3	0.3405	1	0	0.1994	1	0	Rv2727c	miaA	MAV_3620	0
B6K05_15880	diaminopimelate epimerase	6	0	0	0	1	1	0	1	1	0	Rv2726c	dapF	MAV_3619	0
B6K05_15875	GTPase HflX	8	954.1	1270.8	1201.4	0.4878	1	0	0.5785	1	0	Rv2725c	hflX	MAV_3618	0
B6K05_15870	acyl-CoA dehydrogenase	17	325.4	370.4	369.1	0.4661	1	0	0.4908	1	0	Rv2724c	fadE20	MAV_3616	0
B6K05_15865	hypothetical protein	4	389.2	523.8	420.8	0.7119	1	0	0.871	1	0	Rv2722	-	MAV_3617	0
B6K05_15860	hypothetical protein	24	269.8	287.7	301.1	0.7255	1	0	0.5432	1	0	Rv2721c	-	MAV_3615	0
B6K05_15855	LexA repressor	3	0	0	0	1	1	0	1	1	0	Rv2720	lexA	MAV_3614	0
B6K05_15850	hypothetical protein	4	295.6	488.2	487.9	0.5371	1	0	0.5016	1	0	Rv2719c	-	MAV_3613	0
B6K05_15845	transcriptional regulator NrdR	2	65.2	154.8	208.2	0.0487	0.69228	0	0.0096	0.22675	0	Rv2718c	nrdR	MAV_3612	0
B6K05_15840	FABP family protein	6	226.4	244.8	236.1	0.8451	1	0	0.9016	1	0	Rv2717c	-	MAV_3611	1
B6K05_15835	hypothetical protein	6	72.6	93.3	95.8	0.558	1	0	0.5587	1	0	Rv2716	-	MAV_3610	1
B6K05_15830	alpha/beta hydrolase	8	81	62.3	115.8	0.4729	1	0	0.2645	1	0	Rv2715	-	MAV_3609	0
B6K05_15825	proteasome protein	12	316.9	434.4	421.1	0.1491	1	0	0.2114	1	0	Rv2714	-	MAV_3608	0
B6K05_15815	NAD(P)(+) transhydrogenase	17	461	428.5	448	0.7135	1	0	0.8766	1	0	Rv2713	sthA	MAV_3606	0
B6K05_15810	hypothetical protein	8	150	206	156	0.2524	1	0	0.8937	1	0	Rv2712c	-	MAV_3605	0
B6K05_15805	dihydrofolate reductase	2	0	0	0	1	1	0	1	1	0	Rv2711	ideR	MAV_3604	0
B6K05_15800	RNA polymerase subunit sigma	11	202.7	51.4	74.5	0.0017	0.05345	0	0.0149	0.3109	0	Rv2710	sigB	MAV_3603	1
B6K05_15795	hypothetical protein	4	279.2	280.5	243.2	0.992	1	0	0.723	1	0	Rv2709	-	MAV_3602	0
B6K05_15790	hypothetical protein	5	421.3	332	405.7	0.2672	1	0	0.8628	1	0	Rv2708c	-	MAV_3601	0
B6K05_15785	ribonuclease BN	9	213.4	175.9	151.6	0.3864	1	0	0.1462	1	0	Rv2707	-	MAV_3600	0
B6K05_15775	glutathione S-transferase	3	100.4	120.9	127.2	0.6407	1	0	0.5509	1	0	Rv2705c	-	MAV_3597	0
B6K05_15770	hypothetical protein	5	99.3	96.4	136.5	0.9399	1	0	0.4356	1	0	Rv2704	-	MAV_3598	0
B6K05_15765	RNA polymerase sigma factor	11	0	0	0	1	1	0	1	1	0	Rv2703	sigA	MAV_3595	0
B6K05_15760	polyphosphate glucokinase	5	0	0	1.8	1	1	0	1	1	0	Rv2702	ppgK	MAV_3594	1
B6K05_15755	inositol monophosphatase	7	172.6	202.5	168.8	0.6507	1	0	0.9334	1	0	Rv2701c	suhB	MAV_3593	0
B6K05_15750	hypothetical protein	2	3.2	111.6	30.1	0.0556	0.74128	0	0.0171	0.35051	0	Rv2700	-	MAV_3592	0
B6K05_15745	dUTPase	4	0	0	0	1	1	0	1	1	0	Rv2699c	-	MAV_3591	0
B6K05_15740	hypothetical protein	8	130	70.9	52.5	0.3957	1	0	0.0978	1	0	Rv2698	-	MAV_3590	0
B6K05_15735	deoxyuridine 5'-triphosphate nucleotidohydrolase	3	25.9	0	0	0.4044	1	0	0.4025	1	0	Rv2697c	dut	MAV_3589	0
B6K05_15730	hypothetical protein	4	250.4	39.3	40.8	0.0008	0.03026	1	0.0026	0.08174	0	Rv2696c	-	MAV_3588	0
B6K05_15725	hypothetical protein	4	228.4	122.5	154	0.2432	1	0	0.4211	1	0	Rv2695	-	MAV_3587	0
B6K05_15720	DNA-binding protein	4	87.2	90.2	58.3	0.9447	1	0	0.2521	1	0	Rv2694c	-	MAV_3585	1
B6K05_15715	hypothetical protein	8	237.3	149	170.5	0.0914	0.9564	0	0.2163	1	0	Rv2693c	-	MAV_3584	0
B6K05_15710	potassium transporter TrkA	1	50.2	115.2	85.4	1	1	0	0.203	1	0	Rv2692	ceoC	MAV_3583	0
B6K05_15705	potassium transporter TrkA	7	92.4	113.3	86.2	0.6253	1	0	0.8665	1	0	Rv2691	ceoB	MAV_3582	0
B6K05_15700	DNA-binding protein	19	72.6	62.9	44.7	0.6365	1	0	0.1146	1	0	Rv2690c	-	MAV_3581	1
B6K05_15695	23S rRNA methyltransferase	10	31.3	39.6	24	0.6742	1	0	0.4341	1	0	Rv2689c	-	MAV_3580	0
B6K05_15690	hypothetical protein	9	40.1	16.9	9.2	0.319	1	0	0.0421	0.69465	0	Rv2684	arsA	MAV_3579	0
B6K05_15685	CBS domain-containing protein	2	37.3	74	60.6	0.4975	1	0	0.6031	1	0	Rv2683	-	MAV_3578	1
B6K05_15680	1-deoxy-D-xylulose-5-phosphate synthase	12	0	0	0	1	1	0	1	1	0	Rv2682c	dxs1	MAV_3577	0
B6K05_15675	ribonuclease D	5	109.1	181.3	138.9	0.4492	1	0	0.5614	1	0	Rv2681	-	MAV_3576	1
B6K05_15665	enoyl-CoA hydratase	6	337.6	277.3	302.3	0.6227	1	0	0.7696	1	0	Rv2679	echA15	MAV_3574	0
B6K05_15660	uroporphyrinogen decarboxylase	8	0	0	0.9	1	1	0	1	1	0	Rv2678c	hemE	MAV_3573	0
B6K05_15655	protoporphyrinogen oxidase	9	0	0	0	1	1	0	1	1	0	Rv2677c	hemY	-	0
B6K05_15650	hypothetical protein	11	0	0	0	1	1	0	1	1	0	Rv2676c	-	MAV_3571	0
B6K05_15645	SAM-dependent methyltransferase	9	77.5	76.4	94.5	0.9733	1	0	0.4718	1	0	Rv2675c	-	MAV_3570	0
B6K05_15635	peptide-methionine (R)-S-oxide reductase	5	53.2	23.6	38.1	0.2499	1	0	0.8519	1	0	Rv2674	msrB	MAV_3566	0
B6K05_15625	hypothetical protein	25	275.4	172.1	178.7	0.4974	1	0	0.564	1	0	Rv2673	aftC	MAV_3565	0
B6K05_15620	alpha/beta hydrolase	7	242.6	295.6	337.1	0.7248	1	0	0.7558	1	0	Rv2672	-	MAV_3564	1
B6K05_15615	hypothetical protein	8	206.6	161.2	184.9	0.4625	1	0	0.6727	1	0	Rv2671	ribD	MAV_3563	0
B6K05_15610	cell division protein ZapE	13	77.6	182.2	119.6	0.0451	0.65991	0	0.1165	1	0	Rv2670c	-	MAV_3561	0
B6K05_15605	N-acetyltransferase	7	59.2	105	50.8	0.2702	1	0	0.3867	1	0	Rv2669	-	MAV_3562	0
B6K05_15600	hypothetical protein	8	258.9	286.9	311.4	0.7999	1	0	0.6225	1	0	Rv2668	-	MAV_3560	0
B6K05_15595	hypothetical protein	1	114.2	85.4	149.1	0.7034	1	0	0.4676	1	0	Rv2667	clpC2	MAV_3559	0
B6K05_07175	site-specific integrase	9	266.7	274	290.5	0.9387	1	0	0.9184	1	0	Rv2659c	-	MAV_1484	0
B6K05_07220	arsenical-resistance protein	19	176.2	184	188.6	0.8641	1	0	0.5718	1	0	Rv2643	arsC	MAV_1495	0
B6K05_07215	glyoxalase/bleomycin resistance/dioxygenase family protein	4	265.1	277.5	302.5	0.9368	1	0	0.7652	1	0	Rv2641	cadI	MAV_1494	0
B6K05_07210	transcriptional regulator	2	19.2	0	3.1	0.01	0.22263	0	0.0761	1	0	Rv2640c	-	MAV_1492	0
B6K05_15365	anti-anti-sigma factor	4	38.9	34	54.2	0.8448	1	0	0.52	1	0	Rv2638	-	MAV_3518	0
B6K05_15355	DedA family protein	5	94.3	105.2	44.6	0.8373	1	0	0.6606	1	0	Rv2637	dedA	MAV_3516	1
B6K05_15310	hypothetical protein	6	139.6	205.4	182.1	0.3561	1	0	0.2776	1	0	Rv2633c	-	MAV_3507	0
B6K05_01360	hypothetical protein	11	89.8	104.3	89.1	0.8251	1	0	0.7672	1	0	Rv2629	-	MAV_0244	0
B6K05_15290	hypothetical protein	1	44.1	353.6	139.2	0.1	0.9564	0	0.402	1	0	Rv2628	-	MAV_3503	0
B6K05_07780	alpha/beta hydrolase	9	47.2	35.8	42.4	0.5273	1	0	0.7947	1	0	Rv2627c	-	MAV_1605	0
B6K05_15280	SAM-dependent methyltransferase	3	35.8	102.7	48	0.1726	1	0	0.5755	1	0	Rv2622	-	MAV_3501	0
B6K05_15270	transcriptional regulator	1	12.6	116.6	5.2	0.198	1	0	0.3004	1	0	Rv2621c	-	MAV_3499	0
B6K05_15265	hypothetical protein	4	32.6	42.7	21	0.8581	1	0	0.3775	1	0	Rv2620c	-	MAV_3498	0
B6K05_15260	LuxR family transcriptional regulator	2	257.6	268.8	238	0.9226	1	0	0.9272	1	0	Rv2619c	-	MAV_3497	0
B6K05_15250	DUF1990 domain-containing protein	8	85.9	102.4	77.4	0.6336	1	0	0.7004	1	0	Rv2616	-	MAV_3495	0
B6K05_15225	threonine--tRNA ligase	24	0	0	0	1	1	0	1	1	0	Rv2614c	thrS	MAV_3490	0
B6K05_15220	diadenosine tetraphosphate hydrolase	7	66.3	2.9	5.7	0.0053	0.1333	0	0.0096	0.22675	0	Rv2613c	-	MAV_3489	0
B6K05_15215	CDP-diacylglycerol--inositol 3-phosphatidyltransferase	3	51.4	0	0.9	0.0985	0.9564	0	0.1025	1	0	Rv2612c	pgsA1	MAV_3488	0
B6K05_15210	phosphatidylinositol mannoside acyltransferase	8	0	0	0	1	1	0	1	1	0	Rv2611c	-	MAV_3487	0
B6K05_15205	alpha-(1-2)-phosphatidylinositol mannosyltransferase	9	0	0	0	1	1	0	1	1	0	Rv2610c	pimA	MAV_3486	0
B6K05_15200	exopolyphosphatase	8	386.4	220.6	214.4	0.2564	1	0	0.0699	0.96491	0	Rv2609c	-	MAV_3485	0
B6K05_05015	pyridoxamine 5'-phosphate oxidase	6	49.2	2.8	4.3	0.0049	0.12666	0	0.0114	0.25625	0	Rv2607	pdxH	MAV_1017	0
B6K05_15195	pyridoxal 5'-phosphate synthase lyase subunit PdxS	6	249.1	189.1	137.4	0.2727	1	0	0.0018	0.06158	0	Rv2606c	snzP	MAV_3484	1
B6K05_15190	acyl-CoA thioesterase II	9	199.8	127	126.5	0.1532	1	0	0.5235	1	0	Rv2605c	tesB2	MAV_3483	1
B6K05_15185	pyridoxal 5'-phosphate synthase glutaminase subunit PdxT	2	228.6	108.2	220.1	0.1738	1	0	0.932	1	0	Rv2604c	snoP	MAV_3482	0
B6K05_15180	transcriptional regulator	5	6.1	0	0	0.4086	1	0	0.4022	1	0	Rv2603c	-	MAV_3481	0
B6K05_15175	spermidine synthase	19	125.1	125.1	141.3	0.9998	1	0	0.5497	1	0	Rv2601	speE	MAV_3480	0
B6K05_15170	hypothetical protein	6	352.1	311	306.7	0.5981	1	0	0.4816	1	0	Rv2600	-	MAV_3479	0
B6K05_15165	hypothetical protein	9	77.2	73.9	84.4	0.9228	1	0	0.5753	1	0	Rv2599	-	MAV_3478	0
B6K05_15160	hypothetical protein	2	116.3	132.9	56.3	0.8999	1	0	0.6001	1	0	Rv2598	-	MAV_3477	0
B6K05_15155	hypothetical protein	6	393	367.5	369.8	0.8795	1	0	0.8791	1	0	Rv2597	-	MAV_3476	0
B6K05_15150	crossover junction endodeoxyribonuclease RuvC	1	63.6	184.5	67.3	0.3055	1	0	0.9028	1	0	Rv2594c	ruvC	MAV_3475	0
B6K05_15145	Holliday junction branch migration protein RuvA	2	0	0	0	1	1	0	1	1	0	Rv2593c	ruvA	MAV_3474	0
B6K05_15140	Holliday junction branch migration DNA helicase RuvB	4	0	0	0	1	1	0	1	1	0	Rv2592c	ruvB	MAV_3473	0
B6K05_15130	oxidoreductase	44	224.3	238.1	215.3	0.7285	1	0	0.9702	1	0	Rv2590	fadD9	MAV_3471	0
B6K05_15125	4-aminobutyrate--2-oxoglutarate transaminase	11	333.8	311.2	276	0.76	1	0	0.3377	1	0	Rv2589	gabT	MAV_3470	0
B6K05_15120	preprotein translocase subunit YajC	1	900.1	1693.9	1325.4	0.033	0.53688	0	0.0967	1	0	Rv2588c	yajC	MAV_3469	0
B6K05_15105	protein translocase subunit SecD	12	13.7	1.8	2.5	0.008	0.18612	0	0.0103	0.23963	0	Rv2587c	secD	MAV_3468	0
B6K05_15100	protein translocase subunit SecF	8	6.1	0	0	0.1302	1	0	0.1286	1	0	Rv2586c	secF	MAV_3467	0
B6K05_15095	hypothetical protein	15	397.7	162.1	304.3	0.0002	0.0095	1	0.1755	1	0	Rv2585c	-	MAV_3466	0
B6K05_15090	adenine phosphoribosyltransferase	3	24.8	42.4	75.5	0.5528	1	0	0.008	0.198	0	Rv2584c	apt	MAV_3465	0
B6K05_15075	peptidyl-prolyl cis-trans isomerase	11	0	0	0	1	1	0	1	1	0	Rv2582	ppiB	MAV_3462	1
B6K05_15070	hypothetical protein	4	98.2	33.1	38.6	0.038	0.58548	0	0.0845	1	0	Rv2581c	-	MAV_3461	0
B6K05_15065	histidine--tRNA ligase	15	0	0	0	1	1	0	1	1	0	Rv2580c	hisS	MAV_3460	0
B6K05_15030	radical SAM protein	12	82.2	43.2	130.2	0.3067	1	0	0.4473	1	0	Rv2578c	-	MAV_3456	0
B6K05_15025	hypothetical protein	20	131.1	126.7	113.7	0.9063	1	0	0.9347	1	0	Rv2577	-	MAV_3455	0
B6K05_15020	hypothetical protein	4	171.1	156.1	261.2	0.8429	1	0	0.3437	1	0	Rv2576c	-	MAV_3454	0
B6K05_15000	hypothetical protein	11	76.1	38	62.4	0.1179	0.99455	0	0.6482	1	0	Rv2575	-	MAV_3451	0
B6K05_14995	MxaD family protein	4	43.7	43.6	38.5	1	1	0	0.5171	1	0	Rv2574	-	MAV_3449	0
B6K05_14990	2-dehydropantoate 2-reductase	4	49.8	37.6	52.1	0.6961	1	0	0.8972	1	0	Rv2573	-	MAV_3448	0
B6K05_14985	aspartate--tRNA ligase	17	3	15	0	0.4737	1	0	0.3981	1	0	Rv2572c	aspS	MAV_3447	0
B6K05_14935	FUSC family protein	3	181.9	150.9	140.2	0.5723	1	0	0.3736	1	0	Rv2571c	-	MAV_3441	0
B6K05_14930	hypothetical protein	2	451.9	731.8	311.1	0.102	0.9564	0	0.6024	1	0	Rv2570	-	MAV_3440	0
B6K05_14925	hypothetical protein	16	247.6	175.9	202.2	0.1586	1	0	0.5608	1	0	Rv2569c	-	MAV_3439	1
B6K05_14920	hypothetical protein	13	92.8	70.7	80.5	0.4207	1	0	0.8891	1	0	Rv2568c	-	MAV_3437	0
B6K05_14915	hypothetical protein	21	130.9	120.7	130.2	0.7424	1	0	0.9811	1	0	Rv2567	-	MAV_3438	0
B6K05_09445	hypothetical protein	5	83.7	78	75.5	0.9024	1	0	0.817	1	0	Rv2562	-	MAV_2131	0
B6K05_14910	hypothetical protein	19	206.3	205.7	199.7	0.9902	1	0	0.9128	1	0	Rv2560	-	-	0
B6K05_14905	AAA family ATPase	14	163.4	47.1	73.7	0.0008	0.03026	1	0.0085	0.20707	0	Rv2559c	-	MAV_3435	0
B6K05_14895	hypothetical protein	3	324.2	415.2	460.5	0.6638	1	0	0.6088	1	0	Rv2558	-	MAV_3433	0
B6K05_14890	hypothetical protein	2	342.2	127.3	111.8	0.2018	1	0	0.1034	1	0	Rv2556c	-	MAV_3432	0
B6K05_14885	alanine--tRNA ligase	25	18.2	0	0	0.3968	1	0	0.4056	1	0	Rv2555c	alaS	MAV_3431	0
B6K05_14880	Holliday junction resolvase RuvX	0	0	0	0	1	1	0	1	1	0	Rv2554c	-	MAV_3430	0
B6K05_14870	shikimate dehydrogenase	5	0	0	0	1	1	0	1	1	0	Rv2552c	aroE	MAV_3428	0
B6K05_14865	prepilin peptidase	2	134.5	116.4	167.7	0.7311	1	0	0.5079	1	0	Rv2551c	-	MAV_3427	0
B6K05_14820	chorismate synthase	7	0	0	0	1	1	0	1	1	0	Rv2540c	aroF	MAV_3417	0
B6K05_14815	shikimate kinase	4	12.6	0	0	0.0974	0.9564	0	0.1013	1	0	Rv2539c	aroK	MAV_3416	0
B6K05_14810	3-dehydroquinate synthase	8	0	0	0.9	1	1	0	1	1	0	Rv2538c	aroB	MAV_3415	0
B6K05_14805	type II 3-dehydroquinate dehydratase	5	0	0	0	1	1	0	1	1	0	Rv2537c	aroD	MAV_3413	0
B6K05_14800	hypothetical protein	3	80.4	176.4	80.4	0.4308	1	0	0.9982	1	0	Rv2536	-	MAV_3414	1
B6K05_14795	peptidase M24 family protein	7	45.5	9.8	11.3	0.0037	0.10248	0	0.0035	0.10373	0	Rv2535c	pepQ	MAV_3412	1
B6K05_14790	elongation factor P	6	24.3	0	0.9	0.3956	1	0	0.3915	1	0	Rv2534c	efp	MAV_3411	0
B6K05_14785	N utilization substance protein B	3	0	0	0	1	1	0	1	1	0	Rv2533c	nusB	MAV_3410	0
B6K05_14780	antitermination protein NusB	4	344.8	314.9	371.5	0.7419	1	0	0.7752	1	0	Rv2532c	-	MAV_3409	0
B6K05_14775	amino acid decarboxylase	34	110.7	82.7	108.9	0.1222	1	0	0.9146	1	0	Rv2531c	-	MAV_3408	0
B6K05_07995	type I polyketide synthase	53	139.3	90.7	171.5	0.5805	1	0	0.7584	1	0	Rv2524c	fas	MAV_1650	0
B6K05_08000	holo-ACP synthase	0	0	0	0	1	1	0	1	1	0	Rv2523c	acpS	MAV_1651	0
B6K05_08005	dipeptidase	7	189.9	210.5	228.9	0.8033	1	0	0.6317	1	0	Rv2522c	-	MAV_1652	1
B6K05_08010	peroxiredoxin	6	289.6	287.9	346.9	0.9879	1	0	0.6067	1	0	Rv2521	bcp	MAV_1653	0
B6K05_08015	hypothetical protein	1	0	0	0	1	1	0	1	1	0	Rv2520c	-	MAV_1655	0
B6K05_08050	hypothetical protein	12	74.7	106.4	88.9	0.286	1	0	0.4729	1	0	Rv2518c	ldtB	MAV_1661	1
B6K05_08065	oligoribonuclease	8	165	134.8	138.8	0.641	1	0	0.7288	1	0	Rv2511	orn	MAV_1664	0
B6K05_08070	ATPase	14	69.5	103.6	89.6	0.3722	1	0	0.3703	1	0	Rv2510c	-	MAV_1665	1
B6K05_08075	short-chain dehydrogenase	7	0	0	0	1	1	0	1	1	0	Rv2509	-	MAV_1666	0
B6K05_08090	TetR family transcriptional regulator	4	84.8	39	55.6	0.0247	0.43534	0	0.0986	1	0	Rv2506	-	MAV_1669	1
B6K05_21940	succinyl-CoA--3-ketoacid-CoA transferase	15	126.9	160.4	150.7	0.5675	1	0	0.4568	1	0	Rv2503c	scoB	MAV_4786	0
B6K05_08095	methylcrotonoyl-CoA carboxylase	19	145.9	156.8	132.9	0.7842	1	0	0.6881	1	0	Rv2502c	accD1	MAV_1670	0
B6K05_08100	acetyl/propionyl-CoA carboxylase subunit alpha	15	110.3	110	70.2	0.9945	1	0	0.6486	1	0	Rv2501c	accA1	MAV_1671	1
B6K05_08105	acyl-CoA dehydrogenase	15	55.6	78	84.6	0.2729	1	0	0.1898	1	0	Rv2500c	fadE19	MAV_1672	1
B6K05_08110	dehydratase	2	197.5	159.5	147.8	0.6713	1	0	0.6006	1	0	Rv2499c	-	MAV_1673	0
B6K05_08115	CoA ester lyase	5	105.6	252.1	166.4	0.4057	1	0	0.5829	1	0	Rv2498c	citE	MAV_1674	0
B6K05_08120	pyruvate dehydrogenase (acetyl-transferring) E1 component subunit alpha	10	73.1	77.8	51.1	0.9115	1	0	0.8163	1	0	Rv2497c	bkdA	MAV_1675	0
B6K05_08125	alpha-ketoacid dehydrogenase subunit beta	12	68.3	86.9	53.7	0.5445	1	0	0.8062	1	0	Rv2496c	bkdB	MAV_1676	1
B6K05_08130	branched-chain alpha-keto acid dehydrogenase subunit E2	5	19	8.8	25.2	0.5965	1	0	0.4806	1	0	Rv2495c	bkdC	MAV_1677	1
B6K05_08135	enoyl-CoA hydratase	1	180.6	182.2	338.1	1	1	0	0.198	1	0	Rv2486	echA14	MAV_1678	0
B6K05_08160	carboxylesterase	13	214.7	184.2	226.9	0.5812	1	0	0.8471	1	0	Rv2485c	lipQ	MAV_1685	0
B6K05_08165	wax ester/triacylglycerol synthase family O-acyltransferase	10	105.7	76.7	84.9	0.1534	1	0	0.6776	1	0	Rv2484c	-	MAV_1686	0
B6K05_08170	transferase	8	146.9	107.4	92.3	0.3679	1	0	0.1523	1	0	Rv2483c	plsC	MAV_1687	0
B6K05_08195	hypothetical protein	4	345.4	341.7	315.6	0.9741	1	0	0.763	1	0	Rv2478c	-	MAV_1694	0
B6K05_08205	NAD-glutamate dehydrogenase	46	27.3	11.6	11.9	0.0321	0.52592	0	0.0449	0.72542	0	Rv2476c	gdh	MAV_1696	1
B6K05_08210	thioesterase	5	109.6	61.2	71.8	0.3859	1	0	0.473	1	0	Rv2475c	-	MAV_1697	0
B6K05_08215	hypothetical protein	5	157.9	71.4	69.1	0.3005	1	0	0.8716	1	0	Rv2474c	-	MAV_1698	0
B6K05_08225	alpha-amylase	9	151.3	137.7	192.5	0.6597	1	0	0.2613	1	0	Rv2471	aglA	MAV_1700	0
B6K05_08230	globin	6	324.9	267.2	359.7	0.4751	1	0	0.7222	1	0	Rv2470	glbO	MAV_1701	1
B6K05_08235	HNH endonuclease	5	236.8	194.4	258.6	0.6752	1	0	0.8286	1	0	Rv2469c	-	MAV_1702	0
B6K05_08245	DUF5130 domain-containing protein	4	303.4	288.8	231.2	0.843	1	0	0.3574	1	0	Rv2468c	-	MAV_1705	0
B6K05_08240	hypothetical protein	2	482.5	329.4	407.8	0.4513	1	0	0.638	1	0	Rv2468A	-	MAV_1703	0
B6K05_08250	aminopeptidase N	25	99.1	119.6	97.6	0.3751	1	0	0.8859	1	0	Rv2467	pepN	MAV_1704	1
B6K05_08255	disulfide bond formation protein DsbA	4	244.8	425.8	436.2	0.1581	1	0	0.0913	1	0	Rv2466c	-	MAV_1706	0
B6K05_08260	ribose 5-phosphate isomerase B	8	0	0	0	1	1	0	1	1	0	Rv2465c	rpiB	MAV_1707	0
B6K05_08265	DNA glycosylase	10	150.1	153.8	154.9	0.9528	1	0	0.9275	1	0	Rv2464c	-	MAV_1708	0
B6K05_08270	esterase	10	210.3	207	241.7	0.9476	1	0	0.3748	1	0	Rv2463	lipP	MAV_1709	0
B6K05_08285	trigger factor	6	130.3	10.1	28.6	0	0	1	0.0047	0.12836	0	Rv2462c	tig	MAV_1712	1
B6K05_08290	ATP-dependent Clp protease proteolytic subunit	6	0	0	0	1	1	0	1	1	0	Rv2461c	clpP1	MAV_1713	0
B6K05_08295	ATP-dependent Clp protease proteolytic subunit	7	67.7	0	0	0.0983	0.9564	0	0.1009	1	0	Rv2460c	clpP2	MAV_1714	0
B6K05_11815	MFS transporter	25	122.1	125.5	144.1	0.9189	1	0	0.5253	1	0	Rv2459	-	-	0
B6K05_08300	homocysteine S-methyltransferase	9	169	176.8	183.5	0.9224	1	0	0.8092	1	0	Rv2458	mmuM	MAV_1715	0
B6K05_08305	ATP-dependent Clp protease ATP-binding subunit ClpX	12	0	0	0	1	1	0	1	1	0	Rv2457c	clpX	MAV_1716	0
B6K05_05045	MFS transporter	5	82.5	56.3	91.4	0.3457	1	0	0.776	1	0	Rv2456c	-	MAV_1023	0
B6K05_08310	2-oxoglutarate ferredoxin oxidoreductase subunit alpha	24	309.4	388.1	338.7	0.1233	1	0	0.5286	1	0	Rv2455c	-	MAV_1717	1
B6K05_08315	2-oxoacid:ferredoxin oxidoreductase subunit beta	10	216.2	270	207.6	0.4395	1	0	0.8565	1	0	Rv2454c	-	MAV_1718	1
B6K05_08320	molybdenum cofactor guanylyltransferase	5	324.1	511.1	391.4	0.3312	1	0	0.6499	1	0	Rv2453c	mobA	MAV_1719	0
B6K05_08325	resuscitation-promoting factor rpfE	4	33.1	53	67.6	0.5343	1	0	0.237	1	0	Rv2450c	rpfE	MAV_1722	0
B6K05_08330	enoyl-ACP reductase	22	286.9	318.5	254.6	0.5577	1	0	0.6826	1	0	Rv2449c	-	MAV_1723	0
B6K05_08335	valine--tRNA ligase	20	0	0	0	1	1	0	1	1	0	Rv2448c	valS	MAV_1724	0
B6K05_08340	dihydrofolate synthase	6	0	0	0	1	1	0	1	1	0	Rv2447c	folC	MAV_1725	0
B6K05_08345	hypothetical protein	3	219.1	210.2	202.9	0.9594	1	0	0.8468	1	0	Rv2446c	-	MAV_1726	0
B6K05_08350	nucleoside-diphosphate kinase	2	0	0	0	1	1	0	1	1	0	Rv2445c	ndkA	MAV_1727	0
B6K05_08360	50S ribosomal protein L21	4	6.1	0	0	0.3995	1	0	0.394	1	0	Rv2442c	rplU	MAV_1729	0
B6K05_08365	50S ribosomal protein L27	0	0	0	0	1	1	0	1	1	0	Rv2441c	rpmA	MAV_1730	0
B6K05_08370	GTPase ObgE	6	0	0	0	1	1	0	1	1	0	Rv2440c	obg	MAV_1731	0
B6K05_08375	glutamate 5-kinase	5	24.7	0	4.3	0.0998	0.9564	0	0.202	1	0	Rv2439c	proB	MAV_1732	0
B6K05_08400	NAD(+) synthase	18	0	0	0	1	1	0	1	1	0	Rv2438c	nadE	MAV_1737	0
B6K05_08435	ribokinase	3	81.2	64.5	97.2	0.7851	1	0	0.6529	1	0	Rv2436	rbsK	MAV_1743	0
B6K05_08440	adenylate/guanylate cyclase domain-containing protein	25	96.2	105.9	103	0.7297	1	0	0.6642	1	0	Rv2435c	-	MAV_1745	0
B6K05_08445	hypothetical protein	7	67.8	105.6	103.9	0.2727	1	0	0.2214	1	0	Rv2434c	-	-	0
B6K05_12045	alkyl hydroperoxide reductase	4	97	79.8	70	0.7491	1	0	0.6232	1	0	Rv2429	ahpD	MAV_2840	0
B6K05_12040	alkyl hydroperoxide reductase	2	183	62.4	91.4	0.1877	1	0	0.2775	1	0	Rv2428	ahpC	MAV_2839	0
B6K05_08450	gamma-glutamyl-phosphate reductase	7	138.4	182.9	106.3	0.538	1	0	0.4447	1	0	Rv2427c	proA	MAV_1747	1
B6K05_08455	ATPase	6	162.3	169.7	166.1	0.9093	1	0	0.9349	1	0	Rv2426c	-	MAV_1748	0
B6K05_08460	VWA domain-containing protein	11	70.9	114.7	113.1	0.225	1	0	0.6072	1	0	Rv2425c	-	MAV_1749	0
B6K05_03930	IS110 family transposase	16	386.1	381.5	453.6	0.9568	1	0	0.4657	1	0	Rv2424c	-	-	0
B6K05_11595	SAM-dependent methyltransferase	13	144.4	49.9	103.2	0.009	0.20629	0	0.4334	1	0	Rv2423	-	MAV_2748	0
B6K05_08465	nicotinate-nicotinamide nucleotide adenylyltransferase	9	0	0	0	1	1	0	1	1	0	Rv2421c	nadD	MAV_1750	0
B6K05_08470	ribosome silencing factor RsfS	3	119.6	59.3	79.1	0.181	1	0	0.3487	1	0	Rv2420c	-	MAV_1751	0
B6K05_08475	histidine phosphatase family protein	1	174.2	35.3	69.3	0.201	1	0	0.169	1	0	Rv2419c	gpgP	MAV_1752	0
B6K05_08480	lysophospholipase	6	15.6	6.2	8.9	0.1535	1	0	0.4278	1	0	Rv2418c	-	MAV_1753	0
B6K05_08485	fatty acid-binding protein DegV	3	83.6	27.7	39.9	0.2096	1	0	0.1359	1	0	Rv2417c	-	MAV_1754	0
B6K05_08035	GNAT family N-acetyltransferase	12	227	202.1	294.6	0.713	1	0	0.4186	1	0	Rv2416c	eis	MAV_1658	1
B6K05_08550	hypothetical protein	0	0	0	0	1	1	0	1	1	0	Rv2415c	-	MAV_1767	0
B6K05_08555	competence protein	0	0	0	0	1	1	0	1	1	0	Rv2414c	-	MAV_1768	0
B6K05_08560	DNA polymerase III subunit delta	6	0	0	0	1	1	0	1	1	0	Rv2413c	-	MAV_1769	0
B6K05_08565	30S ribosomal protein S20	0	0	0	0	1	1	0	1	1	0	Rv2412	rpsT	MAV_1770	0
B6K05_08570	hypothetical protein	19	303.3	255.9	258.9	0.4716	1	0	0.4746	1	0	Rv2411c	-	-	0
B6K05_08575	hypothetical protein	10	38.1	42.7	28.8	0.8076	1	0	0.4792	1	0	Rv2410c	-	MAV_1772	1
B6K05_08580	hypothetical protein	14	95.5	83	104.3	0.7031	1	0	0.5805	1	0	Rv2409c	-	MAV_1773	0
B6K05_08590	ribonuclease Z	4	210.6	201.7	190.5	0.935	1	0	0.8669	1	0	Rv2407	-	MAV_1774	0
B6K05_08595	histidine kinase	2	344.8	484.9	597.5	0.2074	1	0	0.0092	0.22066	0	Rv2406c	-	MAV_1776	0
B6K05_08600	growth inhibitor PemK	5	193.5	122.3	128.2	0.1808	1	0	0.1552	1	0	Rv2405	-	MAV_1777	0
B6K05_08605	elongation factor 4	25	293.1	191.3	244.5	0.0162	0.3194	0	0.2733	1	0	Rv2404c	lepA	MAV_1778	0
B6K05_08610	sensor domain-containing protein	2	94.9	43.8	148.2	0.2773	1	0	0.6238	1	0	Rv2403c	lppR	MAV_1779	0
B6K05_08615	glycosyl hydrolase family 15	24	175.4	198.2	201.2	0.558	1	0	0.5151	1	0	Rv2402	-	MAV_1780	0
B6K05_08620	hypothetical protein	1	0	0	0	1	1	0	1	1	0	Rv2401A	-	MAV_1781	0
B6K05_08625	sulfate ABC transporter substrate-binding protein	8	106.7	92.1	73.2	0.6317	1	0	0.1552	1	0	Rv2400c	subI	MAV_1782	1
B6K05_08630	sulfate ABC transporter permease subunit CysT	2	87.1	56.4	67.4	0.5943	1	0	0.8013	1	0	Rv2399c	cysT	MAV_1783	0
B6K05_08635	sulfate ABC transporter permease subunit CysW	9	87.5	61.4	70.1	0.2215	1	0	0.4004	1	0	Rv2398c	cysW	MAV_1784	0
B6K05_09535	sirohydrochlorin chelatase	4	9.5	30.9	26.5	0.4949	1	0	0.1403	1	0	Rv2393	che1	MAV_2152	0
B6K05_08645	phosphoadenosine phosphosulfate reductase	9	52.1	81.1	80.9	0.2953	1	0	0.1739	1	0	Rv2392	cysH	MAV_1786	0
B6K05_08650	sulfite reductase	15	263.8	333.5	314.1	0.4203	1	0	0.3638	1	0	Rv2391	sirA	MAV_1787	0
B6K05_00680	Mce protein	3	153.5	177.1	118.5	0.8362	1	0	0.7031	1	0	Rv2390c	-	MAV_0098	0
B6K05_08660	coproporphyrinogen III oxidase	13	80.3	68.2	65.8	0.5797	1	0	0.7292	1	0	Rv2388c	hemN	MAV_1789	0
B6K05_08665	sodium-dependent bicarbonate transport family permease	18	280	597.1	340.1	0.0016	0.05064	0	0.2678	1	0	Rv2387	-	MAV_1790	0
B6K05_08670	salicylate synthase	11	133.1	112.6	65.1	0.7808	1	0	0.3933	1	0	Rv2386c	mbtI	MAV_1792	0
B6K05_08705	acetyl hydrolase	10	128.6	138.9	151	0.8442	1	0	0.6137	1	0	Rv2385	mbtJ	MAV_1798	0
B6K05_08860	2,3-dihydroxybenzoate-AMP ligase	17	44.8	41.8	42.2	0.8577	1	0	0.4834	1	0	Rv2384	mbtA	MAV_2008	1
B6K05_08865	non-ribosomal peptide synthetase	24	81.5	55.9	39.1	0.2243	1	0	0.0273	0.50011	0	Rv2383c	mbtB	MAV_2009	1
B6K05_08875	polyketide synthase	6	12.6	8.3	3.1	0.7983	1	0	0.4959	1	0	Rv2382c	mbtC	MAV_2011	0
B6K05_08880	polyketide synthase	26	25.7	31.8	17.5	0.7236	1	0	0.7088	1	0	Rv2381c	mbtD	MAV_2012	1
B6K05_08885	non-ribosomal peptide synthetase	64	34.2	31.2	23.5	0.7259	1	0	0.0838	1	0	Rv2380c	mbtE	MAV_2013	1
B6K05_08890	non-ribosomal peptide synthetase	33	36.7	39.6	27.3	0.802	1	0	0.6895	1	0	Rv2379c	mbtF	MAV_2014	1
B6K05_08895	lysine 6-monooxygenase	12	79.1	70.8	30.8	0.8029	1	0	0.0082	0.20081	0	Rv2378c	mbtG	MAV_2015	0
B6K05_10535	MbtH family protein	5	179.5	201.2	160.5	0.7608	1	0	0.7539	1	0	Rv2377c	mbtH	MAV_2366	0
B6K05_08910	hypothetical protein	0	0	0	0	1	1	0	1	1	0	Rv2376c	cfp2	MAV_2019	0
B6K05_08925	antitoxin VapB	5	270.7	248.1	267.6	0.7578	1	0	0.97	1	0	Rv2375	-	MAV_2021	0
B6K05_08930	HrcA family transcriptional regulator	11	47.5	17.5	15.4	0.0711	0.86604	0	0.0298	0.53953	0	Rv2374c	hrcA	MAV_2022	1
B6K05_08935	molecular chaperone DnaJ	5	116.2	53.6	90.2	0.0525	0.71637	0	0.5377	1	0	Rv2373c	dnaJ2	MAV_2023	0
B6K05_08940	16S rRNA (uracil(1498)-N(3))-methyltransferase	4	287.6	225.9	292.1	0.4679	1	0	0.9599	1	0	Rv2372c	-	MAV_2024	0
B6K05_08945	phosphate starvation-inducible protein PhoH	8	274.8	176.8	213.1	0.1054	0.95786	0	0.3279	1	0	Rv2368c	phoH1	MAV_2025	0
B6K05_08960	hypothetical protein	11	65.7	56.5	89.5	0.8142	1	0	0.5437	1	0	Rv2366c	-	MAV_2028	0
B6K05_08965	GTPase Era	6	12.2	0	0	0.1297	1	0	0.1318	1	0	Rv2364c	era	MAV_2029	0
B6K05_08975	amidase	4	57.6	139.1	68	0.1168	0.99455	0	0.7233	1	0	Rv2363	amiA2	MAV_2032	1
B6K05_08980	DNA repair protein RecO	9	96	120	94.3	0.8118	1	0	0.9778	1	0	Rv2362c	recO	MAV_2033	0
B6K05_08985	decaprenyl diphosphate synthase	10	80.2	33.2	13.2	0.4963	1	0	0.095	1	0	Rv2361c	-	MAV_2034	0
B6K05_08990	hypothetical protein	2	189.5	130	177.8	0.5987	1	0	0.8986	1	0	Rv2360c	-	MAV_2035	0
B6K05_08995	transcriptional repressor	2	31.2	7.5	7.9	0.063	0.80533	0	0.0243	0.45592	0	Rv2359	zur	MAV_2036	0
B6K05_09000	transcriptional regulator	2	0	0	0	1	1	0	1	1	0	Rv2358	smtB	MAV_2037	1
B6K05_09005	glycine--tRNA ligase	23	0	0	0	1	1	0	1	1	0	Rv2357c	glyS	MAV_2038	0
B6K05_09015	hypothetical protein	4	157.8	108.7	113	0.3541	1	0	0.3994	1	0	Rv2348c	-	MAV_2040	0
B6K05_09020	hypothetical protein	16	77.6	127.2	123.8	0.2259	1	0	0.2373	1	0	Rv2345	-	MAV_2041	0
B6K05_09025	deoxyguanosinetriphosphate triphosphohydrolase	13	46.7	14.7	17.2	0.0147	0.29482	0	0.019	0.38106	0	Rv2344c	dgt	MAV_2042	0
B6K05_09035	DNA primase	17	0	0	0	1	1	0	1	1	0	Rv2343c	dnaG	MAV_2045	0
B6K05_09040	hypothetical protein	5	187.5	65.7	64.8	0.0241	0.428	0	0.0204	0.40352	0	Rv2342	-	MAV_2044	0
B6K05_09070	serine O-acetyltransferase	3	30.8	0	1.8	0.0994	0.9564	0	0.1004	1	0	Rv2335	cysE	MAV_2051	0
B6K05_09075	cysteine synthase A	5	6.3	0	0	0.1303	1	0	0.1338	1	0	Rv2334	cysK1	MAV_2052	1
B6K05_06830	NAD-dependent malic enzyme	6	611	163.1	191.4	0.0011	0.03937	1	0.0016	0.0564	0	Rv2332	mez	MAV_1381	0
B6K05_09170	hypothetical protein	5	224.5	219	211.8	0.9644	1	0	0.8724	1	0	Rv2330c	lppP	MAV_2076	0
B6K05_09190	MarR family transcriptional regulator	0	0	0	0	1	1	0	1	1	0	Rv2327	-	MAV_2081	0
B6K05_09195	cobalt ABC transporter ATP-binding protein	10	109.3	86.3	84.8	0.4636	1	0	0.3874	1	0	Rv2326c	-	MAV_2082	0
B6K05_09200	hypothetical protein	3	94.7	105.3	48.9	1	1	0	0.1036	1	0	Rv2325c	-	MAV_2083	0
B6K05_09205	AsnC family transcriptional regulator	2	126.9	155.6	146.9	0.7187	1	0	0.8045	1	0	Rv2324	-	MAV_2084	0
B6K05_09210	N-dimethylarginine dimethylaminohydrolase	13	94.3	70.2	54.4	0.4803	1	0	0.6503	1	0	Rv2323c	-	MAV_2085	0
B6K05_09215	ornithine--oxo-acid transaminase	11	60	92.2	67	0.2556	1	0	0.7656	1	0	Rv2322c	rocD1	MAV_2086	1
B6K05_09220	amino acid permease	18	33	35.2	37.5	0.8847	1	0	0.6845	1	0	Rv2320c	rocE	MAV_2087	0
B6K05_09225	sugar ABC transporter substrate-binding protein	21	47.4	23.8	42.4	0.0551	0.73673	0	0.9188	1	0	Rv2318	uspC	MAV_2088	0
B6K05_09230	sugar ABC transporter permease	6	113.8	32.1	50.1	0.0338	0.54608	0	0.0224	0.42369	0	Rv2317	uspB	MAV_2089	1
B6K05_09235	sugar ABC transporter permease	9	55.3	50.7	46.5	0.879	1	0	0.9058	1	0	Rv2316	uspA	MAV_2090	0
B6K05_09240	peptidase C69	16	65.7	51.1	66.6	0.5305	1	0	0.9682	1	0	Rv2315c	-	MAV_2091	0
B6K05_09245	peptidase	7	201.8	172.4	109.2	0.7336	1	0	0.5821	1	0	Rv2314c	-	MAV_2092	0
B6K05_09250	hypothetical protein	12	81.7	105.2	118.4	0.4322	1	0	0.1401	1	0	Rv2313c	-	MAV_2093	0
B6K05_11650	cutinase family protein	6	170.4	133.9	111.8	0.5057	1	0	0.1999	1	0	Rv2301	cut2	MAV_2759	0
B6K05_09380	molecular chaperone HtpG	18	95.9	100	101.5	0.874	1	0	0.8016	1	0	Rv2299c	htpG	MAV_2118	0
B6K05_18515	oxidoreductase	10	177.8	251.1	225.5	0.2956	1	0	0.4828	1	0	Rv2298	-	MAV_4098	0
B6K05_09440	haloalkane dehalogenase	12	121.1	182.5	140.5	0.2116	1	0	0.2859	1	0	Rv2296	-	MAV_2130	0
B6K05_09450	cystathionine beta-lyase	8	23.5	14.7	22.6	0.4575	1	0	0.941	1	0	Rv2294	-	MAV_2132	0
B6K05_09490	sulfurtransferase	7	172.2	103.7	172.4	0.2972	1	0	0.9975	1	0	Rv2291	sseB	MAV_2142	0
B6K05_09480	hypothetical protein	3	123.7	147.4	86.1	0.749	1	0	0.2984	1	0	Rv2290	lppO	MAV_2140	0
B6K05_09505	Na+/H+ antiporter	8	142.7	150.8	110.3	0.8727	1	0	0.7827	1	0	Rv2287	yjcE	MAV_2145	0
B6K05_09515	esterase	15	66.8	80	63.5	0.6333	1	0	0.9075	1	0	Rv2284	lipM	MAV_2146	0
B6K05_09530	LysR family transcriptional regulator	0	0	0	0	1	1	0	1	1	0	Rv2282c	-	MAV_2151	0
B6K05_09630	hypothetical protein	4	56.4	59.3	49.2	0.9276	1	0	0.7848	1	0	Rv2270	lppN	MAV_2171	0
B6K05_09640	cytochrome P450	8	68.9	84.5	73.1	0.7216	1	0	0.9206	1	0	Rv2266	cyp124	MAV_2174	0
B6K05_09655	molecular chaperone	6	89.7	93.8	120.8	0.9254	1	0	0.5274	1	0	Rv2264c	-	MAV_2177	0
B6K05_12685	short chain dehydrogenase	13	69	159.4	102.1	0.299	1	0	0.4734	1	0	Rv2263	-	MAV_2969	0
B6K05_09670	Zn-dependent hydrolase	4	68.2	22.7	39	0.0178	0.34225	0	0.1449	1	0	Rv2260	-	MAV_2180	0
B6K05_09675	S-(hydroxymethyl)mycothiol dehydrogenase	5	121.5	12.6	46.8	0.0091	0.20756	0	0.0922	1	0	Rv2259	mscR	-	1
B6K05_09680	methyltransferase	11	428.9	313.5	297.9	0.2179	1	0	0.1412	1	0	Rv2258c	-	MAV_2182	0
B6K05_09685	serine hydrolase	6	370.5	144	223.8	0.0105	0.22724	0	0.1385	1	0	Rv2257c	-	MAV_2183	1
B6K05_09690	hypothetical protein	1	891.1	238.4	363.2	0.0996	0.9564	0	0.0981	1	0	Rv2256c	-	MAV_2185	0
B6K05_09695	diacylglycerol kinase	9	173.5	187.5	190.4	0.8374	1	0	0.574	1	0	Rv2252	-	MAV_2184	1
B6K05_09700	FAD-binding oxidoreductase	12	51.5	99.3	109.6	0.2938	1	0	0.3952	1	0	Rv2251	-	MAV_2186	0
B6K05_09705	TetR family transcriptional regulator	8	115.9	151.2	106.6	0.4341	1	0	0.7786	1	0	Rv2250c	-	MAV_2187	1
B6K05_09710	glycerol-3-phosphate dehydrogenase	11	79.4	118.9	64.2	0.4397	1	0	0.6564	1	0	Rv2249c	glpD1	MAV_2188	1
B6K05_09725	beta-ketoacyl-[acyl-carrier-protein] synthase II	11	33.9	36.6	13.8	0.9128	1	0	0.0923	1	0	Rv2246	kasB	MAV_2191	0
B6K05_09730	beta-ketoacyl-[acyl-carrier-protein] synthase II	15	184.2	137.4	114.3	0.5989	1	0	0.2682	1	0	Rv2245	kasA	MAV_2192	0
B6K05_09735	acyl carrier protein	4	0	0	7	1	1	0	0.402	1	0	Rv2244	acpM	MAV_2193	0
B6K05_09740	ACP S-malonyltransferase	3	0	0	0	1	1	0	1	1	0	Rv2243	fabD	MAV_2194	0
B6K05_09745	PucR family transcriptional regulator	11	135.2	79.3	82.4	0.3188	1	0	0.2074	1	0	Rv2242	-	MAV_2195	0
B6K05_09750	pyruvate dehydrogenase (acetyl-transferring), homodimeric type	43	19	17.6	5.3	1	1	0	0.7064	1	0	Rv2241	aceE	MAV_2196	1
B6K05_09755	hypothetical protein	2	208.7	142.1	155.6	0.6404	1	0	0.4412	1	0	Rv2240c	-	MAV_2197	0
B6K05_09760	hypothetical protein	1	622.7	471.9	614.2	0.5037	1	0	1	1	0	Rv2239c	-	MAV_2198	0
B6K05_09765	peroxiredoxin	2	120.9	216.5	152.8	0.328	1	0	0.4456	1	0	Rv2238c	ahpE	MAV_2199	0
B6K05_09785	hypothetical protein	11	112.4	109.7	103.8	0.9618	1	0	0.8693	1	0	Rv2237	-	MAV_2203	1
B6K05_09790	cobalamin biosynthesis protein	7	15.7	2.1	15.8	0.0111	0.23475	0	0.6038	1	0	Rv2236c	cobD	MAV_2205	0
B6K05_09795	hypothetical protein	9	0	0	20.1	1	1	0	0.401	1	0	Rv2235	-	MAV_2204	0
B6K05_09800	protein tyrosine phosphatase	4	81.3	7.9	16.7	0.0225	0.40422	0	0.0956	1	0	Rv2234	ptpA	MAV_2206	0
B6K05_09805	hypothetical protein	2	52.9	55.2	79.8	0.9375	1	0	0.5933	1	0	Rv2232	ptkA	MAV_2207	0
B6K05_09810	hypothetical protein	5	31.6	19.6	12.8	0.4567	1	0	0.1065	1	0	Rv2231c	cobC	MAV_2208	1
B6K05_09815	Nif3-like dinuclear metal center hexameric protein	6	117.4	112.7	55.4	0.9322	1	0	0.4917	1	0	Rv2230c	-	MAV_2209	1
B6K05_09820	hypothetical protein	3	35.2	60.4	12.6	0.8976	1	0	0.4356	1	0	Rv2229c	-	MAV_2210	0
B6K05_09825	bifunctional RNase H/acid phosphatase	11	26.1	16.3	15.6	0.3954	1	0	0.2602	1	0	Rv2228c	-	MAV_2211	0
B6K05_09850	proline hydroxylase	13	38.1	48.1	42.5	0.6132	1	0	0.4538	1	0	Rv2227	-	MAV_2215	0
B6K05_09860	CHAD domain-containing protein	12	71	95.9	88.2	0.571	1	0	0.611	1	0	Rv2226	-	MAV_2235	0
B6K05_09880	3-methyl-2-oxobutanoate hydroxymethyltransferase	7	0	0	0	1	1	0	1	1	0	Rv2225	panB	MAV_2239	0
B6K05_09895	alpha/beta hydrolase	22	184.6	145.7	167.9	0.2178	1	0	0.5909	1	0	Rv2223c	-	MAV_2243	0
B6K05_09900	glutamine synthetase	11	0	0	0	1	1	0	1	1	0	Rv2222c	glnA2	MAV_2244	1
B6K05_09905	bifunctional glutamine-synthetase adenylyltransferase/deadenyltransferase	26	142.6	75	60.2	0.0392	0.59999	0	0.0047	0.12836	0	Rv2221c	glnE	MAV_2245	0
B6K05_09920	type I glutamate--ammonia ligase	22	0	0	0	1	1	0	1	1	0	Rv2220	glnA1	MAV_2267	0
B6K05_09925	RDD family protein	1	0	0	2.7	1	1	0	1	1	0	Rv2219A	-	MAV_2268	0
B6K05_09930	hypothetical protein	5	59.2	2.8	17.6	0.0014	0.0462	1	0.0455	0.73004	0	Rv2219	-	MAV_2269	0
B6K05_09935	lipoyl synthase	8	0	0	0	1	1	0	1	1	0	Rv2218	lipA	MAV_2270	0
B6K05_09940	lipoate-protein ligase B	5	149.5	168.1	100	0.8016	1	0	0.4004	1	0	Rv2217	lipB	MAV_2271	0
B6K05_09945	TIGR01777 family protein	4	61.8	36.1	37.7	0.5033	1	0	0.5101	1	0	Rv2216	-	MAV_2272	0
B6K05_09950	2-oxoglutarate dehydrogenase, E2 component, dihydrolipoamide succinyltransferase	6	0	0	0	1	1	0	1	1	0	Rv2215	dlaT	MAV_2273	0
B6K05_09955	short chain dehydrogenase	20	88.9	85.4	90.3	0.8821	1	0	0.9551	1	0	Rv2214c	ephD	MAV_2275	0
B6K05_09970	leucyl aminopeptidase	7	46.9	35.1	35.2	0.3711	1	0	0.7375	1	0	Rv2213	pepB	MAV_2279	0
B6K05_09975	glycine cleavage system protein T	11	0	0	0	1	1	0	1	1	0	Rv2211c	gcvT	MAV_2280	0
B6K05_09980	branched chain amino acid aminotransferase	15	0	0	0	1	1	0	1	1	0	Rv2210c	ilvE	MAV_2281	0
B6K05_09985	adenosylcobinamide-GDP ribazoletransferase	3	80.6	70	58.8	1	1	0	0.6526	1	0	Rv2208	cobS	MAV_2282	1
B6K05_09990	nicotinate-nucleotide--dimethylbenzimidazole phosphoribosyltransferase	5	29.9	33.3	35.4	0.8627	1	0	0.7394	1	0	Rv2207	cobT	MAV_2283	1
B6K05_10000	hypothetical protein	6	114.8	81.7	75.9	0.4134	1	0	0.359	1	0	Rv2206	-	MAV_2285	1
B6K05_10005	hypothetical protein	8	148.2	121	54.6	0.7516	1	0	0.4231	1	0	Rv2205c	-	MAV_2286	0
B6K05_10010	iron-sulfur cluster assembly accessory protein	2	0	0	0	1	1	0	1	1	0	Rv2204c	-	MAV_2287	0
B6K05_10015	hypothetical protein	12	215.7	218.9	224.8	0.9521	1	0	0.5501	1	0	Rv2203	-	MAV_2288	0
B6K05_10020	carbohydrate kinase family protein	5	85	16.2	13.9	0.0151	0.30155	0	0.0045	0.12614	0	Rv2202c	adoK	MAV_2289	0
B6K05_10025	asparagine synthetase B	18	137.3	130.8	106.4	1	1	0	0.4013	1	0	Rv2201	asnB	MAV_2290	0
B6K05_10030	cytochrome C oxidase subunit II	8	0	0	0	1	1	0	1	1	0	Rv2200c	ctaC	MAV_2291	0
B6K05_10035	cytochrome c oxidase polypeptide 4	5	352.9	232.3	218.4	0.258	1	0	0.0729	0.99473	0	Rv2199c	-	MAV_2292	0
B6K05_10045	hypothetical protein	7	178.8	87.5	112	0.0021	0.06304	0	0.0183	0.37022	0	Rv2197c	-	MAV_2294	0
B6K05_10055	cytochrome b	22	109	46.7	52.4	0.31	1	0	0.3159	1	0	Rv2196	qcrB	MAV_2296	0
B6K05_10060	menaquinol-cytochrome C reductase	13	0	0	0	1	1	0	1	1	0	Rv2195	qcrA	MAV_2297	0
B6K05_10065	cytochrome C	5	0	0	0	1	1	0	1	1	0	Rv2194	qcrC	MAV_2298	0
B6K05_10070	cytochrome B	13	19	0	0.4	0.0366	0.57534	0	0.034	0.59474	0	Rv2193	ctaE	MAV_2299	0
B6K05_10080	hypothetical protein	11	205.2	169.4	211	0.5588	1	0	0.9321	1	0	Rv2191	-	MAV_2300	0
B6K05_10095	hypothetical protein	4	380.9	302.1	203.4	0.5837	1	0	0.9051	1	0	Rv2189c	-	MAV_2305	0
B6K05_10100	alpha-(1-2)-phosphatidylinositol mannosyltransferase	10	0	0	0	1	1	0	1	1	0	Rv2188c	pimB	MAV_2306	0
B6K05_10105	long-chain fatty acid--CoA ligase	12	293.1	533.7	387.9	0.0359	0.57011	0	0.2946	1	0	Rv2187	fadD15	MAV_2307	0
B6K05_10110	polyketide cyclase / dehydrase and lipid transport	2	27.9	28.2	23.8	1	1	0	0.8533	1	0	Rv2186c	-	MAV_2308	0
B6K05_10115	cyclase	8	310.2	175.7	170.4	0.0948	0.9564	0	0.09	1	0	Rv2185c	TB16.3	MAV_2309	0
B6K05_10120	hypothetical protein	9	183.6	95.8	81.5	0.1934	1	0	0.1828	1	0	Rv2184c	-	MAV_2310	0
B6K05_10125	hypothetical protein	2	18.2	0	3.1	0.4088	1	0	0.7382	1	0	Rv2183c	-	MAV_2311	0
B6K05_10130	1-acyl-sn-glycerol-3-phosphate acyltransferase	12	2040.8	398.1	500.9	0.1	0.9564	0	0.0979	1	0	Rv2182c	-	MAV_2313	0
B6K05_10135	alpha-(1-2)-phosphatidylinositol mannosyltransferase	9	812.6	866.2	761	0.8536	1	0	0.8509	1	0	Rv2181	-	MAV_2312	0
B6K05_10140	hypothetical protein	5	196.6	210.6	174.5	0.8824	1	0	0.839	1	0	Rv2180c	-	MAV_2314	0
B6K05_10150	3-deoxy-7-phosphoheptulonate synthase class II	13	94.7	83.8	71.4	0.7283	1	0	0.2861	1	0	Rv2178c	aroG	MAV_2317	0
B6K05_10160	serine/threonine protein kinase	17	38.6	30.9	34.8	0.4562	1	0	0.9624	1	0	Rv2176	pknL	MAV_2318	0
B6K05_10165	DNA-binding protein	6	228.5	283.6	275.1	0.5522	1	0	0.5656	1	0	Rv2175c	-	MAV_2320	0
B6K05_10170	alpha-(1->6)-mannopyranosyltransferase A	13	114.6	0	22.6	0.0972	0.9564	0	0.0998	1	0	Rv2174	mptA	MAV_2319	0
B6K05_10175	geranylgeranyl pyrophosphate synthase	8	54.2	16.4	18.2	0.0031	0.08795	0	0.0145	0.30739	0	Rv2173	idsA2	MAV_2321	0
B6K05_10180	hypothetical protein	6	0	0	0	1	1	0	1	1	0	Rv2172c	-	MAV_2322	0
B6K05_10185	DUF3153 domain-containing protein	3	31.2	56.8	69.2	0.2572	1	0	0.1995	1	0	Rv2171	lppM	MAV_2323	0
B6K05_10190	N-acetyltransferase	9	209.9	156	194.1	0.3225	1	0	0.7718	1	0	Rv2170	-	MAV_2324	1
B6K05_10195	hypothetical protein	1	6.1	0	5.2	0.4031	1	0	1	1	0	Rv2169c	-	MAV_2325	0
B6K05_10205	16S rRNA (cytosine(1402)-N(4))-methyltransferase	8	72.5	0	2.6	0.0052	0.13222	0	0.0111	0.25072	0	Rv2165c	-	MAV_2328	0
B6K05_10210	hypothetical protein	2	0	0	0	1	1	0	1	1	0	Rv2164c	-	MAV_2329	0
B6K05_10215	cell division protein FtsI	16	0	0	0	1	1	0	1	1	0	Rv2163c	pbpB	MAV_2330	0
B6K05_10220	UDP-N-acetylmuramoyl-L-alanyl-D-glutamate--2, 6-diaminopimelate ligase	6	0	0	0	1	1	0	1	1	0	Rv2158c	murE	MAV_2331	0
B6K05_10225	UDP-N-acetylmuramoyl-tripeptide--D-alanyl-D- alanine ligase	6	0	0	0	1	1	0	1	1	0	Rv2157c	murF	MAV_2332	0
B6K05_10230	phospho-N-acetylmuramoyl-pentapeptide- transferase	6	12.2	0	0	0.3963	1	0	0.4052	1	0	Rv2156c	murX	MAV_2333	0
B6K05_10235	UDP-N-acetylmuramoyl-L-alanine--D-glutamate ligase	11	0	0	0	1	1	0	1	1	0	Rv2155c	murD	MAV_2334	0
B6K05_10245	undecaprenyldiphospho-muramoylpentapeptide beta-N- acetylglucosaminyltransferase	9	459.2	621.1	513.8	0.5023	1	0	0.6942	1	0	Rv2153c	murG	MAV_2336	0
B6K05_10250	UDP-N-acetylmuramate--L-alanine ligase	10	0	0	0	1	1	0	1	1	0	Rv2152c	murC	MAV_2337	0
B6K05_10255	cell division protein FtsQ	4	0	0	0	1	1	0	1	1	0	Rv2151c	ftsQ	MAV_2338	0
B6K05_10260	cell division protein FtsZ	3	0	0	0	1	1	0	1	1	0	Rv2150c	ftsZ	MAV_2340	0
B6K05_10265	laccase	2	140.7	147.7	102.3	0.9839	1	0	0.6611	1	0	Rv2149c	yfiH	MAV_2341	0
B6K05_10270	YggS family pyridoxal phosphate enzyme	4	225.6	249.8	255.6	0.8411	1	0	0.8361	1	0	Rv2148c	-	MAV_2342	0
B6K05_10275	cell division protein SepF	14	1064.2	524.6	783.7	0.2653	1	0	0.5317	1	0	Rv2147c	-	MAV_2343	0
B6K05_10280	hypothetical protein	0	0	0	0	1	1	0	1	1	0	Rv2146c	-	MAV_2344	0
B6K05_10285	DivIVA domain-containing protein	5	0	0	0	1	1	0	1	1	0	Rv2145c	wag31	MAV_2345	0
B6K05_10290	hypothetical protein	2	720.3	184.9	196.2	0.0813	0.94102	0	0.0657	0.93916	0	Rv2144c	-	MAV_2346	0
B6K05_10295	phosphoribosyl transferase	4	203.7	142.5	202.4	0.581	1	0	0.9865	1	0	Rv2143	-	MAV_2347	0
B6K05_10450	hypothetical protein	11	210.3	243	222.4	0.6087	1	0	0.6141	1	0	Rv2141c	-	MAV_2350	0
B6K05_10455	hypothetical protein	6	188.1	218.8	145.9	0.6585	1	0	0.3357	1	0	Rv2140c	TB18.6	MAV_2351	1
B6K05_10465	dihydroorotate dehydrogenase (quinone)	7	0	0	0	1	1	0	1	1	0	Rv2139	pyrD	MAV_2353	0
B6K05_10480	hypothetical protein	5	123.6	84	19.9	0.6032	1	0	0.398	1	0	Rv2137c	-	MAV_2356	0
B6K05_10485	phosphoglycerate mutase	6	114.6	29.2	27.5	0.0481	0.69077	0	0.0328	0.5803	0	Rv2135c	-	MAV_2357	0
B6K05_10490	hypothetical protein	4	278.7	464.2	377.1	0.2888	1	0	0.4864	1	0	Rv2134c	-	MAV_2358	0
B6K05_10495	phosphatidylinositol kinase	9	181.5	183.1	211.5	0.9685	1	0	0.5551	1	0	Rv2133c	-	MAV_2359	0
B6K05_10500	3'(2'),5'-bisphosphate nucleotidase CysQ	7	210.1	252.9	293.6	0.4951	1	0	0.2049	1	0	Rv2131c	cysQ	MAV_2360	1
B6K05_10505	L-cysteine:1D-myo-inositol 2-amino-2-deoxy-alpha-D-glucopyranoside ligase	18	18.2	0	0	0.3958	1	0	0.3988	1	0	Rv2130c	mshC	MAV_2361	0
B6K05_10585	short-chain dehydrogenase	5	171.3	116.5	176.9	0.1776	1	0	0.8763	1	0	Rv2129c	-	MAV_2376	0
B6K05_10590	PAC2 family protein	10	216.6	263.1	261.6	0.517	1	0	0.4783	1	0	Rv2125	-	MAV_2378	0
B6K05_10655	phosphoribosyl-ATP pyrophosphatase	3	0	0	0	1	1	0	1	1	0	Rv2122c	hisE	MAV_2392	0
B6K05_10660	ATP phosphoribosyltransferase	7	0	0	0	1	1	0	1	1	0	Rv2121c	hisG	MAV_2393	0
B6K05_10665	DUF4126 domain-containing protein	6	88.4	102.1	94.5	0.7382	1	0	0.5136	1	0	Rv2120c	-	MAV_2394	0
B6K05_10675	recombinase RecB	11	170.2	171.1	153.4	0.9886	1	0	0.7127	1	0	Rv2119	-	MAV_2395	1
B6K05_10680	SAM-dependent methyltransferase	8	128.2	159.5	162.4	0.6541	1	0	0.8342	1	0	Rv2118c	-	MAV_2397	0
B6K05_10685	hypothetical protein	1	168.1	217.5	164.7	0.5044	1	0	0.8968	1	0	Rv2117	-	MAV_2398	0
B6K05_10690	hypothetical protein	2	283	110.1	146.1	0.0008	0.03026	1	0.0589	0.87281	0	Rv2116	lppK	MAV_2399	0
B6K05_10700	hypothetical protein	8	269.3	245.6	299.1	0.7268	1	0	0.6576	1	0	Rv2114	-	MAV_2401	0
B6K05_10705	proteasome accessory factor PafA2	20	25.7	4.4	1.5	0.2386	1	0	0.1165	1	0	Rv2112c	dop	-	0
B6K05_10710	prokaryotic ubiquitin-like protein Pup	1	0	0	4.3	1	1	0	1	1	0	Rv2111c	pup	MAV_2403	0
B6K05_10725	Pup--protein ligase	13	15.3	2.2	2.2	0.1182	0.99455	0	0.0815	1	0	Rv2097c	pafA	MAV_2406	1
B6K05_10730	WYL domain-containing protein	8	208.4	69.7	66.7	0.0039	0.10738	0	0.0061	0.1551	0	Rv2096c	pafB	MAV_2407	1
B6K05_10735	protein pafC	9	307.7	139.8	229.3	0.0108	0.23052	0	0.2675	1	0	Rv2095c	pafC	MAV_2408	0
B6K05_10740	twin-arginine translocase TatA/TatE family subunit	2	0	0	0	1	1	0	1	1	0	Rv2094c	tatA	MAV_2409	0
B6K05_10745	twin-arginine translocase subunit TatC	8	30.8	0	23.6	0.1001	0.9564	0	0.7333	1	0	Rv2093c	tatC	MAV_2410	0
B6K05_10750	DEAD/DEAH box helicase	20	236.4	303.8	249.3	0.3609	1	0	0.5681	1	0	Rv2092c	helY	-	0
B6K05_10760	flap endonuclease	7	187.6	132	160.7	0.1503	1	0	0.5374	1	0	Rv2090	-	MAV_2413	0
B6K05_10765	peptidase M24 family protein	14	126.1	157.8	131.1	0.4499	1	0	0.6076	1	0	Rv2089c	pepE	MAV_2414	1
B6K05_24090	hypothetical protein	0	0	0	0	1	1	0	1	1	0	Rv2083	-	MAV_5287	0
B6K05_07575	hypothetical protein	4	116.8	126.9	112.5	0.8506	1	0	0.9233	1	0	Rv2080	lppJ	MAV_1563	0
B6K05_24115	hypothetical protein	22	135.3	135.5	128.7	0.996	1	0	0.5386	1	0	Rv2079	-	MAV_5292	1
B6K05_24110	hypothetical protein	4	283.9	172.2	240.7	0.1496	1	0	0.5035	1	0	Rv2078	-	MAV_5291	0
B6K05_07165	hypothetical protein	8	246.2	348.2	312.3	0.4038	1	0	0.6067	1	0	Rv2077c	-	MAV_1450	0
B6K05_10820	PPOX class F420-dependent enzyme	4	124.9	102.6	126	0.6799	1	0	0.9847	1	0	Rv2074	-	MAV_2422	0
B6K05_10825	oxidoreductase	7	152.8	133.3	145.8	0.6823	1	0	0.873	1	0	Rv2073c	-	MAV_2423	0
B6K05_10830	bifunctional cobalt-precorrin-7 (C(5))-methyltransferase/cobalt-precorrin-6B (C(15))-methyltransferase	9	8.7	13.6	13.1	0.5411	1	0	0.2205	1	0	Rv2072c	cobL	MAV_2424	1
B6K05_10835	precorrin-4 C(11)-methyltransferase	8	12.6	14.7	15.1	0.8297	1	0	0.9987	1	0	Rv2071c	cobM	MAV_2425	0
B6K05_10840	precorrin-6A reductase	4	0	0	0.9	1	1	0	1	1	0	Rv2070c	cobK	MAV_2427	0
B6K05_10845	RNA polymerase subunit sigma-70	12	111.2	59.1	57.3	0.097	0.9564	0	0.4377	1	0	Rv2069	sigC	MAV_2426	1
B6K05_05860	SAM-dependent methyltransferase	14	199.2	240.3	193.8	0.4605	1	0	0.8629	1	0	Rv2067c	-	MAV_1181	0
B6K05_10855	ATP-binding protein	16	135.5	132.6	133.7	0.9544	1	0	0.966	1	0	Rv2066	cobI	MAV_2430	0
B6K05_10860	precorrin-8X methylmutase	3	138.6	122	140	0.7405	1	0	0.9741	1	0	Rv2065	cobH	MAV_2431	0
B6K05_10865	precorrin-3B synthase	6	198.8	137.9	134.9	0.625	1	0	0.5624	1	0	Rv2064	cobG	-	0
B6K05_10890	cobaltochelatase subunit CobN	37	45.6	31.4	45	0.1038	0.9564	0	0.9479	1	0	Rv2062c	cobN	MAV_2437	0
B6K05_10915	PPOX class F420-dependent oxidoreductase	3	239.9	288	241.4	0.7988	1	0	0.9864	1	0	Rv2061c	-	MAV_2442	0
B6K05_02660	helicase	4	60.2	43.9	73.7	0.3632	1	0	0.2406	1	0	Rv2060	-	MAV_0581	0
B6K05_02670	ABC transporter substrate-binding protein	9	67.5	77.1	44.7	0.7273	1	0	0.318	1	0	Rv2059	-	MAV_0583	0
B6K05_22450	50S ribosomal protein L28	3	198.4	249.3	132.5	0.5969	1	0	0.9973	1	0	Rv2058c	rpmB2	MAV_4875	0
B6K05_22455	50S ribosomal protein L33	3	276.2	346	386.6	0.6758	1	0	0.5402	1	0	Rv2057c	rpmG1	MAV_4876	0
B6K05_10920	carboxymethylenebutenolidase	11	132.8	187.8	151.4	0.4954	1	0	0.6823	1	0	Rv2054	-	MAV_2443	0
B6K05_10925	membrane protein FxsA	5	199.9	208.7	187.2	0.9117	1	0	0.8063	1	0	Rv2053c	fxsA	MAV_2444	0
B6K05_10930	amidohydrolase	8	477	655.4	609.6	0.4102	1	0	0.4712	1	0	Rv2052c	-	MAV_2445	0
B6K05_10945	RNA polymerase-binding protein RbpA	2	0	0	0	1	1	0	1	1	0	Rv2050	-	MAV_2447	0
B6K05_10950	hypothetical protein	4	204.9	109.6	123.1	0.0079	0.18472	0	0.0174	0.3551	0	Rv2049c	-	MAV_2448	0
B6K05_10955	polyketide synthase	70	29.7	3	2.4	0.0442	0.65498	0	0.0208	0.40352	0	Rv2048c	pks12	MAV_2450	1
B6K05_10960	hypothetical protein	19	0	0	0	1	1	0	1	1	0	Rv2047c	-	MAV_2451	1
B6K05_11020	hypothetical protein	6	11	58.6	29.6	0.1021	0.9564	0	0.0514	0.78614	0	Rv2046	lppI	MAV_2465	0
B6K05_11025	carboxylesterase	18	84.8	71.6	75.8	0.6705	1	0	0.768	1	0	Rv2045c	lipT	MAV_2466	0
B6K05_11055	nicotinamidase	6	105.3	90.4	102.8	0.7979	1	0	0.9608	1	0	Rv2043c	pncA	MAV_2472	1
B6K05_11060	transporter	8	103.9	91	66.5	0.8198	1	0	0.8484	1	0	Rv2042c	-	MAV_2473	0
B6K05_11075	ABC transporter	14	125.3	151	140.9	0.4844	1	0	0.5795	1	0	Rv2041c	-	MAV_2476	0
B6K05_11080	ABC transporter permease	5	309.3	579.7	477.2	0.0916	0.9564	0	0.0615	0.89425	0	Rv2040c	-	MAV_2477	1
B6K05_11085	sugar ABC transporter permease	9	67.4	98.3	87.4	0.4478	1	0	0.5091	1	0	Rv2039c	-	MAV_2478	1
B6K05_11090	ABC transporter ATP-binding protein	9	99.2	86.4	97.8	0.6494	1	0	0.9643	1	0	Rv2038c	-	MAV_2479	1
B6K05_11095	hypothetical protein	11	87.8	71.5	48.1	0.5768	1	0	0.3402	1	0	Rv2037c	-	MAV_2480	0
B6K05_01270	DinB family protein	1	0	0	0	1	1	0	1	1	0	Rv2036	-	MAV_0227	0
B6K05_11760	transcriptional regulator	2	78.6	107.7	120.2	0.5967	1	0	0.5985	1	0	Rv2034	-	MAV_2783	0
B6K05_11105	hypothetical protein	5	68.6	86.5	84	0.6214	1	0	0.6981	1	0	Rv2033c	-	MAV_2482	0
B6K05_11205	NAD(P)H nitroreductase	8	58.2	66.6	118.8	0.9724	1	0	0.3881	1	0	Rv2032	acg	MAV_2505	0
B6K05_11210	universal stress protein	7	31.2	30.7	25.7	0.9997	1	0	0.9433	1	0	Rv2026c	-	MAV_2506	0
B6K05_15575	cation transporter	6	35.4	46.7	54.8	0.6147	1	0	0.3483	1	0	Rv2025c	-	MAV_3555	0
B6K05_19820	diaminopimelate decarboxylase	7	163.4	173.7	174.8	0.8065	1	0	0.7874	1	0	Rv2022c	-	-	0
B6K05_19825	transcriptional regulator	5	117.5	8.8	7.4	0.0022	0.0652	0	0.0025	0.07913	0	Rv2021c	-	-	0
B6K05_12420	IS110 family transposase	13	74.4	47.9	59.5	0.2969	1	0	0.7687	1	0	Rv2014	-	MAV_0496	0
B6K05_15275	ferredoxin	5	285.6	167.8	181	0.133	1	0	0.0797	1	0	Rv2007c	fdxA	MAV_3500	0
B6K05_11215	universal stress protein UspA	2	31.2	69.9	20	0.6021	1	0	0.5012	1	0	Rv2005c	-	MAV_2507	0
B6K05_09310	hypothetical protein	17	73.9	77	89.7	0.9102	1	0	0.4425	1	0	Rv2004c	-	-	1
B6K05_11225	3-alpha-hydroxysteroid dehydrogenase	5	123.1	68	75.9	0.3146	1	0	0.2306	1	0	Rv2002	fabG3	MAV_2509	0
B6K05_20090	hypothetical protein	17	184.4	208	206.8	0.5949	1	0	0.5656	1	0	Rv2000	-	MAV_4416	0
B6K05_10390	transcriptional regulator	6	368.7	433.7	416.1	0.4085	1	0	0.3524	1	0	Rv1994c	cmtR	-	0
B6K05_10400	heavy metal translocating P-type ATPase	23	324.8	365	366.4	0.5901	1	0	0.5509	1	0	Rv1992c	ctpG	-	0
B6K05_11415	hypothetical protein	4	218.6	135.8	233.9	0.2201	1	0	0.8439	1	0	Rv1987	-	MAV_2710	0
B6K05_11560	cutinase family protein	7	104.5	148.3	144.2	0.3203	1	0	0.2329	1	0	Rv1984c	cfp21	MAV_2741	0
B6K05_18685	DUF3298 domain-containing protein	10	160.4	125.9	172.9	0.3893	1	0	0.7743	1	0	Rv1980c	mpt64	MAV_4130	0
B6K05_00600	SAM-dependent methyltransferase	10	170.3	191.1	178.7	0.6779	1	0	0.866	1	0	Rv1978	-	MAV_0081	0
B6K05_11690	RNA-binding protein	1	258.3	206.9	300.4	0.398	1	0	0.607	1	0	Rv1976c	-	MAV_2768	0
B6K05_09155	hypothetical protein	4	84.4	137.4	65.3	0.284	1	0	0.5436	1	0	Rv1975	-	MAV_2072	0
B6K05_09150	hypothetical protein	6	51.2	29.3	38.2	0.4677	1	0	0.6603	1	0	Rv1973	-	MAV_2071	0
B6K05_09145	Mce protein	4	163.6	122.3	105.3	0.1008	0.9564	0	0.6013	1	0	Rv1972	-	MAV_2070	0
B6K05_09140	mammalian cell entry protein	16	21.2	30.3	31.7	0.5242	1	0	0.3669	1	0	Rv1971	mce3F	MAV_2069	0
B6K05_09135	mammalian cell entry protein	9	84.6	124.7	54.9	0.6304	1	0	0.6616	1	0	Rv1970	lprM	MAV_2536	0
B6K05_09130	mammalian cell entry protein	14	24.2	39.6	32.5	0.493	1	0	0.4813	1	0	Rv1969	mce3D	MAV_2064	0
B6K05_09125	mammalian cell entry protein	7	82.9	96.6	77.7	0.7858	1	0	0.8947	1	0	Rv1968	mce3C	MAV_2063	0
B6K05_09120	mammalian cell entry protein	8	46.7	25.6	19.4	0.4699	1	0	0.29	1	0	Rv1967	mce3B	MAV_2062	0
B6K05_09115	hypothetical protein	11	54.1	24.9	26.5	0.0662	0.83931	0	0.2514	1	0	Rv1966	mce3A	MAV_2061	0
B6K05_09110	ABC transporter permease	13	37.7	54.5	50	0.4533	1	0	0.4261	1	0	Rv1965	yrbE3B	MAV_2060	0
B6K05_00740	TetR family transcriptional regulator	17	43.3	23.1	26.3	0.1071	0.96577	0	0.1569	1	0	Rv1963c	mce3R	MAV_0110	1
B6K05_20790	antitoxin	7	86.1	74	98.5	0.7055	1	0	0.2279	1	0	Rv1960c	parD1	MAV_4555	0
B6K05_03125	enoyl-CoA hydratase	8	109	104.9	108.5	0.9318	1	0	0.9935	1	0	Rv1935c	echA13	MAV_0670	0
B6K05_11700	2-Cys peroxiredoxin	5	163.9	136.6	142.1	0.6154	1	0	0.7035	1	0	Rv1932	tpx	MAV_2770	0
B6K05_11705	AraC family transcriptional regulator	4	83.7	96.3	73.5	0.7731	1	0	0.7039	1	0	Rv1931c	-	-	0
B6K05_11710	glutamine amidotransferase	5	50.3	51.5	60	0.9907	1	0	0.4703	1	0	Rv1930c	-	MAV_2773	0
B6K05_09375	TIGR03085 family protein	5	190.4	269.8	205.7	0.4294	1	0	0.8618	1	0	Rv1929c	-	MAV_2117	0
B6K05_11720	short-chain dehydrogenase	9	155.5	204.9	196.1	0.4734	1	0	0.5337	1	0	Rv1928c	-	MAV_2775	1
B6K05_16455	hypothetical protein	7	287	292.2	310.2	0.9287	1	0	0.6729	1	0	Rv1926c	mpt63	MAV_3737	1
B6K05_11730	fatty-acid--CoA ligase	24	158.9	143.3	141	0.6602	1	0	0.5633	1	0	Rv1925	fadD31	MAV_2777	0
B6K05_00595	glycerol acyltransferase	18	126	191.5	170.3	0.2525	1	0	0.2326	1	0	Rv1920	-	MAV_0080	0
B6K05_11735	MxaD family protein	3	175.1	158.6	122.7	0.7135	1	0	0.2044	1	0	Rv1919c	-	MAV_2778	0
B6K05_11750	isocitrate lyase	30	218.1	195.5	207.3	0.4248	1	0	0.6813	1	0	Rv1916	aceAb	MAV_2781	0
B6K05_11755	MBL fold hydrolase	7	42.6	61.9	70.4	0.5223	1	0	0.2716	1	0	Rv1913	-	MAV_2782	1
B6K05_11775	hypothetical protein	6	125	150.8	117.3	0.7809	1	0	0.9004	1	0	Rv1910c	-	MAV_2786	0
B6K05_11615	transcriptional repressor	4	93.9	159.1	119.1	0.2839	1	0	0.51	1	0	Rv1909c	furA	MAV_2752	0
B6K05_11620	catalase/peroxidase HPI	21	124.3	82.6	59.3	0.0667	0.84107	0	0.0019	0.06453	0	Rv1908c	katG	MAV_2753	1
B6K05_11835	hypothetical protein	3	176	82.6	91.3	0.0235	0.41895	0	0.0737	0.99978	0	Rv1906c	-	MAV_2795	0
B6K05_11840	amino acid oxidase	7	99.7	142.5	127.3	0.5739	1	0	0.4495	1	0	Rv1905c	aao	MAV_2796	0
B6K05_11845	hypothetical protein	5	106.4	113.9	107.8	0.8936	1	0	0.9775	1	0	Rv1903	-	MAV_2797	0
B6K05_11855	MFS transporter	19	89.2	95.3	77.9	0.8636	1	0	0.8691	1	0	Rv1902c	nanT	MAV_2799	0
B6K05_11860	competence/damage-inducible protein A	10	92.6	156.8	110.2	0.2854	1	0	0.4814	1	0	Rv1901	cinA	MAV_2800	0
B6K05_23790	adenylate/guanylate cyclase domain-containing protein	11	149.6	175.8	171.2	0.491	1	0	0.3311	1	0	Rv1900c	lipJ	MAV_5228	0
B6K05_11865	hypothetical protein	1	94.7	74	49.1	0.9024	1	0	0.2975	1	0	Rv1898	-	MAV_2801	0
B6K05_11870	D-tyrosyl-tRNA(Tyr) deacylase	1	225.6	183	112.8	0.3978	1	0	0.0649	0.93492	0	Rv1897c	-	MAV_2802	0
B6K05_11875	SAM-dependent methyltransferase	11	64.3	121.1	73.4	0.2793	1	0	0.809	1	0	Rv1896c	-	MAV_2803	0
B6K05_11880	dehydrogenase	5	10.4	17	15.5	0.6938	1	0	0.6403	1	0	Rv1895	-	MAV_2804	0
B6K05_11895	monooxygenase	8	303.8	406.3	418.8	0.4427	1	0	0.3663	1	0	Rv1894c	-	MAV_2807	0
B6K05_11900	hypothetical protein	1	189.1	143.7	328.9	0.8108	1	0	0.1919	1	0	Rv1893	-	MAV_2808	0
B6K05_11905	hypothetical protein	4	296.3	234.8	273.4	0.6202	1	0	0.8609	1	0	Rv1892	-	MAV_2809	0
B6K05_11910	hypothetical protein	7	136.8	107.2	109.5	0.585	1	0	0.5925	1	0	Rv1891	-	MAV_2810	0
B6K05_11925	S-adenosyl-L-methionine-dependent methyltransferase	7	209.5	138	102.6	0.3226	1	0	0.1046	1	0	Rv1890c	-	MAV_2813	0
B6K05_20150	DUF4389 domain-containing protein	12	48.2	55.8	38.4	0.7496	1	0	0.8479	1	0	Rv1888c	-	MAV_4428	0
B6K05_11930	hypothetical protein	8	242.1	165.7	167.3	0.4696	1	0	0.522	1	0	Rv1887	-	MAV_2814	0
B6K05_11940	diacylglycerol acyltransferase/mycolyltransferase Ag85A	17	1868.9	810.8	1269.5	0	0	1	0.0048	0.12836	0	Rv1886c	fbpB	MAV_2816	0
B6K05_11945	chorismate mutase	6	323	357.5	366	0.7285	1	0	0.6033	1	0	Rv1885c	-	MAV_2817	0
B6K05_11950	Resuscitation-promoting factor RpfC	4	231	270.7	228.5	0.6415	1	0	0.9747	1	0	Rv1884c	rpfC	MAV_2818	0
B6K05_11955	cyclase	3	327.8	372.6	365.8	0.7726	1	0	0.7936	1	0	Rv1883c	-	MAV_2819	0
B6K05_11960	short-chain dehydrogenase	10	306.5	436.6	374.6	0.1907	1	0	0.365	1	0	Rv1882c	-	MAV_2820	0
B6K05_11965	hypothetical protein	7	240.7	178.8	226.6	0.3773	1	0	0.8539	1	0	Rv1881c	lppE	MAV_2821	0
B6K05_11970	cytochrome	10	100.8	57.4	85.5	0.0696	0.85902	0	0.5524	1	0	Rv1880c	cyp140	MAV_2822	0
B6K05_11985	amidohydrolase	11	72.2	79.9	66.1	0.8375	1	0	0.9646	1	0	Rv1879	-	MAV_2828	0
B6K05_11990	glutamine synthetase	7	21.5	71.4	27	0.1703	1	0	0.728	1	0	Rv1878	glnA3	MAV_2829	0
B6K05_12005	MFS transporter	21	139.5	122.1	131.1	0.6583	1	0	0.8264	1	0	Rv1877	-	MAV_2832	0
B6K05_12010	bacterioferritin	6	134.9	74.6	122	0.0594	0.77637	0	0.7426	1	0	Rv1876	bfrA	MAV_2833	0
B6K05_12025	PPOX class F420-dependent enzyme	5	56.5	53.7	74	0.8936	1	0	0.4291	1	0	Rv1875	-	MAV_2836	0
B6K05_12030	hypothetical protein	6	106.1	88	49.1	0.6371	1	0	0.2666	1	0	Rv1874	-	MAV_2837	0
B6K05_12055	calpastatin	6	97.5	131.5	102	0.3507	1	0	0.8876	1	0	Rv1873	-	MAV_2841	0
B6K05_12060	alpha-hydroxy-acid oxidizing enzyme	7	155.6	218.8	123.8	0.3978	1	0	0.5064	1	0	Rv1872c	lldD2	MAV_2843	0
B6K05_12070	nitroreductase	2	272.7	275	369.2	0.972	1	0	0.5797	1	0	Rv1871c	-	MAV_2845	0
B6K05_12080	endonuclease	6	132.3	115.7	118.4	0.7012	1	0	0.7523	1	0	Rv1870c	-	MAV_2847	0
B6K05_12090	FAD-dependent oxidoreductase	12	115.2	94.2	144.3	0.5137	1	0	0.394	1	0	Rv1869c	-	MAV_2849	0
B6K05_12095	hypothetical protein	7	155	205.2	158.3	0.453	1	0	0.9521	1	0	Rv1868	-	MAV_2850	0
B6K05_12100	acetyl-CoA acetyltransferase	13	247.2	233.9	254.6	0.8337	1	0	0.9125	1	0	Rv1867	-	MAV_2851	0
B6K05_12105	CoA transferase	20	171.9	193.8	214.9	0.6764	1	0	0.5585	1	0	Rv1866	-	MAV_2852	0
B6K05_12115	short-chain dehydrogenase	6	405.5	357.6	395.6	0.5986	1	0	0.9249	1	0	Rv1865c	-	MAV_2854	0
B6K05_12125	CPBP family intramembrane metalloprotease	4	56.5	36.3	34.1	0.3343	1	0	0.8589	1	0	Rv1863c	-	MAV_2856	0
B6K05_12130	alcohol dehydrogenase	10	190.9	246.9	201.1	0.4979	1	0	0.8655	1	0	Rv1862	adhA	MAV_2857	0
B6K05_12135	GlsB/YeaQ/YmgE family stress response membrane protein	5	207.1	197.4	203.5	0.8993	1	0	0.9618	1	0	Rv1861	-	MAV_2858	0
B6K05_12145	molybdenum ABC transporter ATP-binding protein	5	391.8	381.3	336.5	0.9287	1	0	0.5233	1	0	Rv1859	modC	MAV_2860	0
B6K05_12150	molybdenum ABC transporter permease subunit	4	459.9	503	507.4	0.6432	1	0	0.5635	1	0	Rv1858	modB	MAV_2861	0
B6K05_12160	molybdate ABC transporter substrate-binding protein	4	477.1	651.2	608.6	0.505	1	0	0.5968	1	0	Rv1857	modA	MAV_2863	0
B6K05_12165	short-chain dehydrogenase	3	41.3	32	37.2	0.7654	1	0	0.8967	1	0	Rv1856c	-	MAV_2864	0
B6K05_12170	LLM class F420-dependent oxidoreductase	8	377.9	439.5	451.4	0.5251	1	0	0.4671	1	0	Rv1855c	-	MAV_2865	0
B6K05_12185	esterase	3	222.3	149.5	204.8	0.3733	1	0	0.8404	1	0	Rv1847	-	MAV_2868	0
B6K05_12190	transcriptional regulator	3	94.6	66.6	63.8	0.5205	1	0	0.479	1	0	Rv1846c	blaI	MAV_2869	0
B6K05_12200	phosphogluconate dehydrogenase (NADP(+)-dependent, decarboxylating)	13	296.5	295.1	261.9	0.9808	1	0	0.849	1	0	Rv1844c	gnd1	MAV_2871	0
B6K05_12205	inosine 5-monophosphate dehydrogenase	10	292.3	311	344.6	0.8083	1	0	0.4352	1	0	Rv1843c	guaB1	MAV_2872	0
B6K05_12230	hypothetical protein	4	279.9	372.1	296.4	0.359	1	0	0.8475	1	0	Rv1842c	-	MAV_2878	0
B6K05_12235	hypothetical protein	5	236.6	291.5	270.7	0.6092	1	0	0.6976	1	0	Rv1841c	-	MAV_2879	0
B6K05_09475	alpha/beta hydrolase	12	113	89.5	81.7	0.4796	1	0	0.4257	1	0	Rv1834	lipZ	MAV_2139	0
B6K05_12260	glycine dehydrogenase (aminomethyl-transferring)	30	0	0	0	1	1	0	1	1	0	Rv1832	gcvB	MAV_2884	0
B6K05_12265	MerR family transcriptional regulator	6	0	0	0	1	1	0	1	1	0	Rv1830	-	MAV_2885	0
B6K05_12270	hypothetical protein	5	65	69.4	49.9	0.8782	1	0	0.8826	1	0	Rv1829	-	MAV_2886	1
B6K05_12280	peptide-binding protein	3	0	0	0	1	1	0	1	1	0	Rv1827	garA	MAV_2888	0
B6K05_12285	glycine cleavage system protein H	4	0	0	5.2	1	1	0	1	1	0	Rv1826	gcvH	MAV_2889	0
B6K05_12290	hypothetical protein	4	212.2	233.5	244.5	0.9537	1	0	0.7492	1	0	Rv1825	-	MAV_2890	1
B6K05_12295	hypothetical protein	5	90.9	199.3	189.4	0.2138	1	0	0.0822	1	0	Rv1824	-	MAV_2891	0
B6K05_12300	hypothetical protein	6	62.5	95.5	122	0.4165	1	0	0.0884	1	0	Rv1823	-	MAV_2892	1
B6K05_12305	CDP-diacylglycerol--glycerol-3-phosphate 3-phosphatidyltransferase	6	0	0	0	1	1	0	1	1	0	Rv1822	pgsA2	MAV_2893	0
B6K05_12315	acetolactate synthase	10	207.1	200.1	190.2	0.9287	1	0	0.7337	1	0	Rv1820	ilvG	MAV_2895	0
B6K05_12320	multidrug ABC transporter ATP-binding protein	22	64.6	70.1	70.3	0.8407	1	0	0.9352	1	0	Rv1819c	bacA	MAV_2896	0
B6K05_12325	FAD-dependent oxidoreductase	20	123.1	117.5	119.4	0.9087	1	0	0.9406	1	0	Rv1817	-	MAV_2897	0
B6K05_12335	TetR family transcriptional regulator	7	161	113.2	144.3	0.2995	1	0	0.732	1	0	Rv1816	-	MAV_2899	0
B6K05_12345	hypothetical protein	6	339.8	352.6	324.5	0.9181	1	0	0.8827	1	0	Rv1815	-	MAV_2901	0
B6K05_12350	C-5 sterol desaturase	17	371.4	316.5	354.7	0.5202	1	0	0.8451	1	0	Rv1814	erg3	MAV_2902	0
B6K05_05540	FAD-dependent oxidoreductase	8	222.9	205	221.3	0.7115	1	0	0.9712	1	0	Rv1812c	-	MAV_1130	0
B6K05_12355	hypothetical protein	4	324.9	284.3	281	0.7577	1	0	0.6889	1	0	Rv1811	mgtC	MAV_2903	0
B6K05_12360	hypothetical protein	3	317.2	278	323.4	0.8261	1	0	0.9636	1	0	Rv1810	-	MAV_2904	0
B6K05_12365	PPE family protein	10	302.8	321.5	275.5	0.7656	1	0	0.5488	1	0	Rv1809	PPE33	MAV_2905	1
B6K05_12370	PPE family protein	10	356.1	393.4	374.4	0.7055	1	0	0.8002	1	0	Rv1808	PPE32	MAV_2906	0
B6K05_08850	hypothetical protein	10	84.8	121.2	108.7	0.5601	1	0	0.5099	1	0	Rv1801	PPE29	MAV_2006	0
B6K05_12460	ESX secretion-associated protein EspG	6	45.5	6.4	4.6	0.0112	0.23475	0	0.0023	0.07381	0	Rv1794	-	MAV_2920	0
B6K05_12465	type VII secretion protein EsxI	3	204.6	289.3	261.7	0.5939	1	0	0.6394	1	0	Rv1793	esxN	MAV_2921	0
B6K05_12490	hypothetical protein	19	1030	1704.1	1218.2	0.1384	1	0	0.6175	1	0	Rv1789	PPE26	MAV_2926	0
B6K05_12475	PE family protein	5	445.4	189.2	90.7	0.0647	0.82254	0	0.0016	0.0564	0	Rv1788	PE18	-	0
B6K05_12485	hypothetical protein	18	614.8	812.1	720.5	0.2286	1	0	0.4847	1	0	Rv1787	PPE25	MAV_2925	0
B6K05_12505	ferredoxin	2	143.8	175.7	158.1	0.9194	1	0	0.9522	1	0	Rv1786	-	MAV_1876	0
B6K05_12510	cytochrome P450	12	143.7	117.4	123.3	0.5662	1	0	0.8242	1	0	Rv1785c	cyp143	MAV_2931	0
B6K05_12525	4-alpha-glucanotransferase	21	207.4	176.5	198.1	0.4337	1	0	0.8273	1	0	Rv1781c	malQ	MAV_2934	0
B6K05_12555	hypothetical protein	4	89.1	151.4	120.9	0.4475	1	0	0.6087	1	0	Rv1780	-	MAV_2940	0
B6K05_12560	hypothetical protein	4	127.6	121.8	111	0.9217	1	0	0.7768	1	0	Rv1779c	-	MAV_2942	0
B6K05_00265	cytochrome P450	8	178.3	217.6	210.9	0.7221	1	0	0.7241	1	0	Rv1777	cyp144	MAV_0011	0
B6K05_00260	TetR family transcriptional regulator	5	173.1	248.4	241.7	0.446	1	0	0.2142	1	0	Rv1776c	-	MAV_0009	0
B6K05_12565	antitermination regulator	0	0	0	0	1	1	0	1	1	0	Rv1772	-	MAV_2944	0
B6K05_23545	hypothetical protein	1	173.8	205.6	204	0.7994	1	0	0.6069	1	0	Rv1766	-	MAV_5178	0
B6K05_00380	HNH endonuclease	8	180.9	235	251	0.6072	1	0	0.5124	1	0	Rv1765c	-	MAV_0036	0
B6K05_12890	wax ester/triacylglycerol synthase family O-acyltransferase	7	147.3	85.2	84.2	0.1574	1	0	0.3656	1	0	Rv1760	-	MAV_3015	0
B6K05_12645	cutinase family protein	5	182.8	122.7	148.6	0.184	1	0	0.9657	1	0	Rv1758	cut1	MAV_2961	0
B6K05_05105	hypothetical protein	23	205.2	193.3	208	0.7996	1	0	0.888	1	0	Rv1754c	-	MAV_1035	0
B6K05_12760	oxidoreductase	13	56.3	65.3	49.3	0.7818	1	0	0.6227	1	0	Rv1752	-	MAV_2987	0
B6K05_19815	remO protein	9	38.2	49.1	48.5	0.6364	1	0	0.5388	1	0	Rv1751	-	MAV_4364	0
B6K05_23930	acyl-CoA synthetase	22	83.5	80.9	83.2	0.9145	1	0	0.7308	1	0	Rv1750c	fadD1	MAV_5257	0
B6K05_11725	hypothetical protein	5	198.8	170.8	168.2	0.6955	1	0	0.6367	1	0	Rv1748	-	MAV_2776	0
B6K05_12865	ABC transporter ATP-binding protein	15	214.4	235.6	195.9	0.7612	1	0	0.747	1	0	Rv1747	-	MAV_3010	0
B6K05_13530	nuclease PIN	19	100.8	116.8	114.7	0.6436	1	0	0.4685	1	0	Rv1746	pknF	MAV_3145	0
B6K05_08780	hypothetical protein	5	53.4	8.8	29.3	0.0376	0.58513	0	0.2788	1	0	Rv1733c	-	MAV_1986	0
B6K05_20230	SAM-dependent methyltransferase	7	71.2	114.3	100.3	0.4403	1	0	0.5033	1	0	Rv1729c	-	MAV_4444	0
B6K05_07150	glycoside hydrolase	9	388	353.1	421.7	0.8284	1	0	0.8343	1	0	Rv1728c	-	MAV_1447	0
B6K05_11450	hydrolase	17	155.7	163.2	170.9	0.8903	1	0	0.6161	1	0	Rv1723	-	MAV_2718	0
B6K05_11445	biotin carboxylase	18	175.8	220.6	206.9	0.499	1	0	0.5327	1	0	Rv1722	-	MAV_2716	0
B6K05_15345	IclR family transcriptional regulator	6	64.4	35.5	60.9	0.4461	1	0	0.9254	1	0	Rv1719	-	MAV_3513	0
B6K05_13100	ribosome biogenesis GTPase Der	3	0	0	0	1	1	0	1	1	0	Rv1713	engA	MAV_3063	0
B6K05_13105	cytidylate kinase	7	63.2	0	3.1	0.0334	0.5415	0	0.034	0.59474	0	Rv1712	cmk	MAV_3064	0
B6K05_13110	pseudouridine synthase	4	68.1	0	24.5	0.1005	0.9564	0	0.1014	1	0	Rv1711	-	MAV_3065	0
B6K05_13115	SMC-Scp complex subunit ScpB	4	6.1	0	0	0.128	1	0	0.1311	1	0	Rv1710	scpB	MAV_3066	1
B6K05_13120	segregation/condensation protein A	6	109.3	73.5	54.6	0.6138	1	0	0.576	1	0	Rv1709	scpA	MAV_3067	0
B6K05_13130	SAM-dependent methyltransferase	10	134.2	143.2	153.2	0.8299	1	0	0.6639	1	0	Rv1703c	-	MAV_3069	0
B6K05_13135	site-specific tyrosine recombinase XerD	6	18.2	0	5.2	0.4007	1	0	0.7034	1	0	Rv1701	-	MAV_3070	1
B6K05_13140	ADP-ribose pyrophosphatase	6	39.2	63.4	37.3	0.6131	1	0	0.9111	1	0	Rv1700	-	MAV_3071	1
B6K05_13145	CTP synthetase	21	18.2	0	3.5	0.408	1	0	0.7007	1	0	Rv1699	pyrG	MAV_3072	0
B6K05_13160	DNA repair protein RecN	5	73.5	20.7	22.8	0.0064	0.1551	0	0.0027	0.08375	0	Rv1696	recN	MAV_3075	0
B6K05_13165	NAD(+) kinase	3	0	0	0	1	1	0	1	1	0	Rv1695	ppnK	MAV_3076	0
B6K05_13170	TlyA family rRNA (cytidine-2'-O)-methyltransferase	3	94.7	191.7	148.3	0.3098	1	0	0.7028	1	0	Rv1694	tlyA	MAV_3077	0
B6K05_13175	hypothetical protein	1	132.4	17.1	7.1	0.0973	0.9564	0	0.1018	1	0	Rv1693	-	MAV_3078	0
B6K05_13180	HAD family hydrolase	3	145.5	106.2	149.3	0.7153	1	0	0.9783	1	0	Rv1692	-	MAV_3079	0
B6K05_13185	hypothetical protein	3	9.5	0	5.2	0.1351	1	0	0.8054	1	0	Rv1691	-	MAV_3080	0
B6K05_13190	hypothetical protein	4	164.8	196.8	172.5	0.68	1	0	0.916	1	0	Rv1690	lprJ	MAV_3081	0
B6K05_13195	tyrosine--tRNA ligase	10	0	0	0	1	1	0	1	1	0	Rv1689	tyrS	MAV_3082	0
B6K05_13200	DNA-3-methyladenine glycosylase	5	212	276.8	300.8	0.5572	1	0	0.3882	1	0	Rv1688	mpg	MAV_3083	1
B6K05_13210	multidrug ABC transporter ATP-binding protein	5	111.3	99.7	143.9	0.8089	1	0	0.557	1	0	Rv1687c	-	MAV_3085	0
B6K05_13215	antibiotic ABC transporter permease	5	207.6	203.3	201.3	0.9574	1	0	0.9422	1	0	Rv1686c	-	MAV_3086	0
B6K05_13220	TetR family transcriptional regulator	6	130.9	14.8	39.6	0.0005	0.02077	1	0.0053	0.13854	0	Rv1685c	-	MAV_3088	0
B6K05_13225	protein YcaR in KDO2-Lipid A biosynthesis cluster	2	0	0	0	1	1	0	1	1	0	Rv1684	-	MAV_3087	0
B6K05_13230	acyl-CoA synthetase	24	144.5	135.4	114.4	0.8435	1	0	0.4924	1	0	Rv1683	-	MAV_3089	1
B6K05_16015	cell division protein DivIVA	5	73.6	60.9	68.9	0.579	1	0	0.6755	1	0	Rv1682	-	MAV_3650	0
B6K05_13305	ABC transporter ATP-binding protein	9	157.3	111	139.7	0.413	1	0	0.7495	1	0	Rv1668c	-	MAV_3104	0
B6K05_13310	cytochrome P450	17	111.2	150.5	143.4	0.5034	1	0	0.3263	1	0	Rv1666c	cyp139	MAV_3106	0
B6K05_13315	type III polyketide synthase	7	79.7	50.1	67.8	0.149	1	0	0.5177	1	0	Rv1665	pks11	MAV_3105	1
B6K05_13320	polyketide synthase	19	44.3	31.4	35	0.5036	1	0	0.7467	1	0	Rv1664	pks9	MAV_3107	1
B6K05_13330	polyketide synthase	38	29	25.1	20.9	0.7362	1	0	0.806	1	0	Rv1661	pks7	MAV_3109	0
B6K05_13335	type III polyketide synthase	10	103.3	80.5	79.5	0.2245	1	0	0.5226	1	0	Rv1660	pks10	MAV_3110	1
B6K05_13340	argininosuccinate lyase	8	0	0	0	1	1	0	1	1	0	Rv1659	argH	MAV_3111	0
B6K05_13345	argininosuccinate synthase	14	0	0	0	1	1	0	1	1	0	Rv1658	argG	MAV_3112	0
B6K05_13350	arginine repressor	5	10.7	11.2	5.5	0.9996	1	0	0.4284	1	0	Rv1657	argR	MAV_3113	0
B6K05_13355	ornithine carbamoyltransferase	3	0	0	0	1	1	0	1	1	0	Rv1656	argF	MAV_3114	0
B6K05_13360	aspartate aminotransferase family protein	6	0	0	0	1	1	0	1	1	0	Rv1655	argD	MAV_3115	0
B6K05_13365	acetylglutamate kinase	5	0	0	0	1	1	0	1	1	0	Rv1654	argB	MAV_3116	0
B6K05_13370	bifunctional ornithine acetyltransferase/N-acetylglutamate synthase	3	0	0	0	1	1	0	1	1	0	Rv1653	argJ	MAV_3117	0
B6K05_13375	N-acetyl-gamma-glutamyl-phosphate reductase	11	42.9	0	0.9	0.102	0.9564	0	0.1018	1	0	Rv1652	argC	MAV_3118	0
B6K05_13380	phenylalanine--tRNA ligase subunit beta	12	0	0	0	1	1	0	1	1	0	Rv1650	pheT	MAV_3119	0
B6K05_13385	phenylalanine--tRNA ligase subunit alpha	5	0	0	0	1	1	0	1	1	0	Rv1649	pheS	MAV_3120	0
B6K05_13390	hypothetical protein	7	298.7	253.2	224.9	0.6281	1	0	0.2906	1	0	Rv1648	-	MAV_3121	0
B6K05_13395	adenylate/guanylate cyclase domain-containing protein	7	267.9	301.8	292.8	0.6877	1	0	0.7589	1	0	Rv1647	-	MAV_3122	0
B6K05_13400	hypothetical protein	13	259	219.7	257.8	0.4384	1	0	0.982	1	0	Rv1645c	-	MAV_3124	0
B6K05_13405	RNA methyltransferase	3	381.8	298.2	316.6	0.359	1	0	0.3277	1	0	Rv1644	tsnR	MAV_3123	0
B6K05_13410	50S ribosomal protein L20	5	0	0	0	1	1	0	1	1	0	Rv1643	rplT	MAV_3125	0
B6K05_13415	50S ribosomal protein L35	0	0	0	0	1	1	0	1	1	0	Rv1642	rpmI	MAV_3126	0
B6K05_13420	translation initiation factor IF-3	8	0	0	0	1	1	0	1	1	0	Rv1641	infC	MAV_3127	0
B6K05_13430	hypothetical protein	7	170.9	148.6	180.8	0.7928	1	0	0.8964	1	0	Rv1639c	-	MAV_3129	0
B6K05_13470	hypothetical protein	4	162.8	161.6	195.9	0.9763	1	0	0.6537	1	0	Rv1638A	-	MAV_3134	0
B6K05_13480	Zn-dependent hydrolase	7	263.4	215.4	306.6	0.4643	1	0	0.5803	1	0	Rv1637c	-	MAV_3136	0
B6K05_13495	hypothetical protein	23	186.6	202.2	175.9	0.7024	1	0	0.9562	1	0	Rv1635c	-	MAV_3138	0
B6K05_13505	MFS transporter	12	447.7	417	458.7	0.8359	1	0	0.9466	1	0	Rv1634	-	MAV_3140	0
B6K05_13540	hypothetical protein	8	155.4	176.6	179	0.8697	1	0	0.6705	1	0	Rv1632c	-	MAV_3147	0
B6K05_13560	dephospho-CoA kinase	9	0	0	0	1	1	0	1	1	0	Rv1631	coaE	MAV_3151	0
B6K05_13565	30S ribosomal protein S1	10	0	0	0	1	1	0	1	1	0	Rv1630	rpsA	MAV_3152	0
B6K05_13585	benzoylsuccinyl-CoA thiolase	5	320.2	349.9	315	0.8632	1	0	0.9677	1	0	Rv1628c	-	MAV_3156	0
B6K05_13590	lipid-transfer protein	15	234.1	213.2	253.9	0.7974	1	0	0.8457	1	0	Rv1627c	-	MAV_3157	1
B6K05_13595	response regulator	3	486.6	665.8	481.7	0.3428	1	0	0.9692	1	0	Rv1626	-	MAV_3158	1
B6K05_13605	adenylate/guanylate cyclase domain-containing protein	16	189.7	209.1	250	0.7023	1	0	0.3444	1	0	Rv1625c	cya	MAV_3162	0
B6K05_13610	hypothetical protein	5	230.9	181.4	197.3	0.5096	1	0	0.66	1	0	Rv1624c	-	MAV_3163	0
B6K05_13615	cytochrome ubiquinol oxidase subunit I	15	55.2	14.8	25.5	0.0012	0.0423	1	0.0126	0.27525	0	Rv1623c	cydA	MAV_3164	1
B6K05_13620	cytochrome d ubiquinol oxidase subunit II	12	41.7	5.4	15.9	0.0035	0.09752	0	0.1469	1	0	Rv1622c	cydB	MAV_3165	1
B6K05_13625	thiol reductant ABC exporter subunit CydD	6	23	6.4	5.5	0.184	1	0	0.0543	0.82032	0	Rv1621c	cydD	MAV_3166	1
B6K05_13630	thiol reductant ABC exporter subunit CydC	4	67.2	14.4	15.8	0.0743	0.89564	0	0.0443	0.72073	0	Rv1620c	cydC	MAV_3167	1
B6K05_13635	hypothetical protein	11	73.4	54.6	46.4	0.5288	1	0	0.3422	1	0	Rv1619	-	MAV_3168	0
B6K05_13640	acyl-CoA thioesterase II	7	252.8	373	297.3	0.2848	1	0	0.6605	1	0	Rv1618	tesB1	MAV_3169	0
B6K05_13645	pyruvate kinase	9	0	0	4.3	1	1	0	1	1	0	Rv1617	pykA	MAV_3170	0
B6K05_13650	hypothetical protein	5	151	151.8	132.2	0.9875	1	0	0.7038	1	0	Rv1616	-	MAV_3171	0
B6K05_13655	prolipoprotein diacylglyceryl transferase	15	127.3	193.4	206.6	0.6274	1	0	0.7044	1	0	Rv1614	lgt	MAV_3172	0
B6K05_13660	tryptophan synthase subunit alpha	10	0	0	0	1	1	0	1	1	0	Rv1613	trpA	MAV_3173	0
B6K05_13665	tryptophan synthase subunit beta	12	0	0	0	1	1	0	1	1	0	Rv1612	trpB	MAV_3174	0
B6K05_13670	indole-3-glycerol-phosphate synthase	5	0	0	0	1	1	0	1	1	0	Rv1611	trpC	MAV_3175	0
B6K05_13675	hypothetical protein	6	6.3	0	0	0.127	1	0	0.1335	1	0	Rv1610	-	MAV_3176	0
B6K05_13680	anthranilate synthase component I	17	0	0	0	1	1	0	1	1	0	Rv1609	trpE	MAV_3177	1
B6K05_13685	peroxiredoxin	3	31.2	39.6	17.1	0.8303	1	0	0.3983	1	0	Rv1608c	bcpB	MAV_3178	0
B6K05_13690	ionic transporter y4hA	4	222.6	257.8	186.6	0.6676	1	0	0.7386	1	0	Rv1607	chaA	MAV_3179	0
B6K05_13695	phosphoribosyl-AMP cyclohydrolase	3	0	0	0	1	1	0	1	1	0	Rv1606	hisI	MAV_3180	0
B6K05_13700	imidazole glycerol phosphate synthase cyclase subunit	4	25.1	0	0.9	0.1012	0.9564	0	0.101	1	0	Rv1605	hisF	MAV_3181	0
B6K05_13705	inositol monophosphatase	7	45.9	71.3	60.5	0.7028	1	0	0.5548	1	0	Rv1604	impA	MAV_3182	1
B6K05_13710	bifunctional 1-(5-phosphoribosyl)-5-((5- phosphoribosylamino)methylideneamino)imidazole-4- carboxamide isomerase/phosphoribosylanthranilate isomerase PriA	5	0	0	0	1	1	0	1	1	0	Rv1603	hisA	MAV_3183	0
B6K05_13715	imidazole glycerol phosphate synthase subunit HisH	6	0	8.3	0.9	1	1	0	1	1	0	Rv1602	hisH	MAV_3184	0
B6K05_13720	imidazoleglycerol-phosphate dehydratase	5	0	0	0	1	1	0	1	1	0	Rv1601	hisB	MAV_3185	0
B6K05_13725	histidinol-phosphate transaminase	12	60.7	32.9	65	0.5201	1	0	0.923	1	0	Rv1600	hisC1	MAV_3186	0
B6K05_13730	histidinol dehydrogenase	10	0	0	0	1	1	0	1	1	0	Rv1599	hisD	MAV_3187	0
B6K05_13735	nitroreductase	4	348.1	380.3	426.4	0.7461	1	0	0.462	1	0	Rv1598c	-	MAV_3188	0
B6K05_13935	SAM-dependent methyltransferase	5	167.7	201.9	181.7	0.7528	1	0	0.8568	1	0	Rv1597	-	MAV_3229	0
B6K05_13740	nicotinate-nucleotide diphosphorylase (carboxylating)	5	17.5	5.3	8.9	0.1155	0.99339	0	0.4533	1	0	Rv1596	nadC	MAV_3189	0
B6K05_13745	L-aspartate oxidase	8	131.5	71.4	71.4	0.1513	1	0	0.5043	1	0	Rv1595	nadB	MAV_3190	0
B6K05_13750	quinolinate synthase	6	67.2	63.4	39.3	0.9148	1	0	0.4221	1	0	Rv1594	nadA	MAV_3191	0
B6K05_13755	NUDIX hydrolase	7	139.7	45.1	44.1	0.0801	0.93176	0	0.0804	1	0	Rv1593c	-	MAV_3192	0
B6K05_13760	lipase	16	283.9	346.3	385.4	0.4127	1	0	0.1793	1	0	Rv1592c	-	MAV_3194	1
B6K05_13765	hypothetical protein	4	285.4	65.7	84.7	0.0014	0.0462	1	0.0023	0.07381	0	Rv1591	-	MAV_3193	0
B6K05_13775	biotin synthase	4	250.2	98.2	125.5	0.0525	0.71637	0	0.0916	1	0	Rv1589	bioB	MAV_3196	1
B6K05_16725	serine recombinase	21	236.1	264.1	257.4	0.5252	1	0	0.5714	1	0	Rv1586c	-	MAV_3790	0
B6K05_13810	hypothetical protein	3	22.6	8.3	15.5	0.3564	1	0	0.6367	1	0	Rv1571	-	MAV_3203	0
B6K05_13815	ATP-dependent dethiobiotin synthetase BioD	3	30.6	0	2.7	0.0364	0.57413	0	0.06	0.88348	0	Rv1570	bioD	MAV_3204	0
B6K05_13830	hypothetical protein	5	531.5	644.7	826	0.6634	1	0	0.3277	1	0	Rv1567c	-	MAV_3207	0
B6K05_13835	inv protein	9	474.9	367.9	396.6	0.1023	0.9564	0	0.2679	1	0	Rv1566c	-	MAV_3208	1
B6K05_13840	acyltransferase	23	16.4	4.8	3.7	0.0508	0.7077	0	0.0674	0.95034	0	Rv1565c	-	MAV_3209	1
B6K05_13845	glycogen debranching enzyme	35	61.5	66.1	51.5	0.7414	1	0	0.2911	1	0	Rv1564c	treX	MAV_3210	0
B6K05_13850	malto-oligosyltrehalose synthase	23	99.7	94.4	103.4	0.9042	1	0	0.9265	1	0	Rv1563c	treY	MAV_3211	0
B6K05_13855	malto-oligosyltrehalose trehalohydrolase	24	94.3	81.4	92.1	0.5751	1	0	0.9161	1	0	Rv1562c	treZ	MAV_3212	0
B6K05_13875	threonine dehydratase	16	0	0	0	1	1	0	1	1	0	Rv1559	ilvA	MAV_3217	1
B6K05_13880	nitroreductase	7	347.5	414.4	393.3	0.4633	1	0	0.5629	1	0	Rv1558	-	MAV_3218	0
B6K05_17095	TetR family transcriptional regulator	4	113.5	85.1	107.5	0.6042	1	0	0.9329	1	0	Rv1556	-	MAV_3866	0
B6K05_13890	glycerol-3-phosphate acyltransferase	18	94.3	130.7	119.5	0.2715	1	0	0.2466	1	0	Rv1551	plsB1	MAV_3220	0
B6K05_13895	long-chain fatty acid--CoA ligase	17	86.8	95.6	85.1	0.741	1	0	0.9366	1	0	Rv1550	fadD11	MAV_3221	0
B6K05_13910	DNA polymerase III subunit alpha	43	49.4	8.8	6.2	0.3011	1	0	0.092	1	0	Rv1547	dnaE1	MAV_3224	0
B6K05_13915	SRPBCC family protein	3	428.2	85.2	136.3	0.0076	0.18042	0	0.0458	0.73233	0	Rv1546	-	MAV_3225	0
B6K05_13920	ketoacyl reductase	3	425.1	459.4	437.3	0.9069	1	0	0.918	1	0	Rv1544	-	MAV_3226	1
B6K05_13925	oxidoreductase	9	300.8	296.3	296.6	0.9507	1	0	0.9467	1	0	Rv1543	-	MAV_3227	1
B6K05_13930	group 1 truncated hemoglobin	3	372.3	345.8	383.7	0.8288	1	0	0.9309	1	0	Rv1542c	glbN	MAV_3228	0
B6K05_13940	RNA pseudouridine synthase	7	30.8	2.8	1.5	0.0054	0.13436	0	0.0048	0.12836	0	Rv1540	-	MAV_3230	0
B6K05_13945	signal peptidase II	3	1025.2	428.8	675.4	0.0691	0.85511	0	0.2678	1	0	Rv1539	lspA	MAV_3231	0
B6K05_13950	L-asparaginase	8	325.8	267.1	294.2	0.3929	1	0	0.6624	1	0	Rv1538c	ansA	MAV_3233	0
B6K05_13955	DNA polymerase IV	4	192.2	214	266.1	0.7824	1	0	0.3109	1	0	Rv1537	dinX	MAV_3232	0
B6K05_13965	isoleucine--tRNA ligase	47	0	0	0	1	1	0	1	1	0	Rv1536	ileS	MAV_3235	0
B6K05_13970	hypothetical protein	2	154.3	29	20.5	0.1355	1	0	0.1174	1	0	Rv1535	-	MAV_3236	0
B6K05_13975	monooxygenase	5	163.2	240.5	188.9	0.3913	1	0	0.6486	1	0	Rv1533	-	MAV_3237	1
B6K05_07090	thioesterase	2	211.8	290.8	190.5	0.3049	1	0	0.7951	1	0	Rv1532c	-	MAV_1435	0
B6K05_13980	carboxymuconolactone decarboxylase family protein	3	79.1	100.7	107.8	0.5389	1	0	0.6301	1	0	Rv1531	-	MAV_3238	0
B6K05_10560	polyketide synthase	66	49.4	55.6	47.6	0.6882	1	0	0.6785	1	0	Rv1527c	pks5	MAV_2370	0
B6K05_14085	hypothetical protein	12	0	0	5.2	1	1	0	1	1	0	Rv1524	-	MAV_3258	0
B6K05_13080	hypothetical protein	5	125.2	147.3	251.2	0.6607	1	0	0.0353	0.60609	0	Rv1517	-	MAV_3059	0
B6K05_14070	sugar transferase	12	104.8	92.6	111	0.7134	1	0	0.8108	1	0	Rv1516c	-	MAV_3255	0
B6K05_14050	GDP-mannose 4,6-dehydratase	25	199.9	195.7	230.7	0.9086	1	0	0.4176	1	0	Rv1511	gmdA	-	0
B6K05_14140	esterase	13	249.9	323.4	300	0.424	1	0	0.4742	1	0	Rv1497	lipL	MAV_3275	0
B6K05_14145	methylmalonyl Co-A mutase-associated GTPase MeaB	1	155.5	159.3	168.3	0.9009	1	0	0.8988	1	0	Rv1496	-	MAV_3276	0
B6K05_14150	methylmalonyl-CoA mutase	28	75.9	59.3	72.6	0.4919	1	0	0.6858	1	0	Rv1493	mutB	MAV_3277	0
B6K05_14155	methylmalonyl-CoA mutase small subunit	13	71.6	60.4	65.1	0.6813	1	0	0.9834	1	0	Rv1492	mutA	MAV_3278	1
B6K05_14160	TVP38/TMEM64 family protein	3	221.9	261.5	310.5	0.6805	1	0	0.3322	1	0	Rv1491c	-	MAV_3279	0
B6K05_08830	hypothetical protein	15	101.2	181.6	140.3	0.3201	1	0	0.4999	1	0	Rv1490	-	MAV_2000	1
B6K05_14190	hypothetical protein	2	417.9	327.2	345.3	0.2747	1	0	0.2725	1	0	Rv1489	-	MAV_3289	0
B6K05_14195	hypothetical protein	8	152.6	139.5	156.5	0.7958	1	0	0.9366	1	0	Rv1488	-	MAV_3290	0
B6K05_14200	hypothetical protein	3	324.1	217.2	355.4	0.3263	1	0	0.8324	1	0	Rv1487	-	MAV_3291	0
B6K05_14205	hypothetical protein	7	103	113.8	111.7	0.805	1	0	0.8666	1	0	Rv1486c	-	MAV_3292	0
B6K05_14210	ferrochelatase	11	12.9	0	6.1	0.3979	1	0	0.6954	1	0	Rv1485	hemZ	MAV_3293	0
B6K05_14215	enoyl-[acyl-carrier-protein] reductase	5	0	0	0	1	1	0	1	1	0	Rv1484	inhA	MAV_3294	0
B6K05_14220	beta-ketoacyl-ACP reductase	7	0	0	0	1	1	0	1	1	0	Rv1483	fabG1	MAV_3295	0
B6K05_14225	hypothetical protein	9	244.2	339.4	238.6	0.4336	1	0	0.9592	1	0	Rv1482c	-	MAV_3296	0
B6K05_14230	hypothetical protein	9	102.9	141.6	120.6	0.442	1	0	0.6656	1	0	Rv1481	-	MAV_3297	0
B6K05_14235	DUF58 domain-containing protein	1	0	0	0	1	1	0	1	1	0	Rv1480	-	MAV_3298	0
B6K05_14240	ATPase	10	51.8	0	0	0.397	1	0	0.396	1	0	Rv1479	moxR1	MAV_3299	0
B6K05_14245	peptidase C40	9	886.3	280.9	396.1	0.001	0.03635	1	0.0069	0.17354	0	Rv1478	-	MAV_3300	0
B6K05_14250	peptidase M23	12	10.7	0	1.3	0.0003	0.01317	1	0.0145	0.30739	0	Rv1477	ripA	MAV_3301	0
B6K05_14255	hypothetical protein	5	0	0	0	1	1	0	1	1	0	Rv1476	-	MAV_3302	0
B6K05_14260	aconitate hydratase	40	0	0	0	1	1	0	1	1	0	Rv1475c	acn	MAV_3303	0
B6K05_14265	TetR family transcriptional regulator	2	52.7	55.2	83.9	0.9723	1	0	0.5703	1	0	Rv1474c	-	MAV_3305	1
B6K05_14270	transcriptional regulator	3	50.1	94.8	141.4	0.2043	1	0	0.2569	1	0	Rv1473A	-	MAV_3304	0
B6K05_14275	ABC transporter	12	121.3	122.6	116.3	0.9734	1	0	0.8744	1	0	Rv1473	-	MAV_3306	1
B6K05_14280	enoyl-CoA hydratase	8	335.4	434.8	432.9	0.3566	1	0	0.3672	1	0	Rv1472	echA12	MAV_3307	0
B6K05_14285	thiol reductase thioredoxin	0	0	0	0	1	1	0	1	1	0	Rv1471	trxB1	MAV_3308	0
B6K05_14290	acyl-CoA dehydrogenase	21	112.9	158.8	129.4	0.2146	1	0	0.3022	1	0	Rv1467c	fadE15	MAV_3309	0
B6K05_14310	metal-sulfur cluster biosynthetic enzyme	1	0	0	0	1	1	0	1	1	0	Rv1466	-	MAV_3313	0
B6K05_14315	iron-sulfur cluster assembly scaffold protein NifU	5	10.3	0	0.9	0.0078	0.1833	0	0.0126	0.27525	0	Rv1465	-	MAV_3314	0
B6K05_14320	cysteine desulfurase	9	25	7.9	0	0.157	1	0	0.0022	0.07209	0	Rv1464	csd	MAV_3315	0
B6K05_14325	ABC transporter ATP-binding protein	8	0	0	0	1	1	0	1	1	0	Rv1463	-	MAV_3316	0
B6K05_14330	Fe-S cluster assembly protein SufD	7	0	0	5.2	1	1	0	1	1	0	Rv1462	-	MAV_3317	0
B6K05_14335	Fe-S cluster assembly protein SufB	24	18.6	0	0	0.0993	0.9564	0	0.0996	1	0	Rv1461	-	MAV_3318	0
B6K05_14340	transcriptional regulator	4	93	97.9	61.1	0.967	1	0	0.8304	1	0	Rv1460	-	MAV_3319	0
B6K05_14345	hypothetical protein	12	358	406.9	482.4	0.839	1	0	0.4742	1	0	Rv1459c	-	MAV_3320	0
B6K05_14355	multidrug ABC transporter permease	3	105.7	8.8	9.6	0.0985	0.9564	0	0.0962	1	0	Rv1457c	-	MAV_3322	0
B6K05_14360	heme A synthase	6	94.7	8.8	10.4	0.0959	0.9564	0	0.103	1	0	Rv1456c	-	MAV_3324	0
B6K05_14365	hypothetical protein	1	611.1	1120.9	1512.5	0.5009	1	0	0.1055	1	0	Rv1455	-	MAV_3323	0
B6K05_14370	quinone oxidoreductase	12	131	156	142.1	0.6296	1	0	0.8261	1	0	Rv1454c	qor	MAV_3325	0
B6K05_14375	protoheme IX farnesyltransferase	13	0	0	0	1	1	0	1	1	0	Rv1451	ctaB	MAV_3326	0
B6K05_14380	transketolase	19	6.5	8.8	0	1	1	0	0.4074	1	0	Rv1449c	tkt	MAV_3327	0
B6K05_14385	transaldolase	9	12.6	0	12.6	0.1018	0.9564	0	0.3769	1	0	Rv1448c	tal	MAV_3328	1
B6K05_14390	glucose-6-phosphate dehydrogenase	16	44.7	30.7	31	0.4958	1	0	0.5337	1	0	Rv1447c	zwf2	MAV_3329	0
B6K05_14395	glucose-6-phosphate dehydrogenase assembly protein OpcA	7	51.7	65.7	32	0.6975	1	0	0.3201	1	0	Rv1446c	opcA	MAV_3330	0
B6K05_14400	6-phosphogluconolactonase	2	0	0	0	1	1	0	1	1	0	Rv1445c	devB	MAV_3331	0
B6K05_14405	ATPase	0	0	0	0	1	1	0	1	1	0	Rv1444c	-	MAV_3332	0
B6K05_14435	preprotein translocase subunit SecG	1	69.6	201.6	100	0.1704	1	0	0.5979	1	0	Rv1440	secG	MAV_3338	0
B6K05_14440	triose-phosphate isomerase	8	0	0	0	1	1	0	1	1	0	Rv1438	tpi	MAV_3339	0
B6K05_14445	phosphoglycerate kinase	7	0	0	0	1	1	0	1	1	0	Rv1437	pgk	MAV_3340	0
B6K05_14450	aldehyde dehydrogenase	11	0	0	0	1	1	0	1	1	0	Rv1436	gap	MAV_3341	0
B6K05_22240	hypothetical protein	2	816.2	554.7	530.5	0.5957	1	0	0.0986	1	0	Rv1435c	-	MAV_4835	0
B6K05_22235	L,D-transpeptidase	7	170.7	188.1	238.4	0.7837	1	0	0.2926	1	0	Rv1433	-	MAV_4834	0
B6K05_14455	FAD-dependent oxidoreductase	17	202.8	240.1	235.4	0.5627	1	0	0.5855	1	0	Rv1432	-	MAV_3342	1
B6K05_14460	hypothetical protein	19	53.3	62.8	68.2	0.5272	1	0	0.1394	1	0	Rv1431	-	MAV_3343	0
B6K05_14470	glycerol acyltransferase	14	260.9	278.3	264.6	0.7609	1	0	0.9418	1	0	Rv1428c	-	MAV_3346	0
B6K05_14475	acyl-CoA synthetase	11	114.1	130.3	129.2	0.6157	1	0	0.678	1	0	Rv1427c	fadD12	MAV_3349	0
B6K05_14480	esterase	16	116.4	124	127.1	0.885	1	0	0.7517	1	0	Rv1426c	lipO	MAV_3350	0
B6K05_14490	wax ester/triacylglycerol synthase family O-acyltransferase	11	128.1	148.9	127.4	0.6617	1	0	0.739	1	0	Rv1425	-	MAV_3352	0
B6K05_14520	DNA-binding protein WhiA	5	0	0	0	1	1	0	1	1	0	Rv1423	whiA	MAV_3357	0
B6K05_14525	hypothetical protein	7	44.1	5.9	2.1	0.0144	0.29132	0	0.005	0.13294	0	Rv1422	-	MAV_3358	0
B6K05_14530	RNase adaptor protein RapZ	8	231.8	123.4	122.7	0.289	1	0	0.2748	1	0	Rv1421	-	MAV_3359	1
B6K05_14550	hypothetical protein	5	100.8	205.6	193.9	0.1342	1	0	0.0319	0.57089	0	Rv1417	-	MAV_3363	0
B6K05_14555	6,7-dimethyl-8-ribityllumazine synthase	1	0	0	0	1	1	0	1	1	0	Rv1416	ribH	MAV_3364	0
B6K05_14560	riboflavin biosynthesis protein RibBA	12	6.5	0	12.9	0.3985	1	0	1	1	0	Rv1415	ribA2	MAV_3365	0
B6K05_14565	riboflavin synthase	4	0	0	0	1	1	0	1	1	0	Rv1412	ribC	MAV_3366	0
B6K05_14570	hypothetical protein	3	0	0	0	1	1	0	1	1	0	Rv1411c	lprG	MAV_3367	1
B6K05_14575	MFS transporter	15	30.4	8.8	6.1	0.7012	1	0	0.4966	1	0	Rv1410c	-	MAV_3369	1
B6K05_14580	bifunctional diaminohydroxyphosphoribosylaminopyrimidine deaminase/5-amino-6-(5-phosphoribosylamino)uracil reductase	6	0	0	1.8	1	1	0	1	1	0	Rv1409	ribG	MAV_3368	0
B6K05_14585	ribulose-phosphate 3-epimerase	3	0	0	0	1	1	0	1	1	0	Rv1408	rpe	MAV_3370	0
B6K05_14590	16S rRNA m5C967 methyltransferase	7	78.3	51.1	46.5	0.2122	1	0	0.1399	1	0	Rv1407	fmu	MAV_3371	0
B6K05_14595	methionyl-tRNA formyltransferase	3	0	0	0	1	1	0	1	1	0	Rv1406	fmt	MAV_3372	0
B6K05_14600	SAM-dependent methyltransferase	9	100.9	179.8	85.8	0.0664	0.83956	0	0.4479	1	0	Rv1405c	-	MAV_3373	1
B6K05_14605	MarR family transcriptional regulator	1	85.9	15	39.3	0.3007	1	0	0.4725	1	0	Rv1404	-	MAV_3374	0
B6K05_14610	primosome assembly protein PriA	11	0	0	0	1	1	0	1	1	0	Rv1402	priA	MAV_3375	0
B6K05_14615	lysoplasmalogenase	6	52.7	84	80.3	0.519	1	0	0.3847	1	0	Rv1401	-	MAV_3376	0
B6K05_14620	lipase	13	59.9	81.4	85.6	0.351	1	0	0.1178	1	0	Rv1400c	lipI	MAV_3377	1
B6K05_14625	monooxygenase	23	137.2	148.6	173.1	0.7814	1	0	0.4369	1	0	Rv1393c	-	MAV_3378	0
B6K05_14645	methionine adenosyltransferase	9	0	0	0	1	1	0	1	1	0	Rv1392	metK	MAV_3382	0
B6K05_14650	phosphopantothenate synthase	6	439.3	650.6	424.4	0.2965	1	0	0.8743	1	0	Rv1391	dfp	MAV_3383	0
B6K05_14655	DNA-directed RNA polymerase subunit omega	7	0	0	0	1	1	0	1	1	0	Rv1390	rpoZ	MAV_3384	0
B6K05_14660	guanylate kinase	3	626.7	663.7	265.2	0.8725	1	0	0.8221	1	0	Rv1389	gmk	MAV_3385	0
B6K05_14665	integration host factor	0	0	0	0	1	1	0	1	1	0	Rv1388	mihF	MAV_3386	0
B6K05_14675	orotidine 5'-phosphate decarboxylase	6	67.7	17.1	46.4	0.1919	1	0	0.6997	1	0	Rv1385	pyrF	MAV_3388	0
B6K05_14680	carbamoyl phosphate synthase large subunit	30	25.9	0	0.9	0.3974	1	0	0.3966	1	0	Rv1384	carB	MAV_3389	0
B6K05_14685	carbamoyl-phosphate synthase small subunit	9	0	0	0	1	1	0	1	1	0	Rv1383	carA	MAV_3390	0
B6K05_14690	transporter	4	158.7	103.6	113.3	0.6006	1	0	0.4711	1	0	Rv1382	-	MAV_3391	0
B6K05_14695	dihydroorotase	8	125.9	0	36.6	0.1047	0.95786	0	0.1035	1	0	Rv1381	pyrC	MAV_3392	0
B6K05_14700	aspartate carbamoyltransferase	3	0	0	0	1	1	0	1	1	0	Rv1380	pyrB	MAV_3393	0
B6K05_14705	bifunctional pyrimidine operon transcriptional regulator/uracil phosphoribosyltransferase	4	34.2	0	10.9	0.0051	0.13039	0	0.1155	1	0	Rv1379	pyrR	MAV_3394	0
B6K05_14710	hypothetical protein	11	71.7	80.4	81.3	0.6649	1	0	0.9185	1	0	Rv1367c	-	MAV_3395	0
B6K05_07850	PAS domain S-box protein	14	37.4	44.4	53.6	0.6807	1	0	0.3153	1	0	Rv1364c	-	MAV_1619	0
B6K05_04625	hypothetical protein	2	58.7	81	77.8	0.6852	1	0	0.738	1	0	Rv1363c	-	MAV_0938	0
B6K05_04620	hypothetical protein	6	101.2	99.8	55.6	0.9844	1	0	0.602	1	0	Rv1362c	-	MAV_0937	0
B6K05_21615	LLM class F420-dependent oxidoreductase	12	67.7	65.1	42.5	0.9321	1	0	0.7449	1	0	Rv1360	-	MAV_4719	0
B6K05_13465	hypothetical protein	9	189.4	218.9	195.7	0.6158	1	0	0.861	1	0	Rv1356c	-	MAV_3133	0
B6K05_13445	hypothetical protein	28	42.5	52.9	49.1	0.5117	1	0	0.346	1	0	Rv1355c	moeY	MAV_3131	1
B6K05_05550	hypothetical protein	7	286.6	294.8	302.2	0.9399	1	0	0.8926	1	0	Rv1354c	-	MAV_1132	0
B6K05_07685	TetR family transcriptional regulator	11	32.3	15.8	24.8	0.203	1	0	0.3734	1	0	Rv1353c	-	MAV_1586	1
B6K05_07640	hypothetical protein	4	116	58.7	79.1	0.3699	1	0	0.518	1	0	Rv1352	-	MAV_1578	0
B6K05_07615	3-oxoacyl-[acyl-carrier-protein] reductase	4	46.9	84.8	64.7	0.1503	1	0	0.4984	1	0	Rv1350	fabG2	MAV_1572	1
B6K05_07590	iron ABC transporter permease	10	27.5	22.2	5.8	0.7282	1	0	0.0078	0.19513	0	Rv1349	irtB	MAV_1567	1
B6K05_07585	iron ABC transporter permease	21	6.3	5	1.2	1	1	0	0.1391	1	0	Rv1348	irtA	MAV_1566	1
B6K05_12225	acetyltransferase	11	116	88.3	102.3	0.642	1	0	0.7754	1	0	Rv1347c	mbtK	MAV_2875	0
B6K05_12220	acyl-CoA dehydrogenase	6	41.8	113.5	59	0.0922	0.9564	0	0.5606	1	0	Rv1346	mbtN	MAV_2876	1
B6K05_12215	long-chain fatty acid--CoA ligase	8	115.9	88.7	83.8	0.4373	1	0	0.5522	1	0	Rv1345	mbtM	MAV_2874	0
B6K05_12210	acyl carrier protein	0	0	0	0	1	1	0	1	1	0	Rv1344	mbtL	MAV_2873	0
B6K05_07560	hypothetical protein	7	106.8	16.7	16.6	0.0257	0.44787	0	0.0213	0.40786	0	Rv1343c	lprD	MAV_1560	0
B6K05_07555	hypothetical protein	4	37.7	2.9	3.5	0.0057	0.14108	0	0.0021	0.0693	0	Rv1342c	-	MAV_1559	0
B6K05_07550	non-canonical purine NTP pyrophosphatase, RdgB/HAM1 family	2	154.7	78.4	154.9	0.2135	1	0	0.9959	1	0	Rv1341	-	MAV_1558	0
B6K05_07545	ribonuclease PH	4	79.5	0	3.2	0.0025	0.07316	0	0.002	0.06647	0	Rv1340	rphA	MAV_1557	1
B6K05_07540	hypothetical protein	10	0	0	0	1	1	0	1	1	0	Rv1339	-	MAV_1556	1
B6K05_07535	glutamate racemase	7	247.7	166.9	192.7	0.0824	0.95138	0	0.2591	1	0	Rv1338	murI	MAV_1555	0
B6K05_07530	rhomboid family intramembrane serine protease	4	491.1	346.4	375.7	0.2188	1	0	0.3587	1	0	Rv1337	-	MAV_1554	1
B6K05_07525	hypothetical protein	5	116.7	122.5	130.8	0.9079	1	0	0.7008	1	0	Rv1333	-	MAV_1553	1
B6K05_07520	hypothetical protein	4	174.8	149.9	84	0.6149	1	0	0.299	1	0	Rv1332	-	MAV_1552	0
B6K05_07515	ATP-dependent Clp protease adaptor ClpS	5	316.7	348.7	295.2	0.6905	1	0	0.7588	1	0	Rv1331	-	MAV_1551	0
B6K05_07510	nicotinate phosphoribosyltransferase	12	155.4	157	170.9	0.9699	1	0	0.6855	1	0	Rv1330c	pncB1	MAV_1550	0
B6K05_07505	ATP-dependent helicase	8	85.2	57.8	58.2	0.2493	1	0	0.2918	1	0	Rv1329c	dinG	MAV_1548	0
B6K05_07500	glycogen phosphorylase	29	158.9	213.3	219.6	0.1376	1	0	0.1027	1	0	Rv1328	glgP	MAV_1549	0
B6K05_07495	alpha-1,4-glucan--maltose-1-phosphate maltosyltransferase	29	0	0	0.9	1	1	0	1	1	0	Rv1327c	glgE	MAV_1547	0
B6K05_07490	glycogen-branching enzyme	36	0	0	0	1	1	0	1	1	0	Rv1326c	glgB	-	0
B6K05_07485	co-chaperone YbbN	3	194	144.2	216.2	0.5291	1	0	0.7893	1	0	Rv1324	-	MAV_1545	0
B6K05_07480	acetyl-CoA acetyltransferase	8	172.1	260	172.6	0.2276	1	0	0.9923	1	0	Rv1323	fadA4	MAV_1544	0
B6K05_07475	methylmalonyl-CoA epimerase	3	58.3	91.6	85.3	0.2482	1	0	0.5408	1	0	Rv1322A	-	MAV_1543	1
B6K05_07470	hypothetical protein	3	142.2	171	227.5	0.8026	1	0	0.4041	1	0	Rv1322	-	MAV_1542	0
B6K05_07465	endonuclease	9	280.7	335.9	303	0.7147	1	0	0.8651	1	0	Rv1321	-	MAV_1541	0
B6K05_07460	adenylate/guanylate cyclase domain-containing protein	9	158.7	145.5	149.9	0.8113	1	0	0.8304	1	0	Rv1318c	-	MAV_1540	0
B6K05_07440	DNA-3-methyladenine glycosylase	11	98.2	114.4	100.4	0.5832	1	0	0.9406	1	0	Rv1317c	alkA	MAV_1537	0
B6K05_07400	UDP-N-acetylglucosamine 1-carboxyvinyltransferase	7	18.2	24.9	15.9	1	1	0	0.8058	1	0	Rv1315	murA	MAV_1531	0
B6K05_07395	ATP:cob(I)alamin adenosyltransferase	6	118.2	94.6	92.2	0.554	1	0	0.5158	1	0	Rv1314c	-	MAV_1529	0
B6K05_07390	hypothetical protein	4	123.3	23.5	31.2	0.0141	0.28649	0	0.0121	0.2681	0	Rv1312	-	MAV_1530	0
B6K05_07385	ATP synthase epsilon chain	0	0	0	0	1	1	0	1	1	0	Rv1311	atpC	MAV_1528	0
B6K05_07380	ATP synthase subunit beta	11	11	2.2	7.4	0.0397	0.60565	0	0.443	1	0	Rv1310	atpD	MAV_1527	0
B6K05_07375	ATP synthase subunit gamma	15	12.6	0	2.6	0.1001	0.9564	0	0.5046	1	0	Rv1309	atpG	MAV_1526	0
B6K05_07370	ATP synthase subunit alpha	12	0	0	0	1	1	0	1	1	0	Rv1308	atpA	MAV_1525	0
B6K05_07365	ATP synthase subunit b-delta	8	0	0	0	1	1	0	1	1	0	Rv1307	atpH	MAV_1524	0
B6K05_07360	ATP synthase subunit B	4	0	0	0	1	1	0	1	1	0	Rv1306	atpF	MAV_1523	0
B6K05_07355	ATP synthase F0 subunit C	6	0	8.8	0	1	1	0	1	1	0	Rv1305	atpE	MAV_1522	0
B6K05_07350	F0F1 ATP synthase subunit A	5	0	0	0	1	1	0	1	1	0	Rv1304	atpB	MAV_1521	0
B6K05_07345	ATP synthase subunit I	2	0	0	0	1	1	0	1	1	0	Rv1303	-	MAV_1520	0
B6K05_07340	undecaprenyl-phosphate alpha-N-acetylglucosaminyl 1-phosphate transferase	13	145.7	118.7	122.6	0.726	1	0	0.7528	1	0	Rv1302	rfe	MAV_1519	0
B6K05_07335	threonylcarbamoyl-AMP synthase	3	251.3	134.7	106.2	0.1471	1	0	0.0249	0.46344	0	Rv1301	-	MAV_1518	0
B6K05_07330	protein-(glutamine-N5) methyltransferase, release factor-specific	4	22.1	4.2	2.6	0.1578	1	0	0.0614	0.89425	0	Rv1300	hemK	MAV_1517	0
B6K05_07325	peptide chain release factor 1	7	0	0	0	1	1	0	1	1	0	Rv1299	prfA	MAV_1516	0
B6K05_07320	50S ribosomal protein L31	3	367.9	45.6	62.7	0.003	0.08564	0	0.0031	0.09366	0	Rv1298	rpmE	MAV_1515	1
B6K05_07315	transcription termination factor Rho	13	26.3	0	5.5	0.0454	0.66221	0	0.1357	1	0	Rv1297	rho	MAV_1514	0
B6K05_07305	homoserine kinase	8	0	0	0	1	1	0	1	1	0	Rv1296	thrB	MAV_1511	0
B6K05_07300	threonine synthase	6	0	0	0	1	1	0	1	1	0	Rv1295	thrC	MAV_1510	0
B6K05_07295	homoserine dehydrogenase	14	12.2	0	0	0.4027	1	0	0.4089	1	0	Rv1294	thrA	MAV_1509	0
B6K05_07290	diaminopimelate decarboxylase	15	0	0	0	1	1	0	1	1	0	Rv1293	lysA	MAV_1508	0
B6K05_07285	arginine--tRNA ligase	23	75.7	8.8	4.3	0.0956	0.9564	0	0.0965	1	0	Rv1292	argS	-	0
B6K05_07105	transcriptional regulator	4	40.5	81.9	19.2	0.9197	1	0	0.1797	1	0	Rv1287	-	MAV_1439	1
B6K05_07100	adenylyl-sulfate kinase	19	192.1	206.1	255.2	0.8147	1	0	0.3231	1	0	Rv1286	cysN	MAV_1437	1
B6K05_07095	sulfate adenylyltransferase small subunit	6	121.3	159.6	153.1	0.4896	1	0	0.2714	1	0	Rv1285	cysD	MAV_1436	1
B6K05_07085	carbonate dehydratase	4	46.4	57.6	57.9	0.7501	1	0	0.7453	1	0	Rv1284	canA	MAV_1434	0
B6K05_07080	peptide ABC transporter permease	9	130.7	157.7	143.7	0.6497	1	0	0.8037	1	0	Rv1283c	oppB	MAV_1433	0
B6K05_07075	peptide ABC transporter permease	8	26.8	54.3	49.4	0.2215	1	0	0.0468	0.74575	0	Rv1282c	oppC	MAV_1432	1
B6K05_07070	ABC transporter ATP-binding protein	14	66.7	72.2	61	0.8526	1	0	0.9839	1	0	Rv1281c	oppD	MAV_1431	0
B6K05_07065	hypothetical protein	15	75.8	80.3	68.3	0.9214	1	0	0.8495	1	0	Rv1280c	oppA	MAV_1429	0
B6K05_22960	choline dehydrogenase	23	103.3	93.9	80.5	0.6674	1	0	0.3613	1	0	Rv1279	-	MAV_4980	0
B6K05_07055	hypothetical protein	14	116.6	64.9	76.4	0.2993	1	0	0.5818	1	0	Rv1278	-	MAV_1428	1
B6K05_07050	DNA repair exonuclease	7	125.8	121.5	127.5	0.9416	1	0	0.9743	1	0	Rv1277	-	MAV_1427	0
B6K05_07040	histidine phosphatase family protein	4	23.3	48.4	23.9	0.3999	1	0	0.971	1	0	Rv1276c	-	MAV_1425	0
B6K05_07035	hypothetical protein	2	0	0	0	1	1	0	1	1	0	Rv1275	lprC	MAV_1424	0
B6K05_07030	hypothetical protein	2	31.2	0	15.1	0.0973	0.9564	0	0.4026	1	0	Rv1274	lprB	MAV_1423	0
B6K05_07025	ABC transporter ATP-binding protein	20	81.8	164.1	135.5	0.1545	1	0	0.1435	1	0	Rv1273c	-	MAV_1421	1
B6K05_07020	ABC transporter ATP-binding protein	18	48.8	39.8	50.6	0.4585	1	0	0.9111	1	0	Rv1272c	-	MAV_1420	1
B6K05_07015	hypothetical protein	2	60.7	56.8	46.1	0.9415	1	0	0.8374	1	0	Rv1271c	-	MAV_1419	0
B6K05_11580	hypothetical protein	8	588.6	434.1	303.3	0.1606	1	0	0.5915	1	0	Rv1268c	-	MAV_2745	0
B6K05_07010	regulator	11	235	316.5	300.8	0.4432	1	0	0.4576	1	0	Rv1267c	embR	MAV_1418	0
B6K05_07005	serine/threonine protein kinase	17	124.8	162.2	137.7	0.4512	1	0	0.7282	1	0	Rv1266c	pknH	MAV_1417	0
B6K05_07000	hypothetical protein	3	38.1	35.3	29.5	1	1	0	0.7975	1	0	Rv1265	-	MAV_1416	0
B6K05_06995	adenylate/guanylate cyclase domain-containing protein	6	107.2	161.1	190.6	0.2752	1	0	0.1812	1	0	Rv1264	-	MAV_1415	0
B6K05_06985	amidase	12	138.6	124.1	141.3	0.7474	1	0	0.9613	1	0	Rv1263	amiB2	MAV_1414	0
B6K05_06980	HIT family protein	2	296.1	552.2	383.9	0.1649	1	0	0.1976	1	0	Rv1262c	-	MAV_1411	0
B6K05_06135	nitroreductase	9	68.8	61.8	67.4	0.7261	1	0	0.953	1	0	Rv1261c	-	MAV_1241	0
B6K05_06965	hypothetical protein	18	128.2	127.8	141.4	0.9919	1	0	0.5847	1	0	Rv1260	-	MAV_1408	1
B6K05_06960	hypothetical protein	8	84	82.2	96.3	0.9604	1	0	0.7148	1	0	Rv1259	udgB	MAV_1407	0
B6K05_06955	MFS transporter	12	94.4	122.8	133.8	0.2765	1	0	0.0402	0.67284	0	Rv1258c	-	MAV_1406	0
B6K05_06950	FAD-binding oxidoreductase	6	149	186.7	152.9	0.6146	1	0	0.9335	1	0	Rv1257c	-	MAV_1405	0
B6K05_06945	cytochrome P450	9	52	63.6	58	0.5914	1	0	0.7013	1	0	Rv1256c	cyp130	MAV_1404	0
B6K05_06940	TetR family transcriptional regulator	4	38.4	41.9	43	0.907	1	0	0.897	1	0	Rv1255c	-	MAV_1403	1
B6K05_06935	acyltransferase	22	0	0	0	1	1	0	1	1	0	Rv1254	-	MAV_1402	0
B6K05_06930	ATP-dependent RNA helicase	13	44	36.6	50.3	0.7211	1	0	0.7082	1	0	Rv1253	deaD	MAV_1401	0
B6K05_06925	hypothetical protein	5	195.2	135.5	74.5	0.257	1	0	0.0057	0.14735	0	Rv1252c	lprE	MAV_1400	0
B6K05_06865	nuclease	34	101.1	113.6	100.4	0.8276	1	0	0.8279	1	0	Rv1251c	-	MAV_1388	0
B6K05_06860	MFS transporter	14	119.4	67.6	78.4	0.1138	0.98941	0	0.1995	1	0	Rv1250	-	MAV_1387	0
B6K05_06855	hypothetical protein	6	240.2	216.9	303.7	0.6797	1	0	0.3479	1	0	Rv1249c	-	MAV_1386	0
B6K05_06845	acetoin dehydrogenase	5	358.3	461.4	388.5	0.4585	1	0	0.7414	1	0	Rv1245c	-	MAV_1384	0
B6K05_06825	malate dehydrogenase	3	0	0	0	1	1	0	1	1	0	Rv1240	mdh	MAV_1380	0
B6K05_06820	magnesium and cobalt transport protein CorA	12	207.7	227.2	199.6	0.7624	1	0	0.898	1	0	Rv1239c	corA	MAV_1379	0
B6K05_06810	ABC transporter ATP-binding protein	12	91.5	95	83.5	0.9381	1	0	0.9097	1	0	Rv1238	sugC	MAV_1377	1
B6K05_06805	sugar ABC transporter permease	9	62.8	119.7	94.8	0.0529	0.71762	0	0.1756	1	0	Rv1237	sugB	MAV_1376	0
B6K05_06800	ABC transporter permease	13	80.4	173.5	118.9	0.0431	0.64692	0	0.2002	1	0	Rv1236	sugA	MAV_1375	1
B6K05_06795	ABC transporter substrate-binding protein	12	190.3	205.6	171.7	0.8633	1	0	0.8147	1	0	Rv1235	lpqY	MAV_1374	1
B6K05_06790	DUF4199 domain-containing protein	6	192.6	176.8	234.9	0.835	1	0	0.6046	1	0	Rv1234	-	MAV_1373	1
B6K05_06785	hypothetical protein	12	55	78.5	84.1	0.3692	1	0	0.2142	1	0	Rv1233c	-	MAV_1372	0
B6K05_06780	magnesium transporter	8	403.4	301.9	293.4	0.3756	1	0	0.3092	1	0	Rv1232c	-	MAV_1371	0
B6K05_06775	hypothetical protein	8	176.6	136.1	159.8	0.55	1	0	0.7679	1	0	Rv1231c	-	MAV_1370	0
B6K05_06770	hypothetical protein	8	251.8	204.6	235.1	0.4894	1	0	0.7801	1	0	Rv1230c	-	MAV_1369	0
B6K05_06765	ATP-binding protein	5	0	0	0	1	1	0	1	1	0	Rv1229c	mrp	MAV_1368	0
B6K05_06760	twin-arginine translocase subunit TatB	1	0	0	0.9	1	1	0	1	1	0	Rv1224	tatB	MAV_1367	0
B6K05_06755	serine protease	8	0	0	0	1	1	0	1	1	0	Rv1223	htrA	MAV_1366	0
B6K05_06750	RNA polymerase subunit sigma-70	1	173	110.1	57.8	0.5014	1	0	0.0993	1	0	Rv1222	rseA	-	0
B6K05_06745	RNA polymerase sigma factor SigE	8	217.8	83.6	77.6	0.0215	0.39231	0	0.0187	0.37667	0	Rv1221	sigE	MAV_1365	1
B6K05_06735	TetR family transcriptional regulator	7	67.7	133.2	94.1	0.1052	0.95786	0	0.3486	1	0	Rv1219c	-	MAV_1363	0
B6K05_06730	ABC transporter ATP-binding protein	3	100.2	176.4	128	0.1761	1	0	0.4307	1	0	Rv1218c	-	MAV_1362	0
B6K05_06725	ABC transporter permease	19	61.7	81.9	82.2	0.5085	1	0	0.3105	1	0	Rv1217c	-	MAV_1361	0
B6K05_06720	hypothetical protein	10	77.4	83	92.3	0.8979	1	0	0.6488	1	0	Rv1216c	-	MAV_1360	0
B6K05_06715	hydrolase	18	84.2	112.7	119.1	0.6118	1	0	0.5144	1	0	Rv1215c	-	MAV_1359	0
B6K05_06710	glucose-1-phosphate adenylyltransferase	15	361.5	180.1	229	0.0002	0.0095	1	0.0046	0.12817	0	Rv1213	glgC	MAV_1358	0
B6K05_06705	glycogen synthase	16	76.4	92.6	72.4	0.515	1	0	0.8404	1	0	Rv1212c	glgA	MAV_1357	0
B6K05_06700	DUF3117 domain-containing protein	1	0	0	0	1	1	0	1	1	0	Rv1211	-	MAV_1356	0
B6K05_06695	DNA-3-methyladenine glycosylase I	6	92.9	161.5	136.8	0.1545	1	0	0.2477	1	0	Rv1210	tagA	MAV_1355	0
B6K05_06690	cell division protein DivIVA	3	437.5	93	145.1	0.0016	0.05064	0	0.0069	0.17354	0	Rv1209	-	MAV_1354	0
B6K05_06685	glucosyl-3-phosphoglycerate synthase	4	32	39.7	9.7	0.9908	1	0	0.1129	1	0	Rv1208	gpgS	MAV_1353	0
B6K05_06680	dihydropteroate synthase	4	163	239.4	133.4	0.5387	1	0	0.4837	1	0	Rv1207	folP2	MAV_1352	0
B6K05_06675	long-chain-acyl-CoA synthetase	20	300.9	729.7	568.6	0.0007	0.02737	1	0.0048	0.12836	0	Rv1206	fadD6	MAV_1351	0
B6K05_06670	Rossman fold protein, TIGR00730 family	3	226.1	203.5	236.7	0.8195	1	0	0.9283	1	0	Rv1205	-	MAV_1350	0
B6K05_06665	AAA family ATPase	5	482.8	572.6	505.6	0.762	1	0	0.902	1	0	Rv1204c	-	MAV_1348	0
B6K05_06660	succinyl-diaminopimelate desuccinylase	9	0	0	0.9	1	1	0	1	1	0	Rv1202	dapE	MAV_1349	0
B6K05_06645	2,3,4,5-tetrahydropyridine-2,6-dicarboxylate N-succinyltransferase	9	0	0	0	1	1	0	1	1	0	Rv1201c	dapD	MAV_1345	0
B6K05_06640	MFS transporter	15	192.8	253.8	262.6	0.2925	1	0	0.2722	1	0	Rv1200	-	MAV_1344	0
B6K05_12470	WXG100 family type VII secretion target	3	310.7	399.7	346.9	0.665	1	0	0.7685	1	0	Rv1197	esxK	-	0
B6K05_06635	acyl-CoA synthetase	10	88.6	148.8	122.3	0.3907	1	0	0.5205	1	0	Rv1193	fadD36	MAV_1343	1
B6K05_06630	alpha/beta hydrolase	5	140.3	100.3	94.8	0.5499	1	0	0.4207	1	0	Rv1191	-	MAV_1342	0
B6K05_00965	RNA polymerase subunit sigma	3	40.3	32.4	43.7	0.7619	1	0	0.8862	1	0	Rv1189	sigI	MAV_0164	0
B6K05_06575	proline dehydrogenase	12	63.9	73.8	61.9	0.6879	1	0	0.7321	1	0	Rv1188	-	MAV_1332	0
B6K05_06570	1-pyrroline-5-carboxylate dehydrogenase	21	34.6	43.1	35.1	0.6307	1	0	0.7192	1	0	Rv1187	rocA	MAV_1331	1
B6K05_06565	transcriptional regulator	10	74.8	84.7	88.3	0.7666	1	0	0.641	1	0	Rv1186c	-	MAV_1330	0
B6K05_06555	acyl-CoA synthetase	21	57.2	65.5	71.5	0.8004	1	0	0.6857	1	0	Rv1185c	fadD21	MAV_1328	0
B6K05_08515	PE-PPE domain-containing protein	16	234.8	164.4	209.2	0.1075	0.9675	0	0.5881	1	0	Rv1184c	-	MAV_1760	0
B6K05_08520	MMPL family RND transporter	28	108.8	113.7	126.7	0.8998	1	0	0.5905	1	0	Rv1183	mmpL10	MAV_1761	0
B6K05_08525	acyltransferase	25	244.7	235.9	281.1	0.844	1	0	0.3755	1	0	Rv1182	papA3	MAV_1762	0
B6K05_06505	succinyldiaminopimelate transaminase	10	207.1	175.6	178	0.5993	1	0	0.318	1	0	Rv1178	-	MAV_1317	1
B6K05_06500	ferredoxin	7	413.5	232.8	246.5	0.1257	1	0	0.111	1	0	Rv1177	fdxC	MAV_1316	0
B6K05_00825	PadR family transcriptional regulator	5	64.1	91.7	65.7	0.4503	1	0	0.5883	1	0	Rv1176c	-	MAV_0135	0
B6K05_06495	hemophore-related protein	4	752.6	843.2	880.6	0.7432	1	0	0.5622	1	0	Rv1174c	TB8.4	MAV_1314	0
B6K05_06485	7,8-didemethyl-8-hydroxy-5-deazariboflavin synthase	22	101.2	57.5	40.5	0.0594	0.77637	0	0.0017	0.05903	0	Rv1173	fbiC	MAV_1312	1
B6K05_06480	hypothetical protein	5	278	352.4	360.3	0.6163	1	0	0.5569	1	0	Rv1171	-	MAV_1311	0
B6K05_06475	N-acetyl-1-D-myo-inositol-2-amino-2-deoxy-alpha- D-glucopyranoside deacetylase	9	165.1	102.4	121.7	0.118	0.99455	0	0.3337	1	0	Rv1170	mshB	MAV_1310	1
B6K05_06470	TetR family transcriptional regulator	4	86.1	142.3	156.8	0.511	1	0	0.355	1	0	Rv1167c	-	MAV_1309	0
B6K05_06465	monoacyl phosphatidylinositol tetramannoside-binding protein	11	12.6	35.3	42.9	1	1	0	0.2037	1	0	Rv1166	lpqW	MAV_1308	0
B6K05_06460	translational GTPase TypA	4	305	324.5	359.2	0.8572	1	0	0.5965	1	0	Rv1165	typA	MAV_1307	0
B6K05_06455	respiratory nitrate reductase subunit gamma	16	227.5	229.3	253.7	0.9854	1	0	0.7799	1	0	Rv1164	narI	MAV_1306	0
B6K05_06450	nitrate reductase molybdenum cofactor assembly chaperone	8	207.7	249.1	224	0.6926	1	0	0.8316	1	0	Rv1163	narJ	MAV_1305	0
B6K05_06445	nitrate reductase subunit beta	30	84.8	100.9	104.7	0.5033	1	0	0.2764	1	0	Rv1162	narH	MAV_1304	0
B6K05_06440	nitrate reductase subunit alpha	54	97.7	135.3	104.3	0.2522	1	0	0.6114	1	0	Rv1161	narG	MAV_1303	0
B6K05_06435	DNA mismatch repair protein MutT	1	37.3	83.7	9.6	0.9008	1	0	0.1068	1	0	Rv1160	mutT2	MAV_1301	0
B6K05_06425	4a-hydroxytetrahydrobiopterin dehydratase	4	290.6	215.2	260.8	0.6366	1	0	0.7883	1	0	Rv1159A	-	MAV_1299	0
B6K05_06415	hypothetical protein	2	2476.7	615.2	1496.1	0.0786	0.92824	0	0.4333	1	0	Rv1158c	-	MAV_1297	0
B6K05_06395	Fe-S cluster assembly protein HesB	6	144.8	138.5	194.5	0.9395	1	0	0.8251	1	0	Rv1156	-	MAV_1294	0
B6K05_06385	PPOX class F420-dependent enzyme	6	107.1	99.5	76.4	0.8583	1	0	0.3244	1	0	Rv1155	-	MAV_1292	0
B6K05_06380	pyridoxamine 5-phosphate oxidase	8	219	238	129.2	0.8473	1	0	0.5455	1	0	Rv1154c	-	MAV_1291	0
B6K05_12785	methyltransferase	10	59.6	70.1	70.4	0.7378	1	0	0.7642	1	0	Rv1153c	omt	MAV_2991	0
B6K05_06375	GntR family transcriptional regulator	4	109.5	106.5	157.6	0.967	1	0	0.4213	1	0	Rv1152	-	MAV_1290	0
B6K05_06370	NAD-dependent deacylase	7	172.8	174.4	141.9	0.9871	1	0	0.6273	1	0	Rv1151c	-	MAV_1289	0
B6K05_06365	SAM-dependent methyltransferase	4	260	197.2	283.7	0.465	1	0	0.7787	1	0	Rv1147	-	MAV_1288	0
B6K05_06360	hypothetical protein	10	478.5	566.8	505	0.432	1	0	0.8054	1	0	Rv1146	mmpL13b	MAV_1287	0
B6K05_06355	3-hydroxyacyl-CoA dehydrogenase	2	167.2	226.9	302.1	0.5323	1	0	0.3515	1	0	Rv1144	-	MAV_1285	1
B6K05_06350	CoA transferase	11	443.7	488.8	521	0.6913	1	0	0.4788	1	0	Rv1143	mcr	MAV_1284	0
B6K05_06345	enoyl-CoA hydratase	3	112.6	93.6	104.4	0.7674	1	0	0.5264	1	0	Rv1142c	echA10	MAV_1283	0
B6K05_06340	CPBP family intramembrane metalloprotease	8	50.7	79.9	87.4	0.3877	1	0	0.3086	1	0	Rv1140	-	MAV_1282	0
B6K05_06325	hypothetical protein	9	116.2	137.5	136.1	0.7481	1	0	0.754	1	0	Rv1139c	-	MAV_1279	0
B6K05_06320	monooxygenase	11	71.5	98.5	77.8	0.6169	1	0	0.7018	1	0	Rv1138c	-	MAV_1278	0
B6K05_06240	5-methyltetrahydropteroyltriglutamate-- homocysteine methyltransferase	26	118.4	153.8	130.1	0.4245	1	0	0.4067	1	0	Rv1133c	metE	MAV_1262	0
B6K05_06235	hypothetical protein	14	164.2	200.5	206.6	0.5916	1	0	0.4534	1	0	Rv1132	-	MAV_1261	0
B6K05_01635	2-methylcitrate synthase	15	95.2	150.9	153.6	0.3143	1	0	0.1357	1	0	Rv1131	prpC	MAV_0344	1
B6K05_01645	2-methylcitrate dehydratase	15	87.8	119	79.5	0.4334	1	0	0.8345	1	0	Rv1130	prpD	MAV_0346	1
B6K05_01650	Cro/Cl family transcriptional regulator	16	96.7	124.8	97.6	0.465	1	0	0.9781	1	0	Rv1129c	-	MAV_0348	0
B6K05_19595	hypothetical protein	16	81	94.1	105.6	0.5945	1	0	0.335	1	0	Rv1128c	-	-	1
B6K05_06225	pyruvate, phosphate dikinase	11	12.6	8.3	57.8	0.7947	1	0	0.4945	1	0	Rv1127c	ppdK	MAV_1259	1
B6K05_06220	MarR family transcriptional regulator	4	0	0	0	1	1	0	1	1	0	Rv1126c	-	MAV_1258	0
B6K05_06215	DUF1298 domain-containing protein	9	128.2	141	89.8	0.8376	1	0	0.7031	1	0	Rv1125	-	MAV_1257	0
B6K05_06210	alpha/beta hydrolase	10	40.8	24	45.5	0.3702	1	0	0.4547	1	0	Rv1124	ephC	MAV_1256	0
B6K05_06200	alpha/beta hydrolase	5	50.7	44.6	54.1	0.8196	1	0	0.8869	1	0	Rv1123c	bpoB	MAV_1254	0
B6K05_06195	6-phosphogluconate dehydrogenase (decarboxylating)	9	58.2	39.9	26.1	0.3715	1	0	0.2451	1	0	Rv1122	gnd2	MAV_1253	0
B6K05_06190	glucose-6-phosphate dehydrogenase	15	30	63.9	66.3	0.076	0.91141	0	0.0023	0.07381	0	Rv1121	zwf1	MAV_1252	1
B6K05_06185	adenylate/guanylate cyclase domain-containing protein	3	237.5	145.6	145.7	0.0804	0.93292	0	0.8744	1	0	Rv1120c	-	MAV_1250	0
B6K05_06175	guanylate cyclase	6	39.6	79.8	63	0.1662	1	0	0.4468	1	0	Rv1118c	-	MAV_1249	0
B6K05_06170	antibiotic biosynthesis monooxygenase	1	6.1	0	37.5	0.3984	1	0	0.1015	1	0	Rv1117	-	MAV_1248	0
B6K05_06165	glycoside hydrolase	6	160.2	166.6	155.6	0.8876	1	0	0.9082	1	0	Rv1115	-	MAV_1247	0
B6K05_06130	VapC toxin family PIN domain ribonuclease	6	177.4	170.1	176	0.9072	1	0	0.9864	1	0	Rv1114	vapC32	MAV_1240	0
B6K05_06125	DUF2191 domain-containing protein	2	0	0	1.8	1	1	0	1	1	0	Rv1113	vapB32	MAV_1239	0
B6K05_06110	GTP-binding protein YchF	7	441.2	176	235.8	0.0021	0.06304	0	0.0117	0.26173	0	Rv1112	-	MAV_1232	1
B6K05_06105	hypothetical protein	19	177.1	56.9	88.2	0.0005	0.02077	1	0.0194	0.38742	0	Rv1111c	-	MAV_1231	1
B6K05_06100	4-hydroxy-3-methylbut-2-enyl diphosphate reductase	5	0	0	0	1	1	0	1	1	0	Rv1110	lytB2	MAV_1230	0
B6K05_06095	hypothetical protein	7	162.7	124.5	151.5	0.2999	1	0	0.775	1	0	Rv1109c	-	MAV_1229	0
B6K05_06090	exodeoxyribonuclease VII large subunit	7	86.5	115	106.7	0.6302	1	0	0.4596	1	0	Rv1108c	xseA	MAV_1228	0
B6K05_06085	exodeoxyribonuclease 7 small subunit	7	48.2	31.6	62.3	0.5146	1	0	0.6418	1	0	Rv1107c	xseB	MAV_1227	0
B6K05_06080	steroid delta-isomerase	12	83.8	83.8	66.8	0.9996	1	0	0.6951	1	0	Rv1106c	-	MAV_1225	0
B6K05_06075	carboxylesterase	15	129.3	180.7	120.5	0.4866	1	0	0.8139	1	0	Rv1104	-	MAV_1226	0
B6K05_06065	hypothetical protein	7	127.7	105.9	87.3	0.5797	1	0	0.2253	1	0	Rv1100	-	MAV_1223	1
B6K05_06055	class II fumarate hydratase	10	44.9	57.6	59.6	0.7968	1	0	0.7953	1	0	Rv1098c	fum	MAV_1221	0
B6K05_06050	hypothetical protein	15	69.6	113.5	59.5	0.6935	1	0	0.8996	1	0	Rv1097c	-	-	1
B6K05_06040	carbohydrate degradation protein	9	48.8	40.1	21.8	0.7706	1	0	0.2713	1	0	Rv1096	-	MAV_1218	1
B6K05_06035	ribonuclease	5	185.2	187.1	152.1	0.9796	1	0	0.6509	1	0	Rv1095	phoH2	MAV_1217	0
B6K05_06030	acyl-ACP desaturase	11	0	0	0	1	1	0	1	1	0	Rv1094	desA2	MAV_1216	0
B6K05_06025	serine hydroxymethyltransferase	9	0	0	0	1	1	0	1	1	0	Rv1093	glyA1	MAV_1215	0
B6K05_06020	type I pantothenate kinase	14	131.4	346	261.6	0.271	1	0	0.34	1	0	Rv1092c	coaA	MAV_1214	0
B6K05_06005	isoprenyl transferase	11	57.7	5.9	3.9	0.0441	0.65498	0	0.0263	0.48561	0	Rv1086	-	MAV_1211	1
B6K05_06000	hypothetical protein	12	249.9	266.6	304.2	0.7519	1	0	0.3129	1	0	Rv1085c	-	MAV_1210	0
B6K05_05990	hypothetical protein	18	164.5	230.2	231.4	0.2284	1	0	0.2292	1	0	Rv1084	-	MAV_1208	0
B6K05_05985	hypothetical protein	0	0	0	0	1	1	0	1	1	0	Rv1083	-	MAV_1207	0
B6K05_05980	mycothiol conjugate amidase Mca	8	204.8	141.5	152.7	0.1992	1	0	0.362	1	0	Rv1082	mca	MAV_1206	1
B6K05_05975	hypothetical protein	5	31.4	55.9	41.4	0.3115	1	0	0.5952	1	0	Rv1081c	-	MAV_1205	0
B6K05_05965	cystathionine gamma-synthase	11	171.6	202	168.9	0.6268	1	0	0.9619	1	0	Rv1079	metB	MAV_1203	0
B6K05_05960	RDD family protein	12	114.1	79.5	86.8	0.2425	1	0	0.3289	1	0	Rv1078	pra	MAV_1202	1
B6K05_05955	cystathionine beta-synthase	15	260.4	266	289.4	0.9429	1	0	0.667	1	0	Rv1077	cbs	MAV_1201	0
B6K05_05950	esterase	8	80	101	94.5	0.6088	1	0	0.3251	1	0	Rv1076	lipU	MAV_1200	0
B6K05_05945	hypothetical protein	5	275.6	265.8	380.6	0.9404	1	0	0.322	1	0	Rv1075c	-	MAV_1199	0
B6K05_05940	acetyl-CoA acetyltransferase	4	939.1	1235.5	1096	0.4397	1	0	0.6165	1	0	Rv1074c	fadA3	MAV_1198	0
B6K05_21780	hypothetical protein	8	81	81.8	80.4	0.9792	1	0	0.6891	1	0	Rv1073	-	MAV_4752	0
B6K05_05935	hypothetical protein	13	358.1	258.7	256.9	0.1504	1	0	0.1536	1	0	Rv1072	-	MAV_1197	0
B6K05_05930	3-hydroxyisobutyryl-CoA hydrolase	9	28.9	55.3	62.9	0.076	0.91141	0	0.0209	0.40352	0	Rv1071c	echA9	MAV_1196	0
B6K05_05925	enoyl-CoA hydratase	3	91.7	227	102.8	0.091	0.9564	0	0.4283	1	0	Rv1070c	echA8	MAV_1195	0
B6K05_05920	hypothetical protein	17	247	320.8	293.1	0.4778	1	0	0.7449	1	0	Rv1069c	-	MAV_1193	0
B6K05_05915	sulfurtransferase	2	268.7	252.6	219.8	0.9009	1	0	0.7249	1	0	Rv1066	-	MAV_1194	0
B6K05_05910	cysteine dioxygenase	6	283.6	236.4	266.4	0.6869	1	0	0.882	1	0	Rv1065	-	MAV_1192	1
B6K05_05905	hypothetical protein	4	160.8	259.3	223.2	0.2582	1	0	0.3993	1	0	Rv1064c	lpqV	MAV_1191	0
B6K05_05900	esterase	4	35.5	68.9	74	0.1563	1	0	0.0207	0.40352	0	Rv1063c	-	MAV_1190	0
B6K05_05895	patatin	2	29.1	67.3	25.8	0.3772	1	0	0.9288	1	0	Rv1062	-	MAV_1189	0
B6K05_05890	class II glutamine amidotransferase	6	78.8	30.6	35.2	0.1083	0.96997	0	0.1744	1	0	Rv1061	-	MAV_1188	0
B6K05_05885	MxaD family protein	3	60.7	66.1	52.6	0.8934	1	0	0.7749	1	0	Rv1060	-	MAV_1187	0
B6K05_01680	dihydrodipicolinate reductase	10	49.7	68.1	66.9	0.4209	1	0	0.3401	1	0	Rv1059	-	MAV_0353	1
B6K05_05880	long-chain fatty acid--CoA ligase	17	61.7	113.1	70.5	0.1336	1	0	0.4758	1	0	Rv1058	fadD14	MAV_1186	1
B6K05_05875	hypothetical protein	13	286.6	339.9	317.4	0.4695	1	0	0.6433	1	0	Rv1057	-	MAV_1185	0
B6K05_05870	hypothetical protein	17	96	141.9	152.6	0.1115	0.98162	0	0.1008	1	0	Rv1056	-	MAV_1184	0
B6K05_23185	hypothetical protein	11	620.6	727.5	740.7	0.5794	1	0	0.5119	1	0	Rv1044	-	MAV_5025	0
B6K05_05845	PPE family protein	8	121.9	138.7	130.6	0.7338	1	0	0.8335	1	0	Rv1039c	PPE15	-	0
B6K05_05830	DNA-binding response regulator	10	5636	5094.3	4385.2	0.6834	1	0	0.3229	1	0	Rv1033c	trcR	MAV_1176	0
B6K05_05825	two-component sensor histidine kinase	10	827.4	678	572.2	0.5753	1	0	0.272	1	0	Rv1032c	trcS	MAV_1175	0
B6K05_05800	K+-transporting ATPase subunit C	9	112.8	129.7	128.3	0.8269	1	0	0.5508	1	0	Rv1031	kdpC	MAV_1171	0
B6K05_05805	potassium-transporting ATPase subunit B	10	21.5	22.6	33.3	0.9381	1	0	0.3394	1	0	Rv1030	kdpB	MAV_1172	0
B6K05_05810	potassium-transporting ATPase A chain	17	58.8	58.7	67.8	0.996	1	0	0.5127	1	0	Rv1029	kdpA	MAV_1173	0
B6K05_05795	sensor histidine kinase	18	82.1	75.2	81.1	0.7717	1	0	0.6749	1	0	Rv1028c	kdpD	MAV_1170	1
B6K05_05790	DNA-binding response regulator	6	29.6	25.8	16.3	0.8019	1	0	0.6114	1	0	Rv1027c	kdpE	MAV_1169	0
B6K05_05780	exopolyphosphatase	2	0	81.5	15	0.708	1	0	0.3922	1	0	Rv1026	-	MAV_1167	0
B6K05_05775	hypothetical protein	6	57.1	25.4	69.7	0.3953	1	0	0.7754	1	0	Rv1025	-	MAV_1166	0
B6K05_05770	septation inhibitor protein	4	1111.5	26.5	33.9	0.0983	0.9564	0	0.0966	1	0	Rv1024	-	MAV_1165	0
[truncated: 2,671 more rows]

## Sheet: C
Dataset 1C: MAH 11 genes (aviumMD30 assembly) and best orthologs in Mtb H37Rv. Genes with E-values > 1e-4 are marked in gray and unlikely to be signficant.
MAH 11 locus tag	Mtb locus tag	Gene	BLAST E-value	% aa ident	Length MAH 11 (aa)	Length Mtb (aa)
B6K05_00005	Rv0001	dnaA	0	88	500	507
B6K05_00010	Rv0002	dnaN	0	86	402	402
B6K05_00015	Rv0003	recF	0	77	385	385
B6K05_00020	Rv0004	-	9e-87	82	166	187
B6K05_00025	Rv0005	gyrB	0	91	677	675
B6K05_00030	Rv0006	gyrA	0	94	834	838
B6K05_00035	Rv0007	-	2e-120	64	312	304
B6K05_00050	Rv0929	pstC2	1	32	77	324
B6K05_00055	Rv3640c	-	0.0004	49	41	409
B6K05_00060	Rv3640c	-	9e-32	26	379	409
B6K05_00065	Rv2014	-	1e-13	33	154	196
B6K05_00075	Rv1701	-	2e-18	29	330	311
B6K05_00080	Rv2894c	xerC	4e-10	32	238	298
B6K05_00090	Rv2812	-	2.2	32	65	469
B6K05_00095	Rv3918c	parA	8e-05	42	53	347
B6K05_00100	Rv3917c	parB	1e-09	27	211	344
B6K05_00105	Rv0024	-	1e-35	56	108	281
B6K05_00110	Rv3863	-	2e-09	45	80	392
B6K05_00115	Rv3681c	whiB4	2e-07	38	50	118
B6K05_00120	Rv2133c	-	1.2	26	81	262
B6K05_00125	Rv2841c	nusA	6e-23	47	136	347
B6K05_00130	Rv0212c	nadR	4.2	46	26	323
B6K05_00135	Rv2756c	hsdM	5e-05	23	262	540
B6K05_00140	Rv1522c	mmpL12	0.87	45	44	1146
B6K05_00145	Rv3377c	-	1.5	29	114	501
B6K05_00150	Rv2115c	mpa	1.3	48	25	609
B6K05_00155	Rv0026	-	2e-17	30	375	448
B6K05_00160	Rv0027	-	8e-06	34	82	105
B6K05_00165	Rv0028	-	0.028	33	78	101
B6K05_00170	Rv3596c	clpC1	0.053	43	37	848
B6K05_00175	Rv0030	-	2e-05	37	59	109
B6K05_00180	Rv3911	sigM	2.3	31	49	222
B6K05_00185	Rv3348	-	2.2	30	56	163
B6K05_00190	Rv3810	pirG	0.15	36	127	284
B6K05_00195	Rv0299	-	1e-36	58	100	100
B6K05_00200	Rv0298	-	1e-28	73	74	75
B6K05_00210	Rv3895c	eccB2	3e-99	42	479	495
B6K05_00220	Rv2242	-	0.85	43	23	414
B6K05_00225	Rv3640c	-	2e-39	62	93	409
B6K05_00235	Rv1262c	-	2e-20	38	109	144
B6K05_00240	Rv1547	dnaE1	1	35	52	1184
B6K05_00245	Rv3225c	-	0.065	26	151	474
B6K05_00250	Rv0284	eccC3	1.7	41	29	1330
B6K05_00255	Rv3170	aofH	7e-14	24	433	448
B6K05_00260	Rv1776c	-	1e-51	49	179	186
B6K05_00265	Rv1777	cyp144	0	65	404	434
B6K05_00270	Rv0008c	-	2e-35	68	124	145
B6K05_00275	Rv0009	ppiA	2e-111	90	182	182
B6K05_00280	Rv0010c	-	3e-71	72	141	141
B6K05_00285	Rv0011c	-	1e-61	96	93	93
B6K05_00290	Rv0012	-	1e-131	81	247	262
B6K05_00295	Rv0013	trpG	2e-136	81	232	232
B6K05_00300	Rv0014c	pknB	0	87	626	626
B6K05_00315	Rv0016c	pbpA	0	88	492	491
B6K05_00320	Rv0017c	rodA	0	85	469	469
B6K05_00325	Rv0018c	pstP	0	75	516	514
B6K05_00330	Rv0019c	fhaB	2e-99	92	155	155
B6K05_00335	Rv0020c	fhaA	0	69	558	527
B6K05_00345	Rv1918c	PPE35	0.71	50	24	987
B6K05_00350	Rv1344	mbtL	5e-25	61	69	106
B6K05_00355	Rv1345	mbtM	0	59	520	521
B6K05_00360	Rv2079	-	1e-67	60	219	656
B6K05_00365	Rv2940c	mas	1.5	45	22	2111
B6K05_00375	Rv3797	fadE35	2.2	26	195	593
B6K05_00380	Rv1765c	-	4e-174	70	342	365
B6K05_00385	Rv3420c	rimI	0.12	50	24	158
B6K05_00390	Rv0181c	-	8e-12	32	122	244
B6K05_00395	Rv3274c	fadE25	6e-62	36	405	389
B6K05_00400	Rv0022c	whiB5	3e-79	81	139	139
B6K05_00405	Rv0023	-	3e-157	86	256	256
B6K05_00410	Rv0024	-	2e-113	69	278	281
B6K05_00415	Rv0025	-	7e-42	61	120	120
B6K05_00420	Rv0026	-	7e-130	56	437	448
B6K05_00425	Rv0027	-	8e-53	73	105	105
B6K05_00430	Rv0028	-	2e-60	87	100	101
B6K05_00435	Rv0029	-	1e-66	53	243	365
B6K05_00440	Rv0030	-	2e-55	81	108	109
B6K05_00445	Rv0036c	-	1e-147	83	257	257
B6K05_00450	Rv0037c	-	0	81	423	441
B6K05_00455	Rv0038	-	1e-130	91	201	202
B6K05_00460	Rv0039c	-	5e-41	69	114	115
B6K05_00465	Rv0040c	mtc28	3e-95	58	304	310
B6K05_00470	Rv0041	leuS	0	86	971	969
B6K05_00475	Rv0484c	-	5e-26	37	231	251
B6K05_00480	Rv0042c	-	8e-88	87	167	208
B6K05_00485	Rv0933	pstB	4e-45	42	231	276
B6K05_00490	Rv0411c	glnH	8e-10	25	210	328
B6K05_00495	Rv0043c	-	2e-133	79	234	244
B6K05_00500	Rv0044c	-	2e-159	84	256	264
B6K05_00505	Rv0045c	-	7e-173	78	301	298
B6K05_00510	Rv3531c	-	4e-22	25	321	375
B6K05_00515	Rv0383c	-	2.7	58	19	284
B6K05_00520	Rv3529c	-	9e-20	28	389	384
B6K05_00525	Rv2951c	-	2e-64	38	322	381
B6K05_00530	Rv0046c	ino1	0	93	367	367
B6K05_00535	Rv0047c	-	6e-111	96	180	180
B6K05_00540	Rv0048c	-	1e-145	72	294	289
B6K05_00545	Rv0049	-	3e-88	90	138	137
B6K05_00550	Rv0050	ponA1	0	88	663	678
B6K05_00555	Rv0051	-	0	81	547	560
B6K05_00560	Rv0052	-	4e-93	70	186	187
B6K05_00565	Rv0053	rpsF	9e-64	96	96	96
B6K05_00570	Rv0054	ssb	6e-97	89	170	164
B6K05_00575	Rv0055	rpsR1	7e-55	95	84	84
B6K05_00580	Rv0056	rplI	2e-93	86	152	152
B6K05_00590	Rv0058	dnaB	1e-139	91	238	874
B6K05_00595	Rv1920	-	1e-38	42	245	287
B6K05_00600	Rv1978	-	2e-108	65	265	282
B6K05_00605	Rv1019	-	4e-05	41	56	197
B6K05_00610	Rv0604	lpqO	0.2	54	24	316
B6K05_00615	Rv0403c	mmpS1	7e-24	39	138	142
B6K05_00620	Rv0402c	mmpL1	0	53	939	958
B6K05_00625	Rv1002c	-	0.34	24	160	503
B6K05_00630	Rv1857	modA	0.31	44	27	261
B6K05_00635	Rv2002	fabG3	4e-35	37	245	260
B6K05_00640	Rv0970	-	1e-29	39	187	210
B6K05_00645	Rv0063	-	0	82	479	479
B6K05_00650	Rv3676	crp	5e-102	67	224	224
B6K05_00655	Rv1327c	glgE	0.045	38	47	701
B6K05_00660	Rv2715	-	4e-10	34	98	341
B6K05_00665	Rv0377	-	5e-06	30	141	321
B6K05_00670	Rv1394c	cyp132	0.63	40	50	461
B6K05_00675	Rv3036c	TB22.2	2e-55	46	194	227
B6K05_00680	Rv2390c	-	1e-58	61	137	185
B6K05_00685	Rv1050	-	1.5	45	22	301
B6K05_00690	Rv3501c	yrbE4A	4e-49	38	216	254
B6K05_00695	Rv1965	yrbE3B	5e-54	41	249	271
B6K05_00700	Rv1966	mce3A	0.0008	22	300	425
B6K05_00705	Rv0590	mce2B	1e-38	34	234	275
B6K05_00710	Rv3497c	mce4C	5e-32	30	314	357
B6K05_00715	Rv3496c	mce4D	1e-38	33	310	451
B6K05_00720	Rv0593	lprL	4e-23	29	334	402
B6K05_00725	Rv0174	mce1F	1e-18	26	341	515
B6K05_00730	Rv2390c	-	1e-39	49	138	185
B6K05_00735	Rv1980c	mpt64	0.014	23	190	228
B6K05_00740	Rv1963c	mce3R	4e-29	30	383	406
B6K05_00745	Rv2455c	-	1.4	28	54	653
B6K05_00750	Rv0420c	-	2e-18	46	79	136
B6K05_00755	Rv0560c	-	2e-112	72	229	241
B6K05_00760	Rv1558	-	1e-49	56	132	148
B6K05_00765	Rv3273	-	3e-166	57	499	764
B6K05_00770	Rv2161c	-	6e-21	35	211	288
B6K05_00775	Rv2996c	serA1	2e-31	35	285	528
B6K05_00780	Rv1364c	-	0.001	32	71	653
B6K05_00785	Rv3734c	tgs2	0	64	455	454
B6K05_00795	Rv1200	-	4e-48	30	429	425
B6K05_00800	Rv0530	-	0.41	34	58	405
B6K05_00805	Rv3392c	cmaA1	4e-149	70	283	287
B6K05_00810	Rv1244	lpqZ	0.26	40	40	286
B6K05_00815	Rv2299c	htpG	0.15	30	60	647
B6K05_00820	Rv1701	-	0.86	44	36	311
B6K05_00825	Rv1176c	-	8e-21	34	181	189
B6K05_00830	Rv3684	-	0.16	36	44	346
B6K05_00835	Rv3520c	-	3e-86	44	347	347
B6K05_00840	Rv1410c	-	0.011	31	113	518
B6K05_00845	Rv2690c	-	3.6	43	23	657
B6K05_00850	Rv2397c	cysA1	2e-42	45	209	351
B6K05_00855	Rv0411c	glnH	0.0001	31	81	328
B6K05_00860	Rv3757c	proW	0.001	27	186	229
B6K05_00865	Rv3858c	gltD	0.16	30	138	488
B6K05_00870	Rv2416c	eis	2e-36	32	368	402
B6K05_00875	Rv3274c	fadE25	3e-70	36	396	389
B6K05_00880	Rv1534	-	9e-11	33	175	225
B6K05_00885	Rv0902c	prrB	5e-173	61	439	446
B6K05_00890	Rv1070c	echA8	3e-35	37	231	257
B6K05_00895	Rv0196	-	2e-25	33	187	194
B6K05_00900	Rv2317	uspB	3.6	31	39	274
B6K05_00905	Rv3893c	PE36	6e-22	83	77	77
B6K05_00910	Rv3892c	PPE69	2e-167	68	398	399
B6K05_00915	Rv3891c	esxD	4e-53	77	104	107
B6K05_00920	Rv3890c	esxC	5e-49	77	95	95
B6K05_00925	Rv3889c	espG2	2e-153	80	276	276
B6K05_00930	Rv3888c	-	0	91	305	341
B6K05_00935	Rv3887c	eccD2	0	85	509	509
B6K05_00940	Rv3886c	mycP2	0	86	533	550
B6K05_00945	Rv3885c	eccE2	0	79	533	537
B6K05_00950	Rv3884c	eccA2	0	88	612	619
B6K05_00955	Rv0523c	-	8e-07	37	83	131
B6K05_00960	Rv2047c	-	0.001	29	207	854
B6K05_00965	Rv1189	sigI	9e-76	50	284	290
B6K05_00970	Rv3860	-	8e-150	74	281	390
B6K05_00980	Rv3859c	gltB	0	92	1527	1527
B6K05_00985	Rv3858c	gltD	0	88	491	488
B6K05_00990	Rv1855c	-	3e-46	39	269	307
B6K05_00995	Rv3857c	-	1e-12	57	49	65
B6K05_01000	Rv3856c	-	0	87	332	335
B6K05_01005	Rv1537	dinX	1e-58	40	343	463
B6K05_01010	Rv3855	ethR	7e-85	61	219	216
B6K05_01015	Rv3854c	ethA	0	67	489	489
B6K05_01020	Rv3853	rraA	4e-98	87	157	157
B6K05_01025	Rv3852	hns	9e-12	62	86	134
B6K05_01030	Rv0328	-	0.87	30	47	200
B6K05_01035	Rv3165c	-	1	28	72	160
B6K05_01040	Rv3850	-	4e-116	82	218	218
B6K05_01045	Rv3849	espR	1e-77	83	132	132
B6K05_01050	Rv3847	-	1e-118	97	177	177
B6K05_01055	Rv3846	sodA	9e-129	83	207	207
B6K05_01060	Rv3843c	-	4e-72	60	244	342
B6K05_01065	Rv3842c	glpQ1	2e-171	91	268	274
B6K05_01070	Rv3840	-	1e-45	66	119	137
B6K05_01075	Rv3839	-	2e-131	74	263	258
B6K05_01080	Rv3838c	pheA	9e-169	81	308	321
B6K05_01085	Rv3837c	-	1e-118	72	232	232
B6K05_01090	Rv0995	rimJ	0.9	55	20	203
B6K05_01095	Rv3836	-	1e-62	80	115	137
B6K05_01100	Rv3835	-	0	77	372	449
B6K05_01105	Rv3834c	serS	0	88	421	419
B6K05_01110	Rv3833	-	1e-141	80	245	263
B6K05_01115	Rv3832c	-	3e-102	75	189	191
B6K05_01120	Rv3831	-	5e-81	80	161	160
B6K05_01125	Rv3830c	-	5e-115	81	208	209
B6K05_01130	Rv3829c	-	0	80	525	536
B6K05_01135	Rv3819	-	4e-54	74	107	111
B6K05_01140	Rv3818	-	0	87	515	516
B6K05_01145	Rv3816c	-	4e-153	87	236	259
B6K05_01150	Rv3815c	-	1e-124	78	233	251
B6K05_01155	Rv3814c	-	1e-129	69	261	261
B6K05_01160	Rv3813c	-	2e-148	80	269	273
B6K05_01165	Rv3811	-	0	78	539	539
B6K05_01170	Rv3810	pirG	3e-08	65	31	284
B6K05_01175	Rv3810	pirG	0.0004	36	107	284
B6K05_01180	Rv3809c	glf	0	93	393	399
B6K05_01185	Rv3808c	glfT2	0	86	628	637
B6K05_01190	Rv3807c	-	4e-58	74	151	165
B6K05_01195	Rv3806c	ubiA	2e-166	79	301	302
B6K05_01200	Rv3805c	aftB	0	82	615	627
B6K05_01205	Rv1886c	fbpB	0	79	327	325
B6K05_01210	Rv3803c	fbpD	6e-175	83	304	299
B6K05_01215	Rv3802c	-	2e-174	76	335	336
B6K05_01220	Rv1925	fadD31	0	46	614	620
B6K05_01225	Rv3800c	pks13	0	81	1792	1733
B6K05_01230	Rv3799c	accD4	0	85	517	522
B6K05_01235	Rv3767c	-	4e-44	48	216	314
B6K05_01240	Rv3833	-	9e-05	26	147	263
B6K05_01245	Rv3797	fadE35	0	83	588	593
B6K05_01250	Rv1638	uvrA	4.4	33	42	972
B6K05_01255	Rv3793	embC	0	45	1099	1094
B6K05_01260	Rv3793	embC	0	40	1120	1094
B6K05_01265	Rv1267c	embR	1e-156	60	376	388
B6K05_01270	Rv2036	-	1e-95	72	204	213
B6K05_01275	Rv2900c	fdhF	0.51	41	27	779
B6K05_01280	Rv3793	embC	0	85	1090	1094
B6K05_01285	Rv3792	aftA	0	77	393	643
B6K05_01290	Rv3791	dprE2	7e-161	88	254	254
B6K05_01295	Rv3790	dprE1	0	75	466	461
B6K05_01300	Rv3789	-	6e-75	89	121	121
B6K05_01305	Rv3788	-	4e-85	83	150	161
B6K05_01310	Rv1201c	dapD	9.9	33	30	317
B6K05_01315	Rv3406	-	3e-22	29	280	295
B6K05_01320	Rv3783	rfbD	3e-179	90	280	280
B6K05_01325	Rv3782	glfT1	0	87	303	304
B6K05_01330	Rv3781	rfbE	8e-178	92	258	273
B6K05_01335	Rv3780	-	1e-99	85	170	178
B6K05_01340	Rv3779	-	0	77	666	666
B6K05_01345	Rv3778c	-	0	87	398	398
B6K05_01350	Rv3777	-	3e-180	77	328	328
B6K05_01360	Rv2629	-	3e-122	52	366	374
B6K05_01365	Rv3667	acs	0.38	39	31	651
B6K05_01370	Rv3775	lipE	0	82	407	415
B6K05_01375	Rv3774	echA21	9e-159	84	274	274
B6K05_01380	Rv3773c	-	5e-74	57	195	194
B6K05_01385	Rv1405c	-	0.64	26	87	274
B6K05_01390	Rv3772	hisC2	0	75	349	353
B6K05_01410	Rv2264c	-	0.001	43	47	592
B6K05_01415	Rv3761c	fadE36	5e-39	34	321	351
B6K05_01420	Rv3767c	-	2e-174	78	311	314
B6K05_01425	Rv2852c	mqo	2.5	33	21	493
B6K05_01430	Rv3765c	tcrX	3e-151	94	234	234
B6K05_01435	Rv3764c	tcrY	0	82	473	475
B6K05_01440	Rv3763	lpqH	2e-76	77	159	159
B6K05_01450	Rv3141	fadB4	4e-47	35	325	323
B6K05_01455	Rv0653c	-	0.0002	33	54	231
B6K05_01460	Rv0131c	fadE1	2e-145	51	421	447
B6K05_01465	Rv2766c	-	7e-32	34	244	260
B6K05_01470	Rv3761c	fadE36	3e-29	29	358	351
B6K05_01475	Rv3699	-	4e-65	52	234	233
B6K05_01480	Rv2135c	-	9e-06	34	115	236
B6K05_01485	Rv3761c	fadE36	0	85	351	351
B6K05_01490	Rv3760	-	2e-27	72	97	100
B6K05_01495	Rv3759c	proX	4e-162	76	299	315
B6K05_01500	Rv3758c	proV	0	78	362	376
B6K05_01505	Rv3757c	proW	1e-108	74	229	229
B6K05_01510	Rv3756c	proZ	4e-104	85	222	239
B6K05_01515	Rv3755c	-	1e-112	78	199	199
B6K05_01520	Rv3754	tyrA	4e-172	79	301	301
B6K05_01525	Rv3753c	-	3e-104	93	165	166
B6K05_01530	Rv3752c	-	3e-82	91	152	152
B6K05_01540	Rv0062	celA1	5e-170	71	338	380
B6K05_01545	Rv1975	-	3e-08	30	105	221
B6K05_01550	Rv2403c	lppR	3.5	30	81	251
B6K05_01555	Rv1223	htrA	0.67	36	28	528
B6K05_01560	Rv3868	eccA1	0.77	33	43	573
B6K05_01565	Rv2079	-	3e-59	58	200	656
B6K05_01570	Rv3537	kstD	0.3	38	50	563
B6K05_01575	Rv3096	-	0	75	377	379
B6K05_01585	Rv3745c	-	3e-28	73	64	70
B6K05_01590	Rv3529c	-	5e-27	26	382	384
B6K05_01595	Rv3762c	-	3e-19	29	342	626
B6K05_01600	Rv2241	aceE	0.13	31	59	901
B6K05_01605	Rv3079c	-	3e-10	31	124	275
B6K05_01610	Rv0165c	mce1R	2e-14	32	146	223
B6K05_01615	Rv1855c	-	2e-05	22	268	307
B6K05_01620	Rv1143	mcr	9e-35	29	360	360
B6K05_01625	Rv3075c	-	3e-25	36	263	307
B6K05_01630	Rv2967c	pca	0	84	1126	1127
B6K05_01635	Rv1131	prpC	0	80	369	393
B6K05_01640	Rv0467	icl1	3e-13	29	257	428
B6K05_01645	Rv1130	prpD	0	79	501	526
B6K05_01650	Rv1129c	-	0	65	471	486
B6K05_01655	Rv2436	rbsK	0.008	30	293	304
B6K05_01660	Rv2996c	serA1	2e-32	36	249	528
B6K05_01665	Rv3830c	-	3e-09	38	92	209
B6K05_01670	Rv0769	-	1e-27	36	245	248
B6K05_01675	Rv2891	-	0.002	35	55	249
B6K05_01680	Rv1059	-	2e-153	61	353	354
B6K05_01685	Rv3549c	-	1e-40	39	267	259
B6K05_01690	Rv3734c	tgs2	0	74	453	454
B6K05_01695	Rv3733c	-	2e-88	79	160	166
B6K05_01700	Rv2296	-	5e-93	51	300	300
B6K05_01705	Rv1880c	cyp140	4e-70	38	413	438
B6K05_01710	Rv3042c	serB2	0.94	37	35	409
B6K05_01715	Rv3312A	-	0.003	34	68	103
B6K05_01720	Rv3731	ligC	0	87	357	358
B6K05_01725	Rv3730c	-	0	86	341	346
B6K05_01730	Rv1420	uvrC	1.7	33	58	646
B6K05_01735	Rv1648	-	2e-48	51	209	268
B6K05_01740	Rv0766c	cyp123	3e-75	39	409	402
B6K05_01745	Rv0328	-	8e-08	26	165	200
B6K05_01750	Rv3725	-	1e-141	84	245	309
B6K05_01755	Rv3724B	cut5b	1e-77	70	168	187
B6K05_01760	Rv1059	-	6e-53	36	350	354
B6K05_01765	Rv0642c	mmaA4	3	40	25	301
B6K05_01770	Rv2380c	mbtE	1.1	33	69	1682
B6K05_01775	Rv1517	-	0.62	33	33	254
B6K05_01780	Rv3331	sugI	0.025	30	83	502
B6K05_01785	Rv2402	-	0.14	31	97	642
B6K05_01790	Rv3763	lpqH	5e-13	41	101	159
B6K05_01795	Rv3543c	fadE29	0.28	34	29	387
B6K05_01800	Rv3723	-	8e-88	67	247	254
B6K05_01820	Rv3722c	-	0	87	423	435
B6K05_01825	Rv3721c	dnaZX	0	78	618	578
B6K05_01830	Rv3720	-	0	86	420	420
B6K05_01835	Rv3719	-	0	79	474	470
B6K05_01840	Rv3718c	-	1e-89	87	144	147
B6K05_01845	Rv3717	-	2e-145	81	243	241
B6K05_01850	Rv3716c	-	8e-41	85	94	133
B6K05_01855	Rv3715c	recR	5e-137	95	202	203
B6K05_01860	Rv3713	cobQ2	2e-143	88	231	231
B6K05_01865	Rv3712	-	0	86	420	413
B6K05_01880	Rv3711c	dnaQ	0	82	325	329
B6K05_01885	Rv3710	leuA	0	84	638	644
B6K05_01890	Rv3709c	ask	0	93	421	421
B6K05_01895	Rv3708c	asd	0	90	343	345
B6K05_01900	Rv3707c	-	0	84	332	336
B6K05_01905	Rv3705A	-	9e-12	52	60	129
B6K05_01910	Rv3705A	-	1e-06	42	118	129
B6K05_01915	Rv3705c	-	3e-127	81	213	214
B6K05_01920	Rv3704c	gshA	0	76	409	432
B6K05_01925	Rv3703c	-	0	83	426	425
B6K05_01930	Rv3702c	-	2e-134	81	231	233
B6K05_01935	Rv3701c	-	0	82	321	321
B6K05_01940	Rv3700c	-	0	76	377	390
B6K05_01945	Rv3699	-	3e-115	76	231	233
B6K05_01950	Rv3698	-	0	80	490	509
B6K05_01955	Rv3696c	glpK	0	88	508	517
B6K05_01960	Rv0047c	-	3e-07	36	73	180
B6K05_01965	Rv0961	-	0.57	45	22	115
B6K05_01970	Rv3695	-	3e-130	79	277	310
B6K05_01975	Rv3694c	-	0	79	330	330
B6K05_01980	Rv3693	-	0	82	440	440
B6K05_01985	Rv3692	moxR2	0	89	324	358
B6K05_01990	Rv3691	-	8e-137	67	332	333
B6K05_01995	Rv3690	-	1e-102	68	217	217
B6K05_02000	Rv3689	-	1e-107	63	329	451
B6K05_02005	Rv3688c	-	8e-93	86	154	154
B6K05_02020	Rv3700c	-	0.002	38	105	390
B6K05_02030	Rv0809	purM	0.46	27	173	364
B6K05_02035	Rv0197	-	0.0001	31	94	762
B6K05_02040	Rv2900c	fdhF	3e-06	29	93	779
B6K05_02045	Rv1162	narH	3e-13	36	99	558
B6K05_02050	Rv0364	-	0.63	40	40	227
B6K05_02055	Rv0407	fgd1	2e-44	34	336	336
B6K05_02060	Rv0052	-	0.002	27	91	187
B6K05_02065	Rv1300	hemK	8e-08	29	191	325
B6K05_02070	Rv0631c	recC	0.16	45	40	1097
B6K05_02075	Rv0876c	-	1.5	33	63	548
B6K05_02080	Rv1364c	-	1e-33	31	384	653
B6K05_02085	Rv1716	-	0.7	32	73	276
B6K05_02090	Rv0490	senX3	0.025	29	83	410
B6K05_02095	Rv2638	-	0.003	33	80	148
B6K05_02100	Rv2043c	pncA	0.4	30	67	186
B6K05_02105	Rv3687c	rsfB	1e-52	73	111	122
B6K05_02110	Rv1718	-	0.058	33	60	272
B6K05_02115	Rv3400	-	0.001	27	238	262
B6K05_02120	Rv3288c	usfY	3e-06	37	89	137
B6K05_02125	Rv2699c	-	3e-32	58	97	100
B6K05_02130	Rv1077	cbs	0.17	30	61	464
B6K05_02135	Rv1724c	-	0.28	33	55	139
B6K05_02140	Rv0922	-	3.3	27	74	550
B6K05_02145	Rv1292	argS	1.4	33	58	550
B6K05_02150	Rv2131c	cysQ	5.8	42	31	267
B6K05_02160	Rv3684	-	0	88	345	346
B6K05_02165	Rv3683	-	0	87	315	319
B6K05_02170	Rv3682	ponA2	0	88	798	810
B6K05_02175	Rv3681c	whiB4	4e-72	88	114	118
B6K05_02180	Rv3680	-	0	89	375	386
B6K05_02185	Rv3679	-	0	89	340	340
B6K05_02190	Rv3678c	-	5e-84	82	150	151
B6K05_02195	Rv3677c	-	7e-145	78	263	264
B6K05_02200	Rv3676	crp	7e-159	97	224	224
B6K05_02205	Rv3675	-	2e-38	56	126	125
B6K05_02210	Rv3674c	nth	1e-140	84	226	245
B6K05_02215	Rv3673c	-	5e-87	72	216	227
B6K05_02220	Rv3672c	-	4e-145	79	271	273
B6K05_02230	Rv3670	ephE	0	81	324	327
B6K05_02235	Rv3669	-	5e-88	79	179	172
B6K05_02240	Rv3668c	-	3e-123	85	205	232
B6K05_02245	Rv3667	acs	0	80	651	651
B6K05_02250	Rv2158c	murE	0.64	35	117	535
B6K05_02255	Rv3666c	dppA	0	84	520	541
B6K05_02260	Rv3665c	dppB	0	91	308	308
B6K05_02265	Rv3664c	dppC	2e-160	90	251	266
B6K05_02270	Rv3663c	dppD	0	78	543	548
B6K05_02275	Rv3662c	-	2e-119	80	254	256
B6K05_02285	Rv3661	-	3e-175	87	285	287
B6K05_02295	Rv3660c	-	7e-141	74	350	350
B6K05_02300	Rv3659c	-	0	88	349	352
B6K05_02305	Rv3658c	-	3e-83	74	207	266
B6K05_02310	Rv3657c	-	4e-56	69	190	191
B6K05_02315	Rv3656c	-	3e-28	79	63	68
B6K05_02320	Rv3655c	-	3e-23	71	80	125
B6K05_02325	Rv3654c	-	2e-07	70	77	84
B6K05_02330	Rv3651	-	0	77	344	345
B6K05_02335	Rv3649	-	0	85	772	771
B6K05_02340	Rv3648c	cspA	3e-45	100	67	67
B6K05_02345	Rv3647c	-	7e-106	82	195	192
B6K05_02350	Rv3646c	topA	0	86	934	934
B6K05_02355	Rv3645	-	0	85	517	549
B6K05_02360	Rv3644c	-	0	88	400	401
B6K05_02370	Rv3635	-	0	79	579	591
B6K05_02375	Rv3634c	galE1	0	90	313	314
B6K05_02380	Rv3632	-	2e-58	88	112	114
B6K05_02385	Rv3631	-	8e-138	85	237	241
B6K05_02390	Rv3630	-	0	83	406	431
B6K05_02395	Rv3629c	-	4e-180	75	351	365
B6K05_02400	Rv3628	ppa	4e-103	88	162	162
B6K05_02405	Rv3627c	-	0	82	429	461
B6K05_02410	Rv3626c	-	0	77	357	350
B6K05_02415	Rv3625c	mesJ	2e-143	76	323	323
B6K05_02420	Rv3624c	hpt	9e-114	88	202	216
B6K05_02425	Rv3623	lpqG	2e-110	74	221	240
B6K05_02430	Rv3622c	PE32	5e-26	55	87	99
B6K05_02435	Rv3621c	PPE65	6e-95	56	420	413
B6K05_02440	Rv0336	-	2e-76	38	464	503
B6K05_02445	Rv3726	-	1e-87	42	373	397
B6K05_02450	Rv3618	-	0	87	393	395
B6K05_02455	Rv3617	ephA	0	81	309	322
B6K05_02460	Rv0274	-	6e-05	26	149	193
B6K05_02470	Rv3610c	ftsH	0	85	802	760
B6K05_02475	Rv3609c	folE	4e-130	89	195	202
B6K05_02480	Rv3608c	folP1	8e-142	81	264	280
B6K05_02485	Rv3607c	folB	8e-61	79	133	133
B6K05_02490	Rv3606c	folK	6e-83	74	168	188
B6K05_02495	Rv3605c	-	8e-87	87	158	158
B6K05_02500	Rv3604c	-	2e-59	51	458	397
B6K05_02505	Rv3603c	-	1e-165	88	301	303
B6K05_02510	Rv3602c	panC	1e-156	81	306	309
B6K05_02515	Rv3601c	panD	1e-83	88	140	139
B6K05_02520	Rv3600c	-	2e-166	91	272	272
B6K05_02525	Rv3598c	lysS	0	88	496	505
B6K05_02530	Rv3597c	lsr2	2e-54	94	112	112
B6K05_02535	Rv0384c	clpB	0	49	840	848
B6K05_02540	Rv2222c	glnA2	0.42	27	63	446
B6K05_02545	Rv1692	-	0.066	33	94	353
B6K05_02550	Rv2419c	gpgP	7e-05	31	127	223
B6K05_02555	Rv0654	-	0	57	497	501
B6K05_02560	Rv3593	lpqF	0	81	423	452
B6K05_02565	Rv3592	mhuD	1e-62	89	102	105
B6K05_02570	Rv3591c	-	1e-154	85	251	257
B6K05_02575	Rv3589	mutY	1e-169	80	302	304
B6K05_02580	Rv3588c	canB	9e-120	78	205	207
B6K05_02585	Rv3587c	-	2e-136	88	243	264
B6K05_02590	Rv3586	-	0	91	354	358
B6K05_02595	Rv3585	radA	0	81	462	480
B6K05_02600	Rv3584	lpqE	3e-83	70	181	182
B6K05_02605	Rv3583c	-	3e-115	100	162	162
B6K05_02610	Rv3582c	ispD	6e-102	72	227	231
B6K05_02615	Rv3581c	ispF	2e-85	81	156	159
B6K05_02620	Rv3580c	cysS1	0	89	469	469
B6K05_02625	Rv3579c	-	0	88	304	322
B6K05_02630	Rv3842c	glpQ1	6e-08	28	275	274
B6K05_02635	Rv3254	-	3e-81	39	431	462
B6K05_02640	Rv1204c	-	9e-43	32	560	562
B6K05_02645	Rv3578	arsB2	7e-167	75	412	413
B6K05_02650	Rv3577	-	2e-165	83	278	288
B6K05_02655	Rv1996	-	0.094	48	31	317
B6K05_02660	Rv2060	-	6e-54	86	120	133
B6K05_02665	Rv1859	modC	3e-23	34	237	369
B6K05_02670	Rv2059	-	4e-90	63	241	511
B6K05_02675	Rv3575c	-	0	91	359	359
B6K05_02680	Rv3574	kstR	2e-136	96	196	199
B6K05_02685	Rv3573c	fadE34	0	82	711	711
B6K05_02690	Rv3295	-	3e-10	32	94	221
B6K05_02695	Rv2047c	-	2e-05	35	79	854
B6K05_02700	Rv3572	-	2e-81	66	177	176
B6K05_02705	Rv3571	kshB	0	85	354	358
B6K05_02710	Rv3570c	hsaA	0	91	394	394
B6K05_02715	Rv3569c	hsaD	0	90	292	291
B6K05_02720	Rv3568c	hsaC	0	90	299	300
B6K05_02725	Rv3567c	hsaB	4e-124	88	187	187
B6K05_02730	Rv3566c	nat	6e-134	69	274	283
B6K05_02735	Rv3565	aspB	0	86	385	388
B6K05_02740	Rv3564	fadE33	8e-171	80	314	318
B6K05_02745	Rv3563	fadE32	9e-158	79	317	319
B6K05_02750	Rv3562	fadE31	0	88	377	377
B6K05_02755	Rv3561	fadD3	0	85	509	507
B6K05_02760	Rv3560c	fadE30	0	92	385	385
B6K05_02765	Rv3559c	-	6e-174	91	262	262
B6K05_02770	Rv3557c	-	9e-127	88	193	200
B6K05_02775	Rv3556c	fadA6	0	96	386	386
B6K05_02780	Rv0906	-	0.46	33	69	372
B6K05_02785	Rv3530c	-	0.2	37	38	260
B6K05_02790	Rv3553	-	0	89	355	355
B6K05_02795	Rv3552	-	1e-159	86	248	250
B6K05_02800	Rv3551	-	0	87	288	292
B6K05_02805	Rv3550	echA20	3e-163	91	243	247
B6K05_02810	Rv3549c	-	4e-133	76	249	259
B6K05_02815	Rv3548c	-	0	89	304	304
B6K05_02820	Rv3547	ddn	8e-73	73	139	151
B6K05_02825	Rv1412	ribC	0.26	25	130	201
B6K05_02830	Rv3546	fadA5	0	86	391	391
B6K05_02835	Rv3545c	cyp125	0	83	417	433
B6K05_02840	Rv3544c	fadE28	0	82	332	339
B6K05_02845	Rv3543c	fadE29	0	87	387	387
B6K05_02850	Rv3542c	-	0	81	316	311
B6K05_02855	Rv3541c	-	8e-79	88	126	129
B6K05_02860	Rv3540c	ltp2	0	89	390	386
B6K05_02865	Rv1317c	alkA	0.54	34	73	496
B6K05_02870	Rv3640c	-	0.0004	49	41	409
B6K05_02875	Rv3640c	-	9e-32	26	379	409
B6K05_02880	Rv2014	-	1e-13	33	154	196
B6K05_02885	Rv3640c	-	1e-157	62	353	409
B6K05_02895	Rv3538	-	9e-172	85	286	286
B6K05_02900	Rv3537	kstD	0	89	559	563
B6K05_02905	Rv3536c	hsaE	7e-155	82	261	261
B6K05_02910	Rv3535c	hsaG	0	93	304	303
B6K05_02915	Rv3534c	hsaF	0	93	340	346
B6K05_02920	Rv0203	-	0.01	30	91	136
B6K05_02925	Rv3531c	-	0	87	375	375
B6K05_02930	Rv3530c	-	5e-163	83	260	260
B6K05_02935	Rv3529c	-	0	89	379	384
B6K05_02940	Rv3527	-	2e-78	78	144	149
B6K05_02945	Rv3526	kshA	0	91	386	386
B6K05_02950	Rv3525c	-	2e-104	83	174	174
B6K05_02955	Rv0760c	-	2e-24	37	126	139
B6K05_02960	Rv3523	ltp3	0	92	386	394
B6K05_02965	Rv3522	ltp4	0	89	353	354
B6K05_02970	Rv3521	-	0	84	303	303
B6K05_02975	Rv3520c	-	0	86	343	347
B6K05_02980	Rv3519	-	3e-112	70	225	236
B6K05_02985	Rv3518c	cyp142	0	81	395	398
B6K05_02990	Rv3517	-	5e-129	67	276	279
B6K05_02995	Rv3516	echA19	2e-179	92	262	263
B6K05_03000	Rv3515c	fadD19	0	90	546	548
B6K05_03005	Rv2079	-	0.062	25	162	656
B6K05_03010	Rv3510c	-	2e-174	86	272	278
B6K05_03015	Rv3509c	ilvX	0	84	516	515
B6K05_03020	Rv0355c	PPE8	0.008	31	62	3300
B6K05_03025	Rv1619	-	2.4	33	57	484
B6K05_03030	Rv3506	fadD17	0	84	496	502
B6K05_03035	Rv3505	fadE27	0	84	373	373
B6K05_03040	Rv3504	fadE26	0	88	397	400
B6K05_03045	Rv3503c	fdxD	2e-36	94	63	63
B6K05_03050	Rv3502c	-	1e-172	80	306	317
B6K05_03055	Rv3501c	yrbE4A	6e-171	95	254	254
B6K05_03060	Rv3500c	yrbE4B	3e-169	93	280	280
B6K05_03065	Rv3499c	mce4A	0	84	400	400
B6K05_03070	Rv3498c	mce4B	0	84	350	350
B6K05_03075	Rv3497c	mce4C	0	81	351	357
B6K05_03085	Rv3495c	lprN	0	82	384	384
B6K05_03090	Rv3494c	mce4F	0	86	450	564
B6K05_03095	Rv3493c	-	4e-100	72	236	242
B6K05_03100	Rv3492c	-	1e-75	77	159	160
B6K05_03105	Rv3491	-	2e-112	74	192	192
B6K05_03110	Rv3490	otsA	0	83	497	500
B6K05_03115	Rv0933	pstB	2e-36	43	209	276
B6K05_03120	Rv3000	-	3e-18	51	97	219
B6K05_03125	Rv1935c	echA13	2e-126	62	300	318
B6K05_03130	Rv3485c	-	1e-145	80	281	314
B6K05_03135	Rv1350	fabG2	3e-31	34	258	247
B6K05_03140	Rv3484	cpsA	0	76	520	512
B6K05_03145	Rv1844c	gnd1	0.39	29	58	485
B6K05_03150	Rv2888c	amiC	6e-61	38	493	473
B6K05_03155	Rv3473c	bpoA	4e-153	81	260	261
B6K05_03160	Rv1815	-	1e-05	27	194	221
B6K05_03165	Rv3763	lpqH	2e-38	48	162	159
B6K05_03170	Rv0352	dnaJ1	2.4	50	22	395
B6K05_03175	Rv1230c	-	2e-06	30	155	411
B6K05_03180	Rv1291c	-	4e-07	36	70	111
B6K05_03185	Rv3762c	-	0.35	30	76	626
B6K05_03195	Rv0756c	-	9e-117	80	220	241
B6K05_03200	Rv0757	phoP	8e-163	94	240	247
B6K05_03205	Rv0758	phoR	0	77	464	485
B6K05_03210	Rv0759c	-	4e-67	85	110	110
B6K05_03215	Rv0760c	-	2e-84	81	139	139
B6K05_03220	Rv0761c	adhB	0	87	375	375
B6K05_03225	Rv0762c	-	1e-87	65	181	181
B6K05_03230	Rv0763c	-	8e-32	75	64	68
B6K05_03235	Rv0764c	cyp51	0	80	449	451
B6K05_03240	Rv0765c	-	2e-142	73	275	275
B6K05_03245	Rv0766c	cyp123	0	72	408	402
B6K05_03250	Rv0767c	-	3e-105	76	208	213
B6K05_03255	Rv0768	aldA	0	84	487	489
B6K05_03260	Rv0769	-	1e-145	81	247	248
B6K05_03265	Rv0770	-	1e-123	69	285	295
B6K05_03270	Rv0771	-	3e-58	60	141	144
B6K05_03275	Rv0772	purD	0	85	422	422
B6K05_03280	Rv0773c	ggtA	0	82	510	512
B6K05_03285	Rv0774c	-	8e-159	79	305	303
B6K05_03290	Rv0775	-	4e-125	90	203	207
B6K05_03295	Rv0776c	-	5e-113	69	255	259
B6K05_03300	Rv0777	purB	0	89	472	472
B6K05_03305	Rv0778	cyp126	0	80	412	414
B6K05_03310	Rv0779c	-	9e-88	72	205	206
B6K05_03315	Rv0780	purC	0	87	295	297
B6K05_03320	Rv0782	ptrBb	0	80	504	552
B6K05_03325	Rv3825c	pks2	1.3	38	29	2126
B6K05_03330	Rv0653c	-	1e-06	31	96	231
B6K05_03335	Rv0783c	emrB	0	63	518	540
B6K05_03340	Rv0783c	emrB	0	66	530	540
B6K05_03345	Rv0784	-	1e-139	86	228	228
B6K05_03350	Rv0785	-	0	86	558	566
B6K05_03355	Rv0786c	-	2e-78	88	129	129
B6K05_03360	Rv0787	-	1e-103	66	230	319
B6K05_03365	Rv0787A	-	8e-46	89	79	79
B6K05_03370	Rv0788	purQ	5e-148	92	224	224
B6K05_03375	Rv0789c	-	5e-53	58	152	199
B6K05_03380	Rv0792c	-	2e-134	72	267	269
B6K05_03385	Rv0035	fadD34	0.44	30	91	562
B6K05_03390	Rv0798c	cfp29	3e-170	87	264	265
B6K05_03395	Rv0799c	-	0	80	336	335
B6K05_03400	Rv0800	pepC	0	83	426	433
B6K05_03405	Rv0801	-	5e-58	75	112	115
B6K05_03415	Rv0803	purL	0	92	753	754
B6K05_03420	Rv0804	-	2e-72	64	202	209
B6K05_03425	Rv0807	-	6e-59	71	129	129
B6K05_03430	Rv0808	purF	0	94	507	527
B6K05_03435	Rv0809	purM	0	90	364	364
B6K05_03440	Rv0810c	-	1e-21	97	39	60
B6K05_03445	Rv0811c	-	0	80	363	368
B6K05_03450	Rv0812	-	2e-172	82	289	289
B6K05_03455	Rv0813c	-	5e-118	88	222	226
B6K05_03460	Rv0814c	sseC2	1e-63	95	99	100
B6K05_03465	Rv0815c	cysA2	0	91	277	277
B6K05_03470	Rv1866	-	1.1	29	96	778
B6K05_03475	Rv0816c	thiX	3e-56	66	140	140
B6K05_03480	Rv0817c	-	1e-134	71	270	270
B6K05_03485	Rv0818	-	2e-138	81	250	255
B6K05_03490	Rv0819	mshD	5e-150	71	315	315
B6K05_03495	Rv0928	pstS3	2e-100	47	355	370
B6K05_03500	Rv0929	pstC2	7e-115	57	325	324
B6K05_03505	Rv0930	pstA1	4e-95	55	301	308
B6K05_03510	Rv0820	phoT	1e-167	90	258	258
B6K05_03520	Rv0821c	phoY2	3e-144	94	213	213
B6K05_03525	Rv0822c	-	0	63	697	684
B6K05_03530	Rv0219	-	1.7	38	34	182
B6K05_03535	Rv0823c	-	0	89	377	389
B6K05_03540	Rv0824c	desA1	0	84	340	338
B6K05_03545	Rv0825c	-	4e-111	82	190	213
B6K05_03550	Rv0826	-	0	83	357	351
B6K05_03555	Rv1359	-	0.3	34	38	250
B6K05_03560	Rv0827c	kmtR	4e-62	85	107	130
B6K05_03565	Rv0828c	-	3e-58	67	130	140
B6K05_03570	Rv0830	-	3e-159	73	299	301
B6K05_03580	Rv0271c	fadE6	0.19	27	99	731
B6K05_03585	Rv3787c	-	0.19	34	56	308
B6K05_03590	Rv0584	-	0.21	31	65	877
B6K05_03595	Rv1866	-	0.029	29	157	778
B6K05_03600	Rv1933c	fadE18	1.6	52	27	363
B6K05_03605	Rv3455c	truA	1.4	30	44	256
B6K05_03610	Rv1384	carB	5.3	64	14	1115
B6K05_03615	Rv1361c	PPE19	2e-46	55	176	396
B6K05_03620	Rv2567	-	1.9	57	23	884
B6K05_03625	Rv3302c	glpD2	0.095	35	84	585
B6K05_03630	Rv2246	kasB	0.31	27	71	438
B6K05_03635	Rv1565c	-	0.54	31	111	729
B6K05_03640	Rv1075c	-	0.17	24	99	314
B6K05_03645	Rv2935	ppsE	3.7	30	74	1488
B6K05_03650	Rv0064	-	6.2	41	27	979
B6K05_03655	Rv2016	-	4.6	35	31	191
B6K05_03665	Rv2946c	pks1	1.2	27	52	1616
B6K05_03670	Rv1161	narG	4.7	26	90	1232
B6K05_03675	Rv2947c	pks15	1.9	40	35	496
B6K05_03680	Rv0575c	-	1.2	43	40	388
B6K05_03685	Rv2277c	-	1.7	30	57	301
B6K05_03690	Rv3499c	mce4A	0.49	36	44	400
B6K05_03695	Rv3800c	pks13	0.52	32	73	1733
B6K05_03700	Rv0289	espG3	1.9	35	43	295
B6K05_03705	Rv2540c	aroF	0.34	27	113	401
B6K05_03710	Rv3767c	-	3.2	31	72	314
B6K05_03715	Rv0197	-	0.71	40	50	762
B6K05_03720	Rv1293	lysA	0.001	27	145	447
B6K05_03725	Rv2931	ppsA	5.1	26	129	1876
B6K05_03730	Rv2202c	adoK	4.6	39	23	324
B6K05_03735	Rv0823c	-	1.8	50	24	389
B6K05_03740	Rv0282	eccA3	3	37	27	631
B6K05_03745	Rv0070c	glyA2	0.46	28	58	425
B6K05_03750	Rv3336c	trpS	0.63	58	19	336
B6K05_03755	Rv3809c	glf	5.7	33	33	399
B6K05_03765	Rv1589	bioB	5.3	34	44	349
B6K05_03770	Rv0684	fusA1	4.5	50	20	701
B6K05_03775	Rv1844c	gnd1	1.4	42	31	485
B6K05_03780	Rv1637c	-	0.53	35	63	264
B6K05_03785	Rv0859	fadA	0.19	40	43	403
B6K05_03790	Rv3763	lpqH	0.012	48	33	159
B6K05_03795	Rv3430c	-	0.24	36	50	387
B6K05_03800	Rv0002	dnaN	0.69	41	17	402
B6K05_03805	Rv3578	arsB2	2.7	31	51	413
B6K05_03810	Rv0098	fcoT	1.2	35	26	183
B6K05_03815	Rv1364c	-	1.9	38	40	653
B6K05_03820	Rv3313c	add	0.33	38	32	365
B6K05_03825	Rv0605	-	1.8	37	27	202
B6K05_03830	Rv2360c	-	1.9	35	48	142
B6K05_03835	Rv0251c	hsp	0.8	38	26	159
B6K05_03840	Rv2321c	rocD2	0.49	42	31	181
B6K05_03845	Rv0490	senX3	0.37	40	43	410
B6K05_03850	Rv3838c	pheA	0.026	25	116	321
B6K05_03855	Rv0063	-	0.84	46	24	479
B6K05_03860	Rv2062c	cobN	0.67	31	90	1194
B6K05_03865	Rv3450c	eccB4	0.3	26	117	470
B6K05_03870	Rv2662	-	0.7	38	34	90
B6K05_03875	Rv1950c	-	0.41	27	44	63
B6K05_03885	Rv3223c	sigH	0.076	33	42	216
B6K05_03895	Rv1144	-	1e-101	61	252	250
B6K05_03900	Rv2724c	fadE20	1e-121	48	372	386
B6K05_03905	Rv1070c	echA8	1e-64	43	249	257
B6K05_03910	Rv1058	fadD14	1e-122	40	541	543
B6K05_03915	Rv3556c	fadA6	3e-111	46	391	386
B6K05_03920	Rv0855	far	9e-22	32	300	359
B6K05_03925	Rv1219c	-	8e-11	47	60	212
B6K05_03930	Rv2424c	-	3e-71	42	359	333
B6K05_03935	Rv2777c	-	1e-22	32	220	356
B6K05_03940	Rv2777c	-	0.002	31	51	356
B6K05_03945	Rv2777c	-	1e-13	32	139	356
B6K05_03950	Rv1393c	-	6e-175	49	494	492
B6K05_03955	Rv2214c	ephD	2e-56	44	270	592
B6K05_03965	Rv2721c	-	1	34	47	699
B6K05_03980	Rv3384c	vapC46	5e-77	91	130	130
B6K05_03985	Rv3385c	vapB46	8e-49	82	91	102
B6K05_03990	Rv3389c	htdY	1e-171	83	287	290
B6K05_04010	Rv2810c	-	2e-36	59	121	133
B6K05_04015	Rv2724c	fadE20	5e-133	53	374	386
B6K05_04020	Rv1058	fadD14	0	61	535	543
B6K05_04025	Rv0790c	-	3e-14	32	169	242
B6K05_04030	Rv3059	cyp136	8e-137	46	491	492
B6K05_04035	Rv2385	mbtJ	1e-61	43	299	306
B6K05_04040	Rv1393c	-	0	63	485	492
B6K05_04045	Rv3049c	-	9e-139	46	471	524
B6K05_04050	Rv1463	-	0.29	28	76	266
B6K05_04055	Rv0851c	-	6e-41	41	243	275
B6K05_04060	Rv0275c	-	2e-12	28	174	241
B6K05_04065	Rv0825c	-	1e-21	30	225	213
B6K05_04070	Rv2777c	-	7e-23	33	164	356
B6K05_04075	Rv1360	-	6e-35	31	295	340
B6K05_04080	Rv0763c	-	5e-15	44	62	68
B6K05_04085	Rv2266	cyp124	3e-95	40	414	428
B6K05_04090	Rv3249c	-	3e-19	30	168	211
B6K05_04095	Rv0071	-	1e-47	61	148	235
B6K05_04105	Rv3473c	bpoA	9e-63	45	269	261
B6K05_04110	Rv1847	-	0.0001	25	107	140
B6K05_04115	Rv1255c	-	2e-12	29	184	202
B6K05_04125	Rv2812	-	2.1	35	55	469
B6K05_04135	Rv2894c	xerC	4e-10	32	238	298
B6K05_04140	Rv1701	-	2e-18	29	330	311
B6K05_04145	Rv1047	-	0	81	338	415
B6K05_04150	Rv1953	vapC14	0.001	40	45	103
B6K05_04155	Rv0581	vapB26	0.0003	44	39	71
B6K05_04160	Rv1599	hisD	0.96	31	51	438
B6K05_04165	Rv0363c	fba	0.6	45	51	344
B6K05_04170	Rv3663c	dppD	1.9	35	63	548
B6K05_04175	Rv0687	-	2e-83	48	278	275
B6K05_04180	Rv1534	-	4e-05	43	46	225
B6K05_04185	Rv0763c	-	1e-07	42	60	68
B6K05_04190	Rv1777	cyp144	5e-58	34	397	434
B6K05_04195	Rv3568c	hsaC	0.1	35	31	300
B6K05_04200	Rv3648c	cspA	7e-31	64	67	67
B6K05_04205	Rv0838	lpqR	4e-111	75	210	256
B6K05_04210	Rv0839	-	2e-148	75	270	270
B6K05_04215	Rv3224	-	3e-91	53	257	282
B6K05_04220	Rv1493	mutB	2e-133	44	532	750
B6K05_04225	Rv1493	mutB	7e-23	46	111	750
B6K05_04230	Rv1360	-	6e-15	29	188	340
B6K05_04235	Rv3272	-	6e-29	28	338	394
B6K05_04240	Rv3510c	-	0.008	30	109	278
B6K05_04245	Rv3592	mhuD	1.1	26	68	105
B6K05_04250	Rv3554	fdxB	5e-19	46	100	685
B6K05_04255	Rv3089	fadD13	4e-50	31	482	503
B6K05_04260	Rv1933c	fadE18	1e-15	29	350	363
B6K05_04265	Rv3560c	fadE30	3e-72	39	388	385
B6K05_04270	Rv2679	echA15	2e-34	33	247	276
B6K05_04275	Rv0840c	pip	2e-150	72	282	286
B6K05_04280	Rv2042c	-	8.3	34	41	265
B6K05_04285	Rv1074c	fadA3	5e-79	40	406	405
B6K05_04290	Rv1496	-	8e-41	38	286	334
B6K05_04295	Rv0843	-	5e-57	44	311	334
B6K05_04300	Rv0844c	narL	2e-125	86	216	216
B6K05_04305	Rv0845	-	0	72	406	425
B6K05_04310	Rv3537	kstD	2e-92	39	561	563
B6K05_04315	Rv2989	-	1e-13	27	190	233
B6K05_04320	Rv3569c	hsaD	3e-25	30	274	291
B6K05_04325	Rv1751	-	0.0002	24	343	460
B6K05_04330	Rv2471	aglA	0.14	29	78	546
B6K05_04335	Rv3537	kstD	3e-144	42	571	563
B6K05_04340	Rv3618	-	1e-20	32	188	395
B6K05_04345	Rv0769	-	7e-15	29	278	248
B6K05_04350	Rv1716	-	0.002	28	58	276
B6K05_04355	Rv3569c	hsaD	5e-14	28	275	291
B6K05_04360	Rv0846c	-	0	70	512	504
B6K05_04365	Rv1350	fabG2	8e-52	43	255	247
B6K05_04370	Rv1685c	-	1e-06	35	113	207
B6K05_04375	Rv3503c	fdxD	3e-07	38	60	63
B6K05_04380	Rv3121	cyp141	1e-47	29	405	400
B6K05_04385	Rv1378c	-	4.2	31	39	475
B6K05_04390	Rv2089c	pepE	2e-16	27	298	375
B6K05_04395	Rv2535c	pepQ	2e-05	26	256	372
B6K05_04400	Rv1866	-	3e-47	27	820	778
B6K05_04405	Rv1928c	-	1e-36	36	245	255
B6K05_04410	Rv0851c	-	3e-157	79	276	275
B6K05_04415	Rv2750	-	1e-78	48	282	272
B6K05_04420	Rv3208	-	3e-06	25	162	228
B6K05_04425	Rv3560c	fadE30	1e-62	38	395	385
B6K05_04430	Rv3761c	fadE36	0.009	35	51	351
B6K05_04435	Rv0271c	fadE6	3e-13	36	138	731
B6K05_04440	Rv3560c	fadE30	1e-65	37	386	385
B6K05_04445	Rv2910c	-	5e-13	35	133	147
B6K05_04450	Rv2915c	-	7e-24	29	372	370
B6K05_04455	Rv0777	purB	0.31	32	66	472
B6K05_04460	Rv3161c	-	1e-30	32	212	382
B6K05_04465	Rv1531	-	2e-15	29	147	188
B6K05_04470	Rv3510c	-	0.041	23	213	278
B6K05_04475	Rv0972c	fadE12	5e-76	36	394	388
B6K05_04480	Rv3556c	fadA6	4e-125	50	389	386
B6K05_04485	Rv0302	-	6e-07	33	57	210
B6K05_04490	Rv0074	-	1.1	41	44	411
B6K05_04495	Rv1777	cyp144	2e-55	31	416	434
B6K05_04500	Rv3503c	fdxD	4e-11	40	60	63
B6K05_04505	Rv3755c	-	0.21	45	31	199
B6K05_04510	Rv3503c	fdxD	5e-12	41	59	63
B6K05_04515	Rv0766c	cyp123	3e-82	39	401	402
B6K05_04520	Rv0770	-	6e-30	38	175	295
B6K05_04525	Rv1938	ephB	0.11	30	89	356
B6K05_04530	Rv3540c	ltp2	7e-51	34	405	386
B6K05_04535	Rv2450c	rpfE	0.61	27	82	172
B6K05_04540	Rv3784	-	0.0005	28	120	326
B6K05_04545	Rv2970c	lipN	0.14	31	89	376
B6K05_04550	Rv3520c	-	1e-14	31	169	347
B6K05_04555	Rv0763c	-	7e-06	33	66	68
B6K05_04560	Rv3150	nuoF	3e-43	31	436	445
B6K05_04565	Rv0271c	fadE6	0.69	29	104	731
B6K05_04570	Rv1123c	bpoB	0.25	23	222	302
B6K05_04575	Rv3526	kshA	0.04	26	89	386
B6K05_04580	Rv0127	mak	0.55	29	69	455
B6K05_04585	Rv1381	pyrC	0.4	48	25	430
B6K05_04590	Rv0751c	mmsB	1e-27	34	291	294
B6K05_04595	Rv0771	-	0.0004	27	70	144
B6K05_04600	Rv3368c	-	6e-13	27	207	214
B6K05_04605	Rv1933c	fadE18	1e-29	31	362	363
B6K05_04610	Rv1934c	fadE17	8e-62	35	411	409
B6K05_04615	Rv1639c	-	0	65	465	489
B6K05_04620	Rv1362c	-	3e-79	71	164	220
B6K05_04625	Rv1363c	-	4e-79	75	152	261
B6K05_04630	Rv1071c	echA9	1.7	26	86	345
B6K05_04635	Rv1785c	cyp143	5e-37	32	292	393
B6K05_04640	Rv3503c	fdxD	1e-09	42	60	63
B6K05_04645	Rv1483	fabG1	3e-43	38	232	247
B6K05_04650	Rv0768	aldA	3e-169	55	478	489
B6K05_04655	Rv0855	far	1e-31	30	386	359
B6K05_04660	Rv3501c	yrbE4A	1e-123	72	246	254
B6K05_04665	Rv3500c	yrbE4B	2e-108	64	275	280
B6K05_04670	Rv3499c	mce4A	1e-68	40	341	400
B6K05_04675	Rv3498c	mce4B	2e-80	43	337	350
B6K05_04680	Rv3497c	mce4C	2e-58	38	334	357
B6K05_04685	Rv3496c	mce4D	3e-79	38	411	451
B6K05_04690	Rv1970	lprM	3e-86	41	367	377
B6K05_04695	Rv1971	mce3F	4e-99	43	399	437
B6K05_04700	Rv2379c	mbtF	1.7	45	20	1461
B6K05_04705	Rv1362c	-	2e-50	51	184	220
B6K05_04710	Rv1363c	-	3e-33	42	154	261
B6K05_04715	Rv1891	-	0.0001	30	121	135
B6K05_04720	Rv0238	-	2e-07	34	71	204
B6K05_04725	Rv2921c	ftsY	2	36	33	422
B6K05_04730	Rv1270c	lprA	5.5	36	58	244
B6K05_04735	Rv2193	ctaE	3e-12	26	170	203
B6K05_04740	Rv0541c	-	1.1	30	54	449
B6K05_04745	Rv1777	cyp144	7e-56	33	389	434
B6K05_04750	Rv3208	-	3e-05	32	73	228
B6K05_04755	Rv2576c	-	3e-21	39	115	154
B6K05_04760	Rv1070c	echA8	3e-28	37	180	257
B6K05_04765	Rv3763	lpqH	4e-13	34	151	159
B6K05_04770	Rv2303c	-	0.062	34	59	307
B6K05_04775	Rv3561	fadD3	1e-131	46	503	507
B6K05_04780	Rv0852	fadD16	1e-120	81	210	278
B6K05_04785	Rv0078	-	1.4	26	57	201
B6K05_04790	Rv0853c	pdc	0	87	554	560
B6K05_04795	Rv0854	-	5e-81	76	147	147
B6K05_04800	Rv0855	far	0	84	359	359
B6K05_04805	Rv0856	-	8e-70	74	128	134
B6K05_04810	Rv0857	-	3e-79	79	142	157
B6K05_04815	Rv0858c	dapC	0	86	391	397
B6K05_04820	Rv0859	fadA	0	90	403	403
B6K05_04825	Rv0860	fadB	0	86	720	720
B6K05_04830	Rv1377c	-	7e-17	32	165	212
B6K05_04835	Rv3463	-	1e-60	46	246	285
B6K05_04840	Rv1260	-	2e-74	41	346	372
B6K05_04845	Rv3208	-	8e-09	34	92	228
B6K05_04850	Rv1855c	-	2e-39	35	212	307
B6K05_04855	Rv0793	-	0.14	30	84	101
B6K05_04860	Rv1628c	-	1e-11	34	125	163
B6K05_04865	Rv1627c	-	7e-52	33	395	402
B6K05_04870	Rv0861c	ercc3	0	96	542	542
B6K05_04875	Rv0862c	-	0	80	756	756
B6K05_04880	Rv0863	-	7e-39	86	66	93
B6K05_04885	Rv0864	moaC2	7e-92	84	164	167
B6K05_04890	Rv0865	mog	3e-86	76	160	160
B6K05_04895	Rv0866	moaE2	5e-71	79	140	141
B6K05_04910	Rv0868c	moaD2	9e-29	69	86	92
B6K05_04915	Rv0869c	moaA2	0	83	366	360
B6K05_04920	Rv0870c	-	5e-72	85	128	129
B6K05_04925	Rv0871	cspB	1e-84	90	135	135
B6K05_04930	Rv0873	fadE10	0	86	642	650
B6K05_04935	Rv0865	mog	1.6	43	28	160
B6K05_04945	Rv0875c	-	2e-88	75	161	162
B6K05_04950	Rv0876c	-	0	83	547	548
B6K05_04955	Rv0877	-	1e-158	84	261	262
B6K05_04960	Rv1883c	-	6e-07	30	148	153
B6K05_04965	Rv0879c	-	4e-12	67	89	91
B6K05_04970	Rv0880	-	5e-81	86	141	143
B6K05_04975	Rv0881	-	6e-161	83	271	288
B6K05_04980	Rv0882	-	2e-29	82	76	94
B6K05_04985	Rv0883c	-	4e-133	74	260	253
B6K05_04990	Rv0884c	serC	0	85	376	376
B6K05_04995	Rv0885	-	0	88	329	340
B6K05_05000	Rv0886	fprB	0	79	553	575
B6K05_05005	Rv0887c	-	9e-88	81	148	152
B6K05_05010	Rv0889c	citA	0	93	373	373
B6K05_05015	Rv2607	pdxH	1e-107	70	209	224
B6K05_05020	Rv0896	gltA2	0	91	431	431
B6K05_05025	Rv0897c	-	0	74	517	535
B6K05_05030	Rv0898c	-	5e-39	71	85	87
B6K05_05035	Rv0902c	prrB	0	83	446	446
B6K05_05040	Rv0903c	prrA	7e-159	97	233	236
B6K05_05045	Rv2456c	-	3e-63	38	387	418
B6K05_05050	Rv1212c	glgA	2e-14	29	405	387
B6K05_05055	Rv3130c	tgs1	0.39	27	124	463
B6K05_05065	Rv0904c	accD3	0	84	493	495
B6K05_05070	Rv0905	echA6	2e-164	91	243	243
B6K05_05075	Rv0906	-	0	78	371	372
B6K05_05080	Rv0907	-	0	73	514	532
B6K05_05085	Rv0908	ctpE	0	82	788	797
B6K05_05090	Rv0909	-	4e-21	63	56	59
B6K05_05095	Rv0910	-	3e-85	84	143	144
B6K05_05100	Rv0912	-	2e-71	74	144	149
B6K05_05105	Rv1754c	-	0	61	524	563
B6K05_05110	Rv2524c	fas	0.21	30	67	3069
B6K05_05115	Rv2940c	mas	2.6	32	31	2111
B6K05_05120	Rv2173	idsA2	1.1	39	46	352
B6K05_05130	Rv2893	-	9e-38	33	313	325
B6K05_05135	Rv0923c	-	0	77	354	354
B6K05_05140	Rv0924c	mntH	0	78	408	428
B6K05_05145	Rv0926c	-	0	86	355	358
B6K05_05150	Rv0927c	-	5e-162	88	263	263
B6K05_05155	Rv0928	pstS3	0	79	369	370
B6K05_05160	Rv0929	pstC2	0	84	316	324
B6K05_05165	Rv0930	pstA1	7e-167	83	299	308
B6K05_05170	Rv0937c	mku	3e-174	87	263	273
B6K05_05175	Rv2436	rbsK	0.006	43	61	304
B6K05_05180	Rv0920c	-	0.71	38	34	439
B6K05_05185	Rv3400	-	0.002	31	89	262
B6K05_05190	Rv1640c	lysX	2.1	36	73	1172
B6K05_05195	Rv0938	ligD	0	79	758	759
B6K05_05200	Rv0939	-	0	82	643	644
B6K05_05205	Rv3399	-	1e-98	51	305	348
B6K05_05210	Rv1472	echA12	4e-44	42	254	285
B6K05_05215	Rv0940c	-	1e-176	85	288	288
B6K05_05220	Rv0941c	-	4e-99	63	254	257
B6K05_05225	Rv0943c	-	5e-130	64	310	346
B6K05_05230	Rv0885	-	8e-31	30	296	340
B6K05_05235	Rv2066	cobI	0.034	25	258	508
B6K05_05240	Rv0944	-	6e-93	87	157	158
B6K05_05245	Rv0945	-	2e-158	88	249	253
B6K05_05250	Rv0946c	pgi	0	91	552	553
B6K05_05255	Rv0948c	-	5e-41	72	94	105
B6K05_05260	Rv0949	uvrD1	0	89	776	771
B6K05_05265	Rv2306A	-	0.51	37	52	197
B6K05_05270	Rv0950c	-	3e-126	69	346	332
B6K05_05275	Rv0951	sucC	0	90	386	387
B6K05_05280	Rv0952	sucD	0	85	300	303
B6K05_05285	Rv1867	-	2e-62	35	496	494
B6K05_05290	Rv0953c	-	0	89	282	282
B6K05_05295	Rv0954	-	4e-59	58	297	303
B6K05_05300	Rv0955	-	0	81	383	455
B6K05_05305	Rv0956	purN	2e-115	82	209	215
B6K05_05310	Rv0957	purH	0	86	527	523
B6K05_05315	Rv2721c	-	2e-08	38	112	699
B6K05_05320	Rv0958	-	0	92	461	459
B6K05_05325	Rv0959	-	0	90	659	672
B6K05_05330	Rv2971	-	8e-68	42	274	282
B6K05_05335	Rv0966c	-	2e-117	82	199	200
B6K05_05340	Rv0971c	echA7	1e-140	82	263	269
B6K05_05345	Rv0972c	fadE12	0	90	388	388
B6K05_05350	Rv0973c	accA2	0	82	669	667
B6K05_05355	Rv0974c	accD2	0	91	529	529
B6K05_05360	Rv0975c	fadE13	0	91	382	382
B6K05_05365	Rv0976c	-	0	86	560	560
B6K05_05370	Rv0979A	rpmF	3e-21	86	57	57
B6K05_05375	Rv0981	mprA	2e-157	98	228	228
B6K05_05380	Rv0982	mprB	0	85	510	504
B6K05_05390	Rv0983	pepD	0	76	445	464
B6K05_05395	Rv0984	moaB2	6e-98	96	165	181
B6K05_05400	Rv0985c	mscL	9e-70	78	151	151
B6K05_05405	Rv0990c	-	2e-96	71	226	218
B6K05_05410	Rv0991c	-	1e-37	80	69	110
B6K05_05415	Rv0992c	-	3e-100	79	193	197
B6K05_05420	Rv0993	galU	3e-180	88	306	306
B6K05_05425	Rv0994	moeA1	0	88	428	426
B6K05_05430	Rv0995	rimJ	6e-130	89	202	203
B6K05_05435	Rv0996	-	1e-121	66	369	358
B6K05_05445	Rv3885c	eccE2	0.83	40	45	537
B6K05_05455	Rv3055	-	0.0004	39	44	204
B6K05_05460	Rv2957	-	0.86	36	33	275
B6K05_05465	Rv1255c	-	4e-06	27	190	202
B6K05_05470	Rv3161c	-	2e-18	27	257	382
B6K05_05475	Rv1550	fadD11	1	40	55	571
B6K05_05480	Rv0115	hddA	1e-56	40	339	386
B6K05_05485	Rv0113	gmhA	5e-51	49	188	196
B6K05_05490	Rv0114	gmhB	7e-22	36	163	190
B6K05_05495	Rv0998	-	0	77	330	333
B6K05_05500	Rv0999	-	7e-07	30	196	252
B6K05_05505	Rv0999	-	7e-102	69	218	252
B6K05_05510	Rv1000c	-	3e-127	85	205	205
B6K05_05515	Rv1001	arcA	0	90	400	402
B6K05_05520	Rv1002c	-	0	86	509	503
B6K05_05525	Rv1003	-	6e-153	78	278	285
B6K05_05530	Rv1005c	pabB	0	80	414	458
B6K05_05535	Rv3328c	sigJ	7e-48	40	231	312
B6K05_05540	Rv1812c	-	6e-22	31	351	400
B6K05_05545	Rv1006	-	0	69	563	567
B6K05_05550	Rv1354c	-	0	58	603	623
B6K05_05555	Rv2955c	-	3e-13	34	215	321
B6K05_05560	Rv1006	-	0	70	551	567
B6K05_05565	Rv3918c	parA	0.003	25	251	347
B6K05_05570	Rv2939	papA5	1.7	29	83	422
B6K05_05575	Rv1212c	glgA	5e-07	26	244	387
B6K05_05580	Rv2298	-	0.001	51	37	323
B6K05_05585	Rv1279	-	9e-05	41	59	528
B6K05_05590	Rv0574c	-	2	30	89	380
B6K05_05595	Rv2524c	fas	1.1	35	40	3069
B6K05_05600	Rv1668c	-	1.4	47	19	372
B6K05_05605	Rv1664	pks9	0.15	37	62	1017
B6K05_05610	Rv0557	mgtA	0.013	27	228	378
B6K05_05615	Rv0486	mshA	1e-06	42	64	480
B6K05_05620	Rv1998c	-	3.9	34	53	258
B6K05_05625	Rv1640c	lysX	3	38	48	1172
B6K05_05630	Rv3465	rmlC	3e-18	32	179	202
B6K05_05635	Rv1808	PPE32	4e-66	45	362	409
B6K05_05640	Rv2506	-	4e-06	34	97	215
B6K05_05645	Rv1474c	-	1e-10	27	175	187
B6K05_05650	Rv3375	amiD	0.16	24	195	475
B6K05_05655	Rv1069c	-	1.4	33	63	587
B6K05_05660	Rv1894c	-	4.8	67	18	376
B6K05_05665	Rv1007c	metS	0	82	512	519
B6K05_05670	Rv1008	tatD	2e-146	83	263	264
B6K05_05675	Rv1009	rpfB	0	86	348	362
B6K05_05680	Rv1010	ksgA	0	84	314	317
B6K05_05685	Rv1011	ispE	0	89	306	306
B6K05_05695	Rv1013	pks16	0	93	544	544
B6K05_05700	Rv1014c	pth	7e-115	87	191	191
B6K05_05705	Rv1015c	rplY	7e-103	85	188	215
B6K05_05710	Rv0068	-	6e-63	47	306	303
B6K05_05715	Rv1016c	lpqT	2e-95	62	218	226
B6K05_05720	Rv1674c	-	1.3	50	20	218
B6K05_05725	Rv1017c	prsA	0	96	326	326
B6K05_05730	Rv1018c	glmU	0	85	485	495
B6K05_05740	Rv1019	-	4e-138	96	197	197
B6K05_05745	Rv1293	lysA	1e-115	46	435	447
B6K05_05750	Rv1020	mfd	0	86	1226	1234
B6K05_05755	Rv1021	-	1e-167	74	316	325
B6K05_05760	Rv1022	lpqU	1e-128	84	243	243
B6K05_05765	Rv1023	eno	0	93	429	429
B6K05_05770	Rv1024	-	2e-95	69	228	228
B6K05_05775	Rv1025	-	1e-93	85	153	155
B6K05_05780	Rv1026	-	8e-167	78	316	319
B6K05_05785	Rv0405	pks6	1.2	39	28	1402
B6K05_05790	Rv1027c	kdpE	3e-152	91	226	226
B6K05_05795	Rv1028c	kdpD	0	80	840	860
B6K05_05800	Rv1031	kdpC	6e-18	51	77	189
B6K05_05805	Rv1030	kdpB	0	70	695	709
B6K05_05810	Rv1029	kdpA	0	52	561	571
B6K05_05815	Rv1028A	kdpF	0.0003	54	26	30
B6K05_05820	Rv2571c	-	0.67	56	25	355
B6K05_05825	Rv1032c	trcS	0	74	502	509
B6K05_05830	Rv1033c	trcR	4e-159	85	257	257
B6K05_05835	Rv1793	esxN	3e-61	94	94	94
B6K05_05840	Rv2347c	esxP	5e-61	88	98	98
B6K05_05845	Rv1039c	PPE15	9e-72	52	396	391
B6K05_05850	Rv1040c	PE8	3e-46	52	297	275
B6K05_05860	Rv2067c	-	0	63	399	407
B6K05_05865	Rv0987	-	0.78	30	50	855
B6K05_05870	Rv1056	-	9e-157	84	251	254
B6K05_05875	Rv1057	-	3e-114	52	374	393
B6K05_05880	Rv1058	fadD14	0	84	538	543
B6K05_05885	Rv1060	-	7e-58	57	155	157
B6K05_05890	Rv1061	-	3e-156	76	286	287
B6K05_05895	Rv1062	-	5e-135	74	289	285
B6K05_05900	Rv1063c	-	2e-180	77	343	360
B6K05_05905	Rv1064c	lpqV	2e-40	63	131	139
B6K05_05910	Rv1065	-	3e-102	82	187	188
B6K05_05915	Rv1066	-	2e-62	82	131	131
B6K05_05920	Rv1069c	-	0	78	594	587
B6K05_05925	Rv1070c	echA8	8e-168	89	256	257
B6K05_05930	Rv1071c	echA9	0	80	345	345
B6K05_05935	Rv1072	-	4e-170	86	283	278
B6K05_05940	Rv1074c	fadA3	0	91	405	405
B6K05_05945	Rv1075c	-	5e-149	77	299	314
B6K05_05950	Rv1076	lipU	1e-157	80	297	297
B6K05_05955	Rv1077	cbs	0	91	468	464
B6K05_05960	Rv1078	pra	5e-80	69	166	240
B6K05_05965	Rv1079	metB	0	85	387	388
B6K05_05970	Rv1080c	greA	4e-116	97	164	164
B6K05_05975	Rv1081c	-	1e-53	70	142	144
B6K05_05980	Rv1082	mca	2e-180	84	288	288
B6K05_05985	Rv1083	-	5e-23	61	94	88
B6K05_05990	Rv1084	-	0	83	672	673
B6K05_05995	Rv2042c	-	3e-05	30	98	265
B6K05_06000	Rv1085c	-	6e-116	68	246	242
B6K05_06005	Rv1086	-	7e-176	90	262	262
B6K05_06010	Rv0435c	-	0.89	41	39	728
B6K05_06015	Rv2449c	-	0.98	36	39	419
B6K05_06020	Rv1092c	coaA	0	95	312	312
B6K05_06025	Rv0070c	glyA2	0	68	416	425
B6K05_06030	Rv1094	desA2	4e-157	78	275	275
B6K05_06035	Rv1095	phoH2	0	96	432	433
B6K05_06040	Rv1096	-	4e-171	84	291	291
B6K05_06045	Rv3645	-	8e-95	42	459	549
B6K05_06050	Rv1097c	-	2e-87	65	234	293
B6K05_06055	Rv1098c	fum	0	91	470	474
B6K05_06060	Rv1099c	glpX	0	93	328	362
B6K05_06065	Rv1100	-	2e-114	76	217	233
B6K05_06070	Rv2054	-	0.003	25	109	237
B6K05_06075	Rv1104	-	2e-105	76	196	229
B6K05_06080	Rv1106c	-	0	86	366	370
B6K05_06085	Rv1107c	xseB	9e-35	71	79	85
B6K05_06090	Rv1108c	xseA	0	86	411	415
B6K05_06095	Rv1109c	-	3e-99	72	213	212
B6K05_06100	Rv1110	lytB2	0	90	335	335
B6K05_06105	Rv1111c	-	1e-95	46	417	327
B6K05_06110	Rv1112	-	0	90	357	357
B6K05_06115	Rv2469c	-	0.0002	32	63	222
B6K05_06120	Rv3640c	-	1e-169	60	400	409
B6K05_06125	Rv1113	vapB32	6e-28	81	62	65
B6K05_06130	Rv1114	vapC32	1e-48	63	123	124
B6K05_06135	Rv1261c	-	9e-68	70	142	149
B6K05_06140	Rv1928c	-	3e-32	34	251	255
B6K05_06145	Rv3173c	-	6e-29	44	171	200
B6K05_06150	Rv0546c	-	0.002	26	118	128
B6K05_06155	Rv3312A	-	6e-09	44	66	103
B6K05_06160	Rv0695	-	1.1	29	68	251
B6K05_06165	Rv1115	-	1e-61	69	169	232
B6K05_06170	Rv1117	-	3e-66	86	106	107
B6K05_06175	Rv1118c	-	2e-118	76	225	286
B6K05_06180	Rv0585c	-	1	33	45	795
B6K05_06185	Rv1120c	-	1e-81	81	149	164
B6K05_06190	Rv1121	zwf1	0	79	465	466
B6K05_06195	Rv1122	gnd2	0	87	340	340
B6K05_06200	Rv1123c	bpoB	7e-156	75	286	302
B6K05_06205	Rv1505c	-	3.4	26	58	221
B6K05_06210	Rv1124	ephC	6e-172	79	302	316
B6K05_06215	Rv1125	-	0	70	413	414
B6K05_06220	Rv1126c	-	4e-93	69	201	201
B6K05_06225	Rv1127c	ppdK	0	77	474	490
B6K05_06230	Rv3005c	-	4e-11	37	131	279
B6K05_06235	Rv1132	-	0	79	575	576
B6K05_06240	Rv1133c	metE	0	86	752	759
B6K05_06245	Rv1106c	-	0.0004	28	166	370
B6K05_06250	Rv2857c	-	1e-11	26	284	258
B6K05_06255	Rv3557c	-	4e-16	32	197	200
B6K05_06260	Rv3368c	-	2e-40	40	220	214
B6K05_06265	Rv1933c	fadE18	2e-44	36	362	363
B6K05_06270	Rv3560c	fadE30	6e-87	39	390	385
B6K05_06275	Rv1969	mce3D	0.77	35	65	423
B6K05_06280	Rv2426c	-	1e-05	26	241	291
B6K05_06285	Rv0408	pta	0.45	22	82	690
B6K05_06290	Rv2811	-	4.2	45	29	202
B6K05_06295	Rv3057c	-	5e-25	36	202	287
B6K05_06300	Rv3518c	cyp142	1e-59	35	380	398
B6K05_06305	Rv0768	aldA	2e-170	53	482	489
B6K05_06310	Rv3556c	fadA6	1e-130	51	389	386
B6K05_06315	Rv0222	echA1	3e-60	49	262	262
B6K05_06320	Rv1138c	-	0	86	335	338
B6K05_06325	Rv1139c	-	3e-94	81	165	166
B6K05_06330	Rv1665	pks11	7e-115	50	349	353
B6K05_06335	Rv2047c	-	1e-05	22	226	854
B6K05_06340	Rv1140	-	3e-112	75	240	282
B6K05_06345	Rv1142c	echA10	2e-132	72	270	268
B6K05_06350	Rv1143	mcr	0	85	359	360
B6K05_06355	Rv1144	-	4e-145	81	254	250
B6K05_06360	Rv1146	mmpL13b	0	84	442	470
B6K05_06365	Rv1147	-	1e-99	73	204	216
B6K05_06370	Rv1151c	-	2e-149	86	237	237
B6K05_06375	Rv1152	-	5e-64	83	121	121
B6K05_06380	Rv1154c	-	1e-98	77	181	213
B6K05_06385	Rv1155	-	4e-98	92	147	147
B6K05_06390	Rv2169c	-	3.6	39	33	134
B6K05_06395	Rv1156	-	6e-115	88	182	195
B6K05_06400	Rv0064A	vapB1	0.22	28	40	79
B6K05_06415	Rv1158c	-	8e-29	53	214	227
B6K05_06420	Rv1159	pimE	0	75	413	431
B6K05_06425	Rv1159A	-	7e-47	73	94	94
B6K05_06430	Rv1682	-	4e-38	36	272	305
B6K05_06435	Rv1160	mutT2	3e-64	76	130	141
B6K05_06440	Rv1161	narG	0	87	1232	1232
B6K05_06445	Rv1162	narH	0	83	552	558
B6K05_06450	Rv1163	narJ	3e-100	76	204	201
B6K05_06455	Rv1164	narI	8e-113	65	238	246
B6K05_06460	Rv1165	typA	0	87	613	628
B6K05_06465	Rv1166	lpqW	0	83	637	635
B6K05_06470	Rv1167c	-	3e-86	69	180	201
B6K05_06475	Rv1170	mshB	1e-136	74	301	303
B6K05_06480	Rv1171	-	1e-61	67	149	146
B6K05_06485	Rv1173	fbiC	0	90	862	856
B6K05_06490	Rv3408	vapC47	0.1	46	46	136
B6K05_06495	Rv1174c	TB8.4	1e-45	62	110	110
B6K05_06500	Rv1177	fdxC	9e-70	93	106	108
B6K05_06505	Rv1178	-	0	84	360	362
B6K05_06510	Rv2690c	-	2e-95	34	658	657
B6K05_06515	Rv1180	pks3	0	82	492	488
B6K05_06520	Rv1296	thrB	0.52	32	47	316
B6K05_06525	Rv0634A	-	1e-11	54	61	83
B6K05_06530	Rv1790	PPE27	3e-63	49	320	350
B6K05_06535	Rv1808	PPE32	2e-59	46	355	409
B6K05_06540	Rv1286	cysN	5e-51	47	210	614
B6K05_06545	Rv3877	eccD1	0.35	37	35	511
B6K05_06550	Rv0339c	-	0.86	44	27	832
B6K05_06555	Rv1185c	fadD21	0	71	579	578
B6K05_06560	Rv0256c	PPE2	6e-177	56	557	556
B6K05_06565	Rv1186c	-	0	78	535	538
B6K05_06570	Rv1187	rocA	0	88	546	543
B6K05_06575	Rv1188	-	1e-154	73	321	329
B6K05_06580	Rv1534	-	8e-08	32	201	225
B6K05_06585	Rv3540c	ltp2	0	66	386	386
B6K05_06590	Rv3541c	-	5e-33	47	120	129
B6K05_06595	Rv3505	fadE27	2e-78	42	378	373
B6K05_06600	Rv3542c	-	8e-30	47	117	311
B6K05_06605	Rv3542c	-	1e-29	37	182	311
B6K05_06610	Rv3504	fadE26	2e-134	52	401	400
B6K05_06615	Rv3518c	cyp142	1e-79	40	399	398
B6K05_06620	Rv0768	aldA	7e-124	45	486	489
B6K05_06625	Rv1866	-	1e-43	28	827	778
B6K05_06630	Rv1191	-	5e-171	78	300	304
B6K05_06635	Rv1193	fadD36	0	84	473	473
B6K05_06640	Rv1200	-	0	65	422	425
B6K05_06645	Rv1201c	dapD	0	88	317	317
B6K05_06650	Rv1788	PE18	1e-22	63	87	99
B6K05_06655	Rv2768c	PPE43	1e-62	50	396	394
B6K05_06660	Rv1202	dapE	0	85	354	354
B6K05_06665	Rv1204c	-	1e-136	52	551	562
B6K05_06670	Rv1205	-	4e-87	68	186	187
B6K05_06675	Rv1206	fadD6	0	82	595	597
B6K05_06680	Rv1207	folP2	2e-156	89	290	318
B6K05_06685	Rv1208	gpgS	0	82	329	324
B6K05_06690	Rv1209	-	2e-43	72	93	122
B6K05_06695	Rv1210	tagA	7e-97	77	189	204
B6K05_06700	Rv1211	-	2e-31	98	55	75
B6K05_06705	Rv1212c	glgA	0	79	390	387
B6K05_06710	Rv1213	glgC	0	97	404	404
B6K05_06715	Rv1215c	-	0	78	557	561
B6K05_06720	Rv1216c	-	2e-101	64	224	224
B6K05_06725	Rv1217c	-	0	77	510	548
B6K05_06730	Rv1218c	-	0	87	296	311
B6K05_06735	Rv1219c	-	4e-123	77	210	212
B6K05_06740	Rv1220c	-	1e-130	90	214	215
B6K05_06745	Rv1221	sigE	2e-147	84	242	257
B6K05_06750	Rv1222	rseA	8e-62	89	105	154
B6K05_06755	Rv1223	htrA	0	82	504	528
B6K05_06760	Rv1224	tatB	9e-45	68	131	131
B6K05_06765	Rv1229c	mrp	0	89	374	390
B6K05_06770	Rv1230c	-	1e-154	76	313	411
B6K05_06775	Rv1231c	-	3e-87	77	179	180
B6K05_06780	Rv1232c	-	0	86	433	435
B6K05_06785	Rv1233c	-	1e-27	40	220	198
B6K05_06790	Rv1234	-	2e-113	93	175	175
B6K05_06795	Rv1235	lpqY	0	76	470	468
B6K05_06800	Rv1236	sugA	1e-172	85	289	307
B6K05_06805	Rv1237	sugB	4e-165	88	273	274
B6K05_06810	Rv1238	sugC	0	86	389	393
B6K05_06815	Rv1005c	pabB	0.41	38	47	458
B6K05_06820	Rv1239c	corA	0	78	366	366
B6K05_06825	Rv1240	mdh	0	91	329	329
B6K05_06830	Rv2332	mez	3e-19	29	341	548
B6K05_06835	Rv1244	lpqZ	1e-125	71	273	286
B6K05_06840	Rv1245c	-	4e-147	74	282	276
B6K05_06845	Rv1245c	-	1e-168	85	273	276
B6K05_06850	Rv1248c	-	0	89	1246	1231
B6K05_06855	Rv1249c	-	6e-102	66	262	262
B6K05_06860	Rv1250	-	0	69	525	579
B6K05_06865	Rv1251c	-	0	77	1137	1139
B6K05_06870	Rv0766c	cyp123	2e-71	37	403	402
B6K05_06875	Rv3472	-	1e-05	33	103	168
B6K05_06880	Rv3559c	-	2e-38	40	239	262
B6K05_06885	Rv1531	-	7e-15	28	150	188
B6K05_06895	Rv0775	-	3e-06	41	51	207
B6K05_06900	Rv0769	-	2e-40	36	249	248
B6K05_06905	Rv1786	-	1e-08	37	62	67
B6K05_06910	Rv2266	cyp124	7e-36	29	352	428
B6K05_06915	Rv2893	-	4e-10	35	167	325
B6K05_06920	Rv1059	-	5e-41	32	348	354
B6K05_06925	Rv1252c	lprE	5e-79	66	203	202
B6K05_06930	Rv1253	deaD	0	82	567	563
B6K05_06935	Rv1254	-	0	79	378	383
B6K05_06940	Rv1255c	-	3e-99	75	188	202
B6K05_06945	Rv1256c	cyp130	0	84	413	405
B6K05_06950	Rv1257c	-	0	87	455	455
B6K05_06955	Rv1258c	-	1e-174	72	402	419
B6K05_06960	Rv1259	udgB	5e-161	80	275	299
B6K05_06965	Rv1260	-	0	81	375	372
B6K05_06970	Rv3618	-	1e-13	38	107	395
B6K05_06975	Rv1354c	-	6e-54	32	440	623
B6K05_06980	Rv1262c	-	5e-81	86	132	144
B6K05_06985	Rv1263	amiB2	0	83	459	462
B6K05_06990	Rv0890c	-	0.49	30	63	882
B6K05_06995	Rv1264	-	0	78	375	397
B6K05_07000	Rv1265	-	2e-109	84	192	226
B6K05_07005	Rv1266c	pknH	0	71	635	626
B6K05_07010	Rv1267c	embR	0	74	373	388
B6K05_07015	Rv1271c	-	9e-25	48	108	113
B6K05_07020	Rv1272c	-	0	79	633	631
B6K05_07025	Rv1273c	-	0	79	582	582
B6K05_07030	Rv1274	lprB	3e-113	82	185	185
B6K05_07035	Rv1275	lprC	3e-109	86	181	180
B6K05_07040	Rv1276c	-	6e-71	68	158	158
B6K05_07045	Rv1128c	-	0	67	441	451
B6K05_07050	Rv1277	-	0	83	383	417
B6K05_07055	Rv1278	-	0	72	876	875
B6K05_07060	Rv1938	ephB	0.0008	31	89	356
B6K05_07065	Rv1280c	oppA	0	82	550	591
B6K05_07070	Rv1281c	oppD	0	84	612	612
B6K05_07075	Rv1282c	oppC	4e-171	87	288	291
B6K05_07080	Rv1283c	oppB	0	85	325	325
B6K05_07085	Rv1284	canA	7e-99	80	163	163
B6K05_07090	Rv1532c	-	4e-24	35	130	144
B6K05_07095	Rv1285	cysD	0	90	309	332
B6K05_07100	Rv1286	cysN	0	88	611	614
B6K05_07105	Rv1287	-	7e-102	89	161	161
B6K05_07110	Rv0274	-	0.74	24	157	193
B6K05_07115	Rv0274	-	0.0005	25	154	193
B6K05_07120	Rv0953c	-	4e-17	36	167	282
B6K05_07125	Rv0050	ponA1	6.1	40	30	678
B6K05_07130	Rv3200c	-	4e-10	29	177	355
B6K05_07135	Rv2042c	-	0.0005	30	93	265
B6K05_07140	Rv1700	-	9e-23	35	179	207
B6K05_07145	Rv1271c	-	2e-05	31	74	113
B6K05_07150	Rv1728c	-	4e-105	66	229	256
B6K05_07155	Rv3547	ddn	1e-20	41	102	151
[truncated: 3,289 more rows]

## Sheet: D
Dataset 1D: Predicted genes on plasmid pMD1.
[truncated: 163 more rows]

[truncated: 11 more sheets: E, F, G, H, I, J, K, L, M, N, O]
